# Supplementary material for: Effects on human transcriptome of mutated BRCA1 BRCT domain: A microarray study
Source: BMC Cancer. 2012 May 30;12:207. doi: 10.1186/1471-2407-12-207 (PMC3489683; doi:10.1186/1471-2407-12-207)
Supplement: Additional file 1 — Microarray results of MutvsWT-contrast. The four tabs contain the DEGs, the pathway analysis results and the mapped genes by Pathway-Express and the ontological analysis results by Onto-Express, respectively. [file 1471-2407-12-207-S1.xls]

## Sheet: Mut vs WT DE results
Sequence	Probe Name	Gene Symbol	Accession Number	Description	log2 (Fold Change)	B
GCGTTCAATCTTGACCTTGAAGATGGGAAGGATGTTCTTTTTACGTACCAATTCTTTTGT	A_23_P206280	GPR56	NM_201525	ref|Homo sapiens G protein-coupled receptor 56 (GPR56), transcript variant 3, mRNA [NM_201525]	-0.340736	7.96086
CTTCACAGTGCCAGGAAAGAGTGGTTTCTGCGTGTGTATATTTGTAATATATGATATTTT	A_23_P203972	FZD10	NM_007197	ref|Homo sapiens frizzled homolog 10 (Drosophila) (FZD10), mRNA [NM_007197]	-0.588817	7.62459
TCCTGCATAGTCTATCTTTGTATATCTTTGAACTTTTCAAGAATAAAAAAGCTTAAAAAG	A_24_P943263	RASA4	NM_006989	ref|Homo sapiens RAS p21 protein activator 4 (RASA4), transcript variant 1, mRNA [NM_006989]	-0.591378	6.82292
GTGCATTTCTTTACTTGCAAGGGGACAGAGTGTGGGCTTAGGTTTGGGACTAGAGGGGGC	A_23_P21363	AHNAK	NM_024060	ref|Homo sapiens AHNAK nucleoprotein (AHNAK), transcript variant 2, mRNA [NM_024060]	-0.394057	4.81083
TGAAGACCTGGAGAGAGCGTGGAACTCACTGGTTTTGAAAGTCTTTGGCAATGAAATTAA	A_24_P754086	NCL	NM_005381	ref|Homo sapiens nucleolin (NCL), mRNA [NM_005381]	0.509114	4.46571
GCCGGGACACCACCAGAGCCGCGAGACCACCAGAGCCGTGACACCACCAGAGCCGGGACA	A_24_P565503	A_24_P565503	A_24_P565503	Unknown	-0.487948	4.4459
AGGGAGCCAGTCAGGCCTGTGAGGGCCGTAGACCTTGTATATACCCTGCACCAGCAGTGA	A_23_P169137	NINJ1	NM_004148	ref|Homo sapiens ninjurin 1 (NINJ1), mRNA [NM_004148]	-0.300728	4.331
GAAATTGCTTTTCCTCTTGAACCACAGTTCTACCCCTGGGATGTTTTGAGGGTCTTTGCA	A_23_P89431	CCL2	NM_002982	ref|Homo sapiens chemokine (C-C motif) ligand 2 (CCL2), mRNA [NM_002982]	-0.346971	3.85386
CACTTGGAGCACTAGAGGATGACGGAATGTCTTGTATATGCGGTCAACTGTTCAGGATTT	A_32_P206479	ZNF831	NM_178457	ref|Homo sapiens zinc finger protein 831 (ZNF831), mRNA [NM_178457]	0.3111	3.82553
AGTGAGCTCCAGCACGCCCAGAGGACTGTTAATAACGATGATCCATGTGTTTTACTCTAA	A_23_P74290	GBP5	NM_052942	ref|Homo sapiens guanylate binding protein 5 (GBP5), transcript variant 1, mRNA [NM_052942]	-0.325016	3.74169
AGGACAGCGGGAAAAATCGATGAGCGCCACCTCTTTAAAAACTCACTTACGTTGTCCTTT	A_23_P359091	SMAD3	U68019	gb|Homo sapiens mad protein homolog (hMAD-3) mRNA, complete cds. [U68019]	-0.319625	3.51127
CGGGACACCACCAGAGCCGGGACACCACCAGAGCTGCGAGACCACCAGAGCCGTGACACC	A_24_P565496	A_24_P565496	A_24_P565496	Unknown	-0.429278	3.41301
AGTCATCAAAGCCTATTATGGAGAAAAGACGAAGAGCAAGAATAAATGAAAGTCTGAGCC	A_23_P6596	HES1	NM_005524	ref|Homo sapiens hairy and enhancer of split 1, (Drosophila) (HES1), mRNA [NM_005524]	0.497345	3.25014
GAAGGCCCTACCCTAAGGCATGTTTCCACAATTTCTCTAAACTTTTCTTTTCTGATAGTC	A_24_P662427	AK022109	AK022109	gb|Homo sapiens cDNA FLJ12047 fis, clone HEMBB1001983. [AK022109]	-0.443432	3.23954
AGAGGGTTCCTGTAGACCTAGGGAGGACCTTATCTGTGCGTGAAACACACCAGGCTGTGG	A_23_P106194	FOS	NM_005252	ref|Homo sapiens v-fos FBJ murine osteosarcoma viral oncogene homolog (FOS), mRNA [NM_005252]	0.436578	3.08538
ACAAAAGTGAGAAATCAATCCTGGAAAAATGTCAGAAGGACAAAGAATTTGATAAATGTT	A_24_P324405	ANKRD11	NM_013275	ref|Homo sapiens ankyrin repeat domain 11 (ANKRD11), mRNA [NM_013275]	0.469228	2.88039
ATTCTCTCCTACAGTACTGGGACCACTGTAAACTTCTCAGATGACTTGTATTTTTGTAGT	A_23_P31873	RAB11FIP1	NM_001002233	ref|Homo sapiens RAB11 family interacting protein 1 (class I) (RAB11FIP1), transcript variant 2, mRNA [NM_001002233]	-0.303823	2.83536
CTCTGAATGTGCTGGGAACCTCTTGGAGCCTGTCAGGAACTCCTCACTGTTTAAATATTT	A_23_P320578	RGS16	NM_002928	ref|Homo sapiens regulator of G-protein signaling 16 (RGS16), mRNA [NM_002928]	0.471632	2.81926
AGTCTGATTCCTCTCATTCTCCATAGTCTGTTTCCTGGAAAGTCGATGTAATTAACTGAT	A_24_P54253	PARS2	NM_152268	ref|Homo sapiens prolyl-tRNA synthetase 2, mitochondrial (putative) (PARS2), nuclear gene encoding mitochondrial protein, mRNA [NM_152268]	0.248501	2.62807
GGAGATGCTCTCCTTTTCTACTGACCATCTTGATACTTATTTATACGAGAGGCAGTTGCT	A_24_P202567	ITPKC	NM_025194	ref|Homo sapiens inositol 1,4,5-trisphosphate 3-kinase C (ITPKC), mRNA [NM_025194]	-0.2344	2.60349
ATGCTGTACAATGAATGGATTGTTCTTGTTTCTCAGATGGGTAGAGTAAAAGTGTCTGTA	A_23_P86731	ZNF239	NM_005674	ref|Homo sapiens zinc finger protein 239 (ZNF239), transcript variant 1, mRNA [NM_005674]	0.278007	2.58602
ATTCTTTTTCCATTTGTTCTAGAAACAGTGCCTTTTTCATCAGTTGCATTTTCCAGGCTG	A_24_P14595	POFUT2	NM_133635	ref|Homo sapiens protein O-fucosyltransferase 2 (POFUT2), transcript variant 3, mRNA [NM_133635]	-0.227771	2.53087
CCATCCCACTTGGTGGAGAAGATTGTCTACCACAGCAAGTACAAGCCAAAGAGGCTGGGC	A_23_P80162	TMPRSS3	NM_032405	ref|Homo sapiens transmembrane protease, serine 3 (TMPRSS3), transcript variant D, mRNA [NM_032405]	-0.30676	2.50825
GGGCTATAAAATATCATTTTTCAGGTTTATTCTTTTAGCAGGTGTAGTTAAACGACCTCC	A_32_P83845	HEY1	NM_001040708	ref|Homo sapiens hairy/enhancer-of-split related with YRPW motif 1 (HEY1), transcript variant 2, mRNA [NM_001040708]	-0.309863	2.48013
TGTCTACTCCTAGAAGAACCAAATACCTCAATTTTTGTTTTTGAGTACTGTACTATCCTG	A_23_P110712	DUSP1	NM_004417	ref|Homo sapiens dual specificity phosphatase 1 (DUSP1), mRNA [NM_004417]	0.506008	2.32729
TCTCTCACATGATGGGGTTCTTTAGTACATGGTAACAGCCATGTCATCTTACACACCTAG	A_23_P347070	PAG1	NM_018440	ref|Homo sapiens phosphoprotein associated with glycosphingolipid microdomains 1 (PAG1), mRNA [NM_018440]	-0.406527	2.32319
GCCTCTTGGTGTTTCAAAAGTGTAGGCTTTTTAATACCTAGAGAAACTGATGATTTGTTG	A_32_P45375	AF037219	AF037219	gb|Homo sapiens PIX1 mRNA sequence. [AF037219]	-0.488745	2.30378
TGAGGAGCTTGAAACCCGTGGCGCTTTCTGCAGTTTGCAGGTTATCATTGTGAACTTTTT	A_23_P118722	ASGR1	NM_001671	ref|Homo sapiens asialoglycoprotein receptor 1 (ASGR1), mRNA [NM_001671]	-0.27893	2.26273
TTCACTTTATATGTCCTTCCAAAAATGTTGTTGTGTACAAACCATGCTTTCAATGTTGGC	A_23_P253281	TBC1D8	NM_001102426	ref|Homo sapiens TBC1 domain family, member 8 (with GRAM domain) (TBC1D8), mRNA [NM_001102426]	-0.282473	2.22963
CGTCTGGGATGAAGGCTTGTCAGCACTTCCAGTTTAGAACGCAATGTTTCTAGAGACATA	A_32_P89691	SORD	NM_003104	ref|Homo sapiens sorbitol dehydrogenase (SORD), mRNA [NM_003104]	0.464523	2.21163
AGCAGAGTTTGAGAAGCCTGACCCCACAAGGAATCCTTCTAGAAAAAGAAAGGAGGAGAA	A_32_P1509	ZCCHC17	NM_016505	ref|Homo sapiens zinc finger, CCHC domain containing 17 (ZCCHC17), mRNA [NM_016505]	0.39322	2.20961
AAGTTTTCTGCTGTAAAGAAAGCTGTAATATATAGTAAAACTAAATGTTGCGTGGGTGGC	A_23_P131208	NR4A2	NM_006186	ref|Homo sapiens nuclear receptor subfamily 4, group A, member 2 (NR4A2), mRNA [NM_006186]	0.357344	2.13159
GGAGTGAGGCAAAACACAGGGTCCTGAGGTCTGGGGACCAAGCAATGTCCTCTGGTGAAA	A_23_P398275	FLJ22795	AF316855	gb|Homo sapiens colon cancer-associated antigen AgSK1-2HT-ECS mRNA, complete cds. [AF316855]	-0.261801	2.10493
TACTTGCGCACGTCTGGTAGCTGCCCTGGACATTCATGGACTTTCGTTTTCACTCAGATT	A_23_P368909	C13orf29	BC093904	gb|Homo sapiens chromosome 13 open reading frame 29, mRNA (cDNA clone MGC:120939 IMAGE:7939749), complete cds. [BC093904]	-0.326192	2.04562
TCTGTGGACTCTCAATGGCTTTCACTCCTTCCCTAGGTAACTATGGCTAAGAGACAGAAT	A_32_P213002	THC2526402	THC2526402	thc|Q504T5_HUMAN (Q504T5) UNC84B protein, partial (12%) [THC2526402]	-0.273947	1.96462
AAACCTCACAACTGCCTGGCAAGCCCAGTATCACTTGTTTGGGCCCTAGCGGGACTCCAA	A_23_P386	ARHGEF10L	NM_018125	ref|Homo sapiens Rho guanine nucleotide exchange factor (GEF) 10-like (ARHGEF10L), transcript variant 1, mRNA [NM_018125]	-0.255018	1.93954
GAGGATGCTGATGGTGAATGGATTGATGTGCAACACTCTTCCGATGAAGAACAGCAAGAA	A_24_P397247	SDAD1	NM_018115	ref|Homo sapiens SDA1 domain containing 1 (SDAD1), mRNA [NM_018115]	0.392188	1.82633
TCACAATGGAGTATATTGGCAACTCCACAGCTTATAGTTTGATAAAGGCAAATACATGAA	A_23_P318420	CTTNBP2NL	NM_018704	ref|Homo sapiens CTTNBP2 N-terminal like (CTTNBP2NL), mRNA [NM_018704]	0.340491	1.77631
CTGCCTTGTTATTGTAAGTGCCTTCAATACTTTGCATTTTGGGATAATAAAAAAGGCTCC	A_23_P102731	SMOX	NM_175839	ref|Homo sapiens spermine oxidase (SMOX), transcript variant 1, mRNA [NM_175839]	-0.24617	1.75979
TGCCTCGGCTCACAACACAGATTGACTGCTCTGACTTTGACTACTCAAAATTGGCCTAAA	A_23_P68759	TFF1	NM_003225	ref|Homo sapiens trefoil factor 1 (TFF1), mRNA [NM_003225]	-0.521513	1.73953
TCAACACAGTTCACAATATAGTTTTCAAAGTACAGTTTAAAACTCAAAAGTAAACTTTTC	A_24_P886966	AK123483	AK123483	gb|Homo sapiens cDNA FLJ41489 fis, clone BRTHA2004582. [AK123483]	-0.261934	1.69967
CAAAGCTGATCTCATAAATAATTTGAGAACCATTGCCAAGTCTGGTACTAAAGCATGCAT	A_24_P161525	HSP90AB3P	AY956764	gb|Homo sapiens heat shock protein 90Bc (HSP90Bc) mRNA, complete cds. [AY956764]	0.469273	1.62272
GTCACTCACTTCTTTATCCTTTCGCCAAAGGAAGCCACTTCATCTAGGATGTTCTGGACA	A_32_P179746	LOC100133781	XM_001716343	ref|PREDICTED: Homo sapiens hypothetical protein LOC100133781 (LOC100133781), mRNA [XM_001716343]	-0.235733	1.58346
ACACCCCTACCCCTCTGTGAGGAGCTGTGGGAAGTGTGGGTTTGTCTCCAGAACAGAAGA	A_23_P30435	TNIP1	NM_006058	ref|Homo sapiens TNFAIP3 interacting protein 1 (TNIP1), mRNA [NM_006058]	-0.282219	1.52535
CAGCATGGGGGGTTGGTTCTTTGGGTTCTGTTTGTTTATTTGTTTAATTTAATGATTTGT	A_23_P138271	ARL8A	NM_138795	ref|Homo sapiens ADP-ribosylation factor-like 8A (ARL8A), mRNA [NM_138795]	-0.275043	1.52387
TGGGGAGGGAGGTGTTTAACGGCACTGTGGCCTTGGTCTAACTTTTGTGTGAAATAATAA	A_23_P120883	HMOX1	NM_002133	ref|Homo sapiens heme oxygenase (decycling) 1 (HMOX1), mRNA [NM_002133]	-0.273974	1.48448
TACCAGATAACTGAGGAGGGGAGAGGTGGGCCGTAACGGGCACGGATCACGATGTAAATT	A_23_P4662	BCL3	NM_005178	ref|Homo sapiens B-cell CLL/lymphoma 3 (BCL3), mRNA [NM_005178]	-0.239506	1.45244
ATATCTTAAAAGCAGAGCACCTGTTTAAGCATTGTACCCCTATTGTTAAAGATTTGTGTC	A_23_P48936	SMAD3	NM_005902	ref|Homo sapiens SMAD family member 3 (SMAD3), mRNA [NM_005902]	-0.297698	1.40397
CGTGGGGAGTCTGGTTTTTCTCTTCATCCTGTCTCTCTCCTCCTTACTCTTGGATAAATA	A_23_P57227	SNTA1	NM_003098	ref|Homo sapiens syntrophin, alpha 1 (dystrophin-associated protein A1, 59kDa, acidic component) (SNTA1), mRNA [NM_003098]	-0.223855	1.39786
GGGAGCTGGGACACTTAACAGATGCAATGTGCTACTGATTGTTTCATTGCGAATCTTTTT	A_23_P24870	CD44	NM_000610	ref|Homo sapiens CD44 molecule (Indian blood group) (CD44), transcript variant 1, mRNA [NM_000610]	-0.221096	1.39669
TAAAGGAAGCTTTGATTCAGCAATCTCAAGAACAGAAGGAAATATTGGAAAAGTGTTTGG	A_24_P372959	CCDC91	NM_018318	ref|Homo sapiens coiled-coil domain containing 91 (CCDC91), mRNA [NM_018318]	0.433481	1.38235
GGGGTGACAAGATAAGCCAGGCTCTAGAGCTGCTTTGGATCATGAACCATTTTCAAGTTT	A_24_P942604	SMC1A	NM_006306	ref|Homo sapiens structural maintenance of chromosomes 1A (SMC1A), mRNA [NM_006306]	-0.264026	1.37208
GGGCAATATTTGCCCATTCTGGTGTAACTTATGTGACTCTAGTGCTTAACAGCTGCCGTT	A_23_P205768	ARPP-19	NM_006628	ref|Homo sapiens cyclic AMP phosphoprotein, 19 kD (ARPP-19), mRNA [NM_006628]	-0.240377	1.36145
TCTAAGTAGGGCATCCTTAGAAACTCAGAAGTTGGATCTGATGGCTGAAATATCTAACTT	A_24_P811704	PPFIBP1	NM_003622	ref|Homo sapiens PTPRF interacting protein, binding protein 1 (liprin beta 1) (PPFIBP1), transcript variant 1, mRNA [NM_003622]	0.312768	1.35178
GGAAATTGCCAAACAATCTGTGACTATCAAGACCACGTTGGAAGATTTGGGAATGGATGA	A_24_P566701	SKP1	NM_170679	ref|Homo sapiens S-phase kinase-associated protein 1 (SKP1), transcript variant 2, mRNA [NM_170679]	0.287119	1.29911
ACCATGTCGCTTATATATCACCCTACTAGGGGATATAATTTTCCCTTCTAAGCAAGGGAA	A_32_P196854	FAM76A	AK123940	gb|Homo sapiens cDNA FLJ41946 fis, clone PLACE6019701. [AK123940]	0.263144	1.29297
TAACACTGAGCCTCAGAGACGAACCAAAACCAGCTGGGCTGAGCTCAGATCCAGGGGGAA	A_24_P102981	DNAJB2	NM_006736	ref|Homo sapiens DnaJ (Hsp40) homolog, subfamily B, member 2 (DNAJB2), transcript variant 2, mRNA [NM_006736]	-0.297251	1.28698
GAAAAAGATTCCCGTTATTCACCTCAAATGCAATCTGCACCTAAAAGATGGCGTGAAGAA	A_24_P212072	ANKRD32	NM_032290	ref|Homo sapiens ankyrin repeat domain 32 (ANKRD32), mRNA [NM_032290]	0.360915	1.26448
AGTTAACATGCTGAGGACTGTAGAGCCATATATTGCCTGTGGGTACCCAAATCTGAAGTC	A_24_P367191	LOC646346	XR_019544	ref|PREDICTED: Homo sapiens misc_RNA (LOC646346), miscRNA [XR_019544]	0.210216	1.26109
CCGAATCAGAATCCCATCTCACCAGGGCGAAATTTTAATTTAAAAACTTAAAAAGAGACT	A_24_P194714	FAM100B	NM_182565	ref|Homo sapiens family with sequence similarity 100, member B (FAM100B), mRNA [NM_182565]	-0.270398	1.24328
TTCTACTGAGGAGGAGTTTTTCAAACAGTGGGGTGCTGTCTGCAATGTGTACAGCCTTAA	A_32_P128399	A_32_P128399	A_32_P128399	Unknown	0.20756	1.23257
TACTGGAACAGGAAAATGAACATCTGAATCAAACAGTGTCTTCCTTAAGGCAGCGGTCCC	A_23_P17269	CCDC88A	NM_018084	ref|Homo sapiens coiled-coil domain containing 88A (CCDC88A), transcript variant 2, mRNA [NM_018084]	0.39117	1.18596
ACAAGTGAAGAAGAAGGCAGTGGGAAAACTGGGTTTATCTCAAGGCAGCAGCCTGAGCCC	A_23_P143016	ARID5A	NM_212481	ref|Homo sapiens AT rich interactive domain 5A (MRF1-like) (ARID5A), mRNA [NM_212481]	-0.27444	1.1757
TCCGGGGGCAGACCAGACTCTGACTCTCCTCTTGGGGCTGCTGCATTAAAACGTACTACT	A_23_P27613	MAN2B1	U60266	gb|Homo sapiens lysosomal alpha-mannosidase (manB) mRNA, complete cds. [U60266]	-0.207951	1.17379
AATCAAAGGAGAACATCCTGGCCTATCCATTGGTGAGTTGTAAAGAAATTGGAAGAGATG	A_32_P208978	LOC728723	AK098256	gb|Homo sapiens cDNA FLJ40937 fis, clone UTERU2007499. [AK098256]	0.224361	1.16208
GCCCCAAGGTCCCGAAGGGCAGGTCAGAGGGAGAGAGGCTGGAGACCTGGGCTGGGGCCT	A_23_P58747	N4BP3	NM_015111	ref|Homo sapiens Nedd4 binding protein 3 (N4BP3), mRNA [NM_015111]	-0.268692	1.10636
TATATAGATTGGAAGTCACCAGAAATTGTTTTAGTTTGTGAATTCCCCCAGTGTATGTTC	A_23_P360626	PLD6	NM_178836	ref|Homo sapiens phospholipase D family, member 6 (PLD6), mRNA [NM_178836]	0.295072	1.09189
AAGACTGGCAAACAGATGGCAAGGGATGCCCCTCTTTTTCATAAAACTCTCCAAGGTTCA	A_23_P97871	ARID5B	NM_032199	ref|Homo sapiens AT rich interactive domain 5B (MRF1-like) (ARID5B), mRNA [NM_032199]	-0.34243	1.08967
AGTTATTTAATTCTGTTTCTCCTAGTGGTTCACAATTGAACTGAATTGAGATGGTGTCGG	A_23_P331479	KIAA1949	NM_133471	ref|Homo sapiens KIAA1949 (KIAA1949), transcript variant 1, mRNA [NM_133471]	-0.27053	1.08138
CAAGCCAGAGTCGATACAGCAAGCGGAGGATTTGGAGATCCGTCAAACTTAAAGATTACA	A_24_P273716	ZBTB24	NM_014797	ref|Homo sapiens zinc finger and BTB domain containing 24 (ZBTB24), mRNA [NM_014797]	-0.233076	1.07236
AGGCAAGGATGGTGGGGCCCCCAGCACCCTCTGTTAGTGCCGCAATAAATGCTCAATCAT	A_23_P107051	TCAP	NM_003673	ref|Homo sapiens titin-cap (telethonin) (TCAP), mRNA [NM_003673]	-0.377583	1.06513
ACTTCGAAAATTGGAGCTTAGTGATAATATAATTTCTGGAGGCTTGGAAGTCCTGGCAGA	A_23_P160934	ANP32E	NM_030920	ref|Homo sapiens acidic (leucine-rich) nuclear phosphoprotein 32 family, member E (ANP32E), transcript variant 1, mRNA [NM_030920]	0.276488	1.05993
GAGGAAGATTGCAGGGGCGGGAAGAAACTATTTATTGGTGCTCCTGTGATACCGAATTAA	A_32_P184488	PHLDB3	NM_198850	ref|Homo sapiens pleckstrin homology-like domain, family B, member 3 (PHLDB3), mRNA [NM_198850]	-0.250688	1.05905
CCTACGTCATCTAGCCACCCAGCGGCAAATCCAAATAAAGGGGACTTCCACCCAGAGTGG	A_23_P121282	TMEM89	NM_001008269	ref|Homo sapiens transmembrane protein 89 (TMEM89), mRNA [NM_001008269]	-0.400046	1.05838
CAATGTGACGGCAGGGAAATGTATGTGTGTCTATTTTGTAACTGTAAAGATGAATGTCAG	A_23_P315364	CXCL2	NM_002089	ref|Homo sapiens chemokine (C-X-C motif) ligand 2 (CXCL2), mRNA [NM_002089]	0.516235	1.05706
TAAGGACATCATACATTATGATCCAACGAAGCAAGACCATGCCACTTACGAAAGAAAAAG	A_24_P360601	NOL8	NM_017948	ref|Homo sapiens nucleolar protein 8 (NOL8), transcript variant 1, mRNA [NM_017948]	0.563887	1.02045
GTCCAACACAGATTCTGCCTGGTCCAACACAGATTCTGCCTGAGCCTCCTTATTTATTTT	A_23_P166421	TBC1D10A	NM_031937	ref|Homo sapiens TBC1 domain family, member 10A (TBC1D10A), mRNA [NM_031937]	-0.293661	0.995066
AAAGAGGAAGAGGCAGATCCCTACAAGTTTAAAATCAAAGAATTTGAAGATGTTGATCCC	A_32_P153892	TAF3	NM_031923	ref|Homo sapiens TAF3 RNA polymerase II, TATA box binding protein (TBP)-associated factor, 140kDa (TAF3), mRNA [NM_031923]	0.411813	0.98831
AGATGGTTGCAGGCAAAATGCACTTTATAGAGATTTTCTATTGCTGGGAAGGTGTGTTTC	A_23_P127394	CRY2	NM_021117	ref|Homo sapiens cryptochrome 2 (photolyase-like) (CRY2), transcript variant 1, mRNA [NM_021117]	-0.325343	0.984214
GTGCAGCGGACTCAGGCTCCAGCTGTGGCTACAACATAGGGTTTTTATACAAGAAAATAA	A_23_P106708	RPS2	NM_002952	ref|Homo sapiens ribosomal protein S2 (RPS2), mRNA [NM_002952]	0.466199	0.977856
TGCAATATGGAGGAGAAATGATTAGACCTTAGGAAGTGCCAGTGGGTTGGTCCTTTCATG	A_32_P179239	AK123297	AK123297	gb|Homo sapiens cDNA FLJ41303 fis, clone BRAMY2042131. [AK123297]	0.38214	0.975779
AGAAAGCTTGGAAACTTACCCAGTTTGCCTTCCATTTGGGACATGACTGATGTGCTTCAG	A_23_P365685	LIMS3	NM_033514	ref|Homo sapiens LIM and senescent cell antigen-like domains 3 (LIMS3), mRNA [NM_033514]	-0.254291	0.963023
AGGCCTTCCTCTGAAATGGAAATTATTTAAAATCGATGAGGAAGTCATCCAGGAATGACT	A_32_P49516	THC2626957	THC2626957	Unknown	0.302742	0.946838
TGGCTGGGACCATCCCGTCCGAGTCTGCTTCAACTGCAATAAAAAGCCCGGTGACCTTTA	A_24_P287503	ZFYVE1	NM_021260	ref|Homo sapiens zinc finger, FYVE domain containing 1 (ZFYVE1), transcript variant 1, mRNA [NM_021260]	-0.238555	0.932817
ATCTTGGCAGGGACGGAACTCCTATTCAGCAGTTTTTGTGGAAAGCAGTAATGCTTGCAA	A_23_P82402	GLCCI1	NM_138426	ref|Homo sapiens glucocorticoid induced transcript 1 (GLCCI1), mRNA [NM_138426]	0.221205	0.927939
GCCTTCTGCATTCATGCATCCATGTTCTTTCTAGGATTGGATAGCATTTCATGCCTATGT	A_23_P330070	TFPI	NM_001032281	ref|Homo sapiens tissue factor pathway inhibitor (lipoprotein-associated coagulation inhibitor) (TFPI), transcript variant 2, mRNA [NM_001032281]	-0.397296	0.913478
AGGCGCCTGGCACATTTCAGGGAGAAACTCCAAAGTCCACACAAAGATTTTCTAAGGAAT	A_23_P214821	EDN1	NM_001955	ref|Homo sapiens endothelin 1 (EDN1), mRNA [NM_001955]	0.321282	0.911354
TCAGCTCCCTGAAACATGGGGACGAGAAGCTCTGGAATTACAGCAAGATTTTTGTTCCAT	A_24_P576174	DCP1A	NM_018403	ref|Homo sapiens DCP1 decapping enzyme homolog A (S. cerevisiae) (DCP1A), mRNA [NM_018403]	-0.184778	0.897684
TGCCACAACATACTGGCTTCGTATTTTATTTATCTTTCTTTCTAGTTACCAGCTTCAGAC	A_24_P142095	AKAP13	NM_006738	ref|Homo sapiens A kinase (PRKA) anchor protein 13 (AKAP13), transcript variant 1, mRNA [NM_006738]	-0.233107	0.883932
GAACATCCTGGTGTGTCCATTGGTGATGTTGTAAAGAAACAGAGAGGTGTAAATAACAGT	A_24_P118946	A_24_P118946	A_24_P118946	Unknown	0.252712	0.867291
TGATGATGATGAACAAGGAAGTAACAGTCCTAAAGAGAATAACAGTGAGGATCAAGGTTC	A_24_P247699	BAT2D1	NM_015172	ref|Homo sapiens BAT2 domain containing 1 (BAT2D1), mRNA [NM_015172]	0.375043	0.849761
GCCTTGTGGCTTGTACAGTTTTGAAACTCCCGTTCTATTTTATGATGGTTGATAATAGTC	A_24_P96961	SPSB1	NM_025106	ref|Homo sapiens splA/ryanodine receptor domain and SOCS box containing 1 (SPSB1), mRNA [NM_025106]	-0.227035	0.842257
AAGGGGGAGAAGGCATTTTATAAAAGGACATCACTTCTAATTCTTTTTATTCAAATTAAA	A_32_P69653	A_32_P69653	A_32_P69653	Unknown	-0.213986	0.834935
GAAGTCTTGCAGGACTCACTGGATAGATGTTATTCGACTACTTCAACTTACTTTCAACTA	A_24_P345081	NBPF3	NM_032264	ref|Homo sapiens neuroblastoma breakpoint family, member 3 (NBPF3), mRNA [NM_032264]	0.45399	0.816957
GGACCCCATGGAAAAGATGGGGAAGAGCAAAATACATGGAGACGACGCACCCTCCAGGAT	A_24_P156113	EHD2	NM_014601	ref|Homo sapiens EH-domain containing 2 (EHD2), mRNA [NM_014601]	-0.227196	0.808352
GGCTGGAGCCCGCGTTGCTGTTCCCACAGGGCCTCGGTTTTTCCTAACTTGCTCTGCATG	A_23_P3496	SPSB3	NM_080861	ref|Homo sapiens splA/ryanodine receptor domain and SOCS box containing 3 (SPSB3), mRNA [NM_080861]	-0.205104	0.794427
TGGTTCTGTGCCCGTCTCTGAGACAGTCTCTGTGTGGAATTTGCCTTAAACTGAAGTAAA	A_23_P360804	CPNE5	NM_020939	ref|Homo sapiens copine V (CPNE5), mRNA [NM_020939]	-0.375465	0.779989
AAGCATATCTACCCATGGCGGAAAATGAAGTCAGAAAGATTTGTAGTGACATTAGGCAGA	A_23_P92967	MOCS2	NM_004531	ref|Homo sapiens molybdenum cofactor synthesis 2 (MOCS2), transcript variant 3, mRNA [NM_004531]	0.2737	0.778859
CATTTTTCTGGGGGTAGGATGAAGAGAAGGCACACAGAGATTCTGGATCTCCTGCTGCCT	A_23_P102611	WISP2	NM_003881	ref|Homo sapiens WNT1 inducible signaling pathway protein 2 (WISP2), mRNA [NM_003881]	-0.206039	0.775672
TCTCCATTCATCTGCTACTATGATGACAAATATGAAATTCAGGAGAGAGAAAAGAGACTA	A_24_P85026	ZCCHC7	NM_032226	ref|Homo sapiens zinc finger, CCHC domain containing 7 (ZCCHC7), mRNA [NM_032226]	0.401603	0.762462
AGAATGCCCACTGCCTGTAACAGCCACCTGGAGAACTTCATAAAGATGTCTCACAGCCCT	A_23_P34597	CDA	NM_001785	ref|Homo sapiens cytidine deaminase (CDA), mRNA [NM_001785]	-0.21266	0.736888
CAGCCTTGGAGAGAGCAGGGGTACCAAGGATCTTCCTCCAGTGAAGGACCCTGGAGCCCT	A_23_P218879	TREX1	NM_016381	ref|Homo sapiens three prime repair exonuclease 1 (TREX1), transcript variant 1, mRNA [NM_016381]	-0.195262	0.731947
TGGAACTACATTAGTACACAGCACCAGAATGTATATTAAGGTGTGGCTTTAGGAGCAGTG	A_23_P19663	CTGF	NM_001901	ref|Homo sapiens connective tissue growth factor (CTGF), mRNA [NM_001901]	0.485313	0.726654
TGGAAGAGACGCCCCTGCTGACGAGGAAAATGGGGAGCAAGAGGCTGACAATGAAGTAGA	A_23_P151066	PTMAP7	AF170294	gb|Homo sapiens prothymosin a14 mRNA, complete cds. [AF170294]	0.366381	0.712716
TCATTTAACTGCACGCCAGTAGAAGGTATGCTGTCACACCAGTTGAAGCAGCATGTCATT	A_24_P221123	PA2G4	NM_006191	ref|Homo sapiens proliferation-associated 2G4, 38kDa (PA2G4), mRNA [NM_006191]	0.301559	0.710089
CTGCAGCTGAATCACAGCTCTTGCCCTCATTGGTTTTGTTCTTGGTCTCCTAATAAGTGT	A_32_P214925	FAM115C	NM_173678	ref|Homo sapiens family with sequence similarity 115, member C (FAM115C), transcript variant 2, mRNA [NM_173678]	-0.560152	0.708221
TTTTCTAGTCCTTTCACCCCAGGACTCTAAATTATTGGGGTAAAAAACAGCCTTGCAAGA	A_23_P85682	NFIA	NM_005595	ref|Homo sapiens nuclear factor I/A (NFIA), transcript variant 2, mRNA [NM_005595]	0.27009	0.679571
TTGCAGGACTCACTGGATAGATATTTGACTCCTTCTAGTTATCTTGAACTGCCTGACTCA	A_24_P625683	A_24_P625683	A_24_P625683	Unknown	0.489769	0.677304
AAGGGGTTTGATAAAGGTGCTCTACATAATGCGAATCTGTTTTCATTAATTCATGCATTC	A_24_P282083	AK097085	AK097085	gb|Homo sapiens cDNA FLJ39766 fis, clone SPLEN2000307. [AK097085]	-0.405681	0.67249
TTCATCATTGGGGTCCATGGTTATGTGCTTGTGTATTCTGTCACCTCTCTGCATAGCTTC	A_23_P2307	RHEBL1	NM_144593	ref|Homo sapiens Ras homolog enriched in brain like 1 (RHEBL1), mRNA [NM_144593]	-0.326469	0.666282
CATGACCTAAGAACCATGTCTGACACAGTTAGGATGAAAAGGCCAATTACACCTAGAAGG	A_24_P922261	SRGAP1	BC029919	gb|Homo sapiens SLIT-ROBO Rho GTPase activating protein 1, mRNA (cDNA clone IMAGE:4153945). [BC029919]	0.641034	0.65813
CCAGGTGTTGACTATAACCAGATTTACTCTTTGCTTACTAGGTTTTCCATTGTCACCATT	A_32_P151875	ZNF398	NM_020781	ref|Homo sapiens zinc finger protein 398 (ZNF398), transcript variant 2, mRNA [NM_020781]	-0.238657	0.655926
ATTTCTTTCTTAGTTGTTGGCACTCTTAGGTCTTAGTATGGATTTATGTGTTTGTGTGTG	A_23_P258944	DNAJB9	NM_012328	ref|Homo sapiens DnaJ (Hsp40) homolog, subfamily B, member 9 (DNAJB9), mRNA [NM_012328]	-0.245123	0.655166
GGCTCACCAAAGGGTACGCTTCAGTTTTCAAAGGTTGTCTGACACTATATACTGGCCGTG	A_24_P283928	OBFC2B	NM_024068	ref|Homo sapiens oligonucleotide/oligosaccharide-binding fold containing 2B (OBFC2B), mRNA [NM_024068]	0.341736	0.64927
TTTTTTGACGGGATGGGGTTTTTCTCTTTGTAATTATTTCTTTAGTTTAATTAACCTTTT	A_23_P11705	BSDC1	NM_018045	ref|Homo sapiens BSD domain containing 1 (BSDC1), mRNA [NM_018045]	-0.221168	0.648605
TTTTGTTTTGTTTTGGTTTTGCTCGGATACTTGCCAAAATGAGACTCTCCGTCGGCAGCT	A_23_P375494	CEBPA	NM_004364	ref|Homo sapiens CCAAT/enhancer binding protein (C/EBP), alpha (CEBPA), mRNA [NM_004364]	-0.319028	0.640396
AACCCATCCACTCTGGGCAGGTGACTGGAATAGCTGATTAAAACATAAATGCTGCTTTTA	A_23_P216038	PHF20L1	NM_032205	ref|Homo sapiens PHD finger protein 20-like 1 (PHF20L1), transcript variant 2, mRNA [NM_032205]	-0.324686	0.619173
AGAACTTGACCTGGAAGTCCAGACACTGAACGCAGGCCTCAAAACTGCTGCGGCCTTCCA	A_23_P323563	PLEKHG2	NM_022835	ref|Homo sapiens pleckstrin homology domain containing, family G (with RhoGef domain) member 2 (PLEKHG2), mRNA [NM_022835]	-0.234431	0.60641
CCCTGGCCAGAAGTACAAAGACACAGACCTGCTAATACTTTTCAAGAACGATTGCTTTGC	A_32_P35512	SSB	NM_003142	ref|Homo sapiens Sjogren syndrome antigen B (autoantigen La) (SSB), mRNA [NM_003142]	0.275081	0.599649
TGACATTGGAAAAGTTGATTTCACAGATCCTTGCAACTATCAGTTAATTCCAGCAGTACC	A_24_P922606	NUP160	NM_015231	ref|Homo sapiens nucleoporin 160kDa (NUP160), mRNA [NM_015231]	-0.197597	0.595952
TGTGTAGTGTATGTTATAATACAGGCTAAGCTGCCACAATAAAAGAGCTTAAATACTGTG	A_24_P376129	DFNB31	AK056190	gb|Homo sapiens cDNA FLJ31628 fis, clone NT2RI2003344. [AK056190]	-0.231643	0.571595
AAATGAACACTGCCAAGATAAAGCCAACCAGACCCTTCATCAAAGAAATTGTTTTGTTAG	A_23_P73220	FGD6	NM_018351	ref|Homo sapiens FYVE, RhoGEF and PH domain containing 6 (FGD6), mRNA [NM_018351]	-0.295205	0.570123
GGGGGGTTCCCCCTGTACATACCCTGCCATACCAACCCCAGGTATTAATTCTCGCTGGTT	A_32_P5251	RARA	NM_001024809	ref|Homo sapiens retinoic acid receptor, alpha (RARA), transcript variant 2, mRNA [NM_001024809]	-0.331982	0.559926
ACAGTACATACTCCAAGGAGAGGATTAATAGACGTAAAGCCTCTTGGTGTTATATGGGGA	A_32_P47566	UBLCP1	NM_145049	ref|Homo sapiens ubiquitin-like domain containing CTD phosphatase 1 (UBLCP1), mRNA [NM_145049]	0.220903	0.52752
TAGTAGAGCCTGAAGTCTTGCAGGACTCACTGGATGTTATTCAACTCCTTCCAGTTGTCT	A_24_P135061	RP11-94I2.2	NM_183372	ref|Homo sapiens hypothetical protein LOC200030 (LOC200030), mRNA [NM_183372]	0.431426	0.51176
TATGGATCAACCACATGCACATCCTTACTACAGAATCCGTCCTTTCATTTCAACTTATAG	A_23_P201808	PPAP2B	NM_003713	ref|Homo sapiens phosphatidic acid phosphatase type 2B (PPAP2B), transcript variant 1, mRNA [NM_003713]	-0.276872	0.510238
TAAGTTGCAACATGGAACCCAGCAACAAGACCTTAATAAGAAATAAAAGAGTAGGAACTC	A_24_P50458	TERF1	NM_017489	ref|Homo sapiens telomeric repeat binding factor (NIMA-interacting) 1 (TERF1), transcript variant 1, mRNA [NM_017489]	0.279091	0.505296
TCTTGACTTTCCTGGTTATAGCTTTCCATCACAGCTCCCCACATTCTCTCTTGATGTTGA	A_23_P400945	ETV3	NM_005240	ref|Homo sapiens ets variant 3 (ETV3), mRNA [NM_005240]	0.351256	0.499814
ACAGTGCACAAAGAAGAAAAGCGGTCAAAACCTAACACAAAGAAACGCGGTTTAACAGGT	A_23_P122674	PAK1IP1	NM_017906	ref|Homo sapiens PAK1 interacting protein 1 (PAK1IP1), mRNA [NM_017906]	0.184895	0.475657
ATTGTGTGGCATACTTGGAGCTATAATCCAAACGTTTTACTCAACAAAATAATGCTAGAG	A_23_P375922	COL19A1	NM_001858	ref|Homo sapiens collagen, type XIX, alpha 1 (COL19A1), mRNA [NM_001858]	0.191907	0.466794
CTGTCCTCAGCTCTCCGTGTGGTCAGCGAAACCATTGTTTTCTGTTAGGACTCAGTTGCA	A_23_P79130	PLEKHF1	NM_024310	ref|Homo sapiens pleckstrin homology domain containing, family F (with FYVE domain) member 1 (PLEKHF1), mRNA [NM_024310]	-0.237477	0.455554
AGACAGAGCCTTGGATGCTCAGACCTAGTTTGGCTGTGAAACTGAAGCTTTAGTCCTTTT	A_23_P106412	AK130644	AK130644	gb|Homo sapiens cDNA FLJ27134 fis, clone SPL08315. [AK130644]	-0.341824	0.452811
TACCTCAAAAATAGAACAAGAGCACTCCATCCATGTGCGGATGACTGTCAAGGTCACTGA	A_23_P425932	VTI1A	BC017052	gb|Homo sapiens vesicle transport through interaction with t-SNAREs homolog 1A (yeast), mRNA (cDNA clone MGC:9292 IMAGE:3885564), complete cds. [BC017052]	0.284484	0.439369
GAGGAAGCATCCATTGATTTTCGATTTGGCAAAACTTACCTGAAGGGTATGAGAGATGCG	A_32_P52206	TYW1	NM_018264	ref|Homo sapiens tRNA-yW synthesizing protein 1 homolog (S. cerevisiae) (TYW1), mRNA [NM_018264]	0.295969	0.42433
ACTGAACTGTTTGGTCGAGTCTTTGTGTGTTATATTCCAAGGAAAATTGAAAGTATTCAG	A_23_P88589	NR2F2	NM_021005	ref|Homo sapiens nuclear receptor subfamily 2, group F, member 2 (NR2F2), mRNA [NM_021005]	0.215696	0.419041
TCTTAGCAAAACAATAGATAAATTAGGTAGTGGCAGCTCCACTTGCTTAGGTTAGGGGGG	A_23_P83498	IGF2BP1	NM_006546	ref|Homo sapiens insulin-like growth factor 2 mRNA binding protein 1 (IGF2BP1), mRNA [NM_006546]	0.266606	0.418141
ATTTGACATTTGTGTGTAATTTCATGGTGGCCTAGTGTTGTGGTGCTTCTGGTAATGGTA	A_24_P243749	PDK4	NM_002612	ref|Homo sapiens pyruvate dehydrogenase kinase, isozyme 4 (PDK4), mRNA [NM_002612]	-0.422847	0.406359
GGGTCACCAGAAATATCGCTGATGCAGACACAGATTATGTTCCTGCTGTATTTCCTGCTT	A_23_P88522	NMB	NM_021077	ref|Homo sapiens neuromedin B (NMB), transcript variant 1, mRNA [NM_021077]	-0.45087	0.406246
TGGCCAGCTATGTCCTCTAGGAAATGACAGACCCAACCACCAGCAATAAACATTTCCATT	A_32_P219520	TNFAIP8	NM_014350	ref|Homo sapiens tumor necrosis factor, alpha-induced protein 8 (TNFAIP8), transcript variant 1, mRNA [NM_014350]	-0.237585	0.399451
ACACAGTGAAGGGGATCATGGCCTGCACCCCTGCTTTTCAGCAGTAAAAAGCCCGAAAAG	A_23_P306655	AMIGO3	ENST00000320431	ens|Amphoterin-induced protein 3 Precursor (AMIGO-3)(Alivin-3) [Source:UniProtKB/Swiss-Prot;Acc:Q86WK7] [ENST00000320431]	-0.193677	0.391547
GCACAGATCATGAATAACTCAGAAACCATTAGCATATTGTGTGCTTAATTAAGGCTGGAA	A_24_P696924	BC022398	BC022398	gb|Homo sapiens cDNA clone IMAGE:4689481. [BC022398]	0.520116	0.380276
AGGCAGGAAAACAGCCAGAAGCCACCTTGACACTTTTGAACATTTCCAGTTCTGTAGAGT	A_23_P33759	DHRS3	NM_004753	ref|Homo sapiens dehydrogenase/reductase (SDR family) member 3 (DHRS3), mRNA [NM_004753]	-0.324972	0.339591
GCACTCTACTTAAAACCACTAAGTGGAGGTAAAGGTGTAGCTAGCTTGAACCAGAGTGCA	A_24_P128085	RC3H2	NM_018835	ref|Homo sapiens ring finger and CCCH-type zinc finger domains 2 (RC3H2), transcript variant 2, mRNA [NM_018835]	-0.266231	0.323404
ATGCGGAAGTCGTCATTTGACAAGTTTTATAAATGAGTATTTGAAGCTCAGGAATAAGTG	A_24_P145911	ENST00000342294	ENST00000342294	ens|Splicing factor, arginine/serine-rich 10 (Transformer-2-beta)(HTRA2-beta)(Transformer 2 protein homolog) [Source:UniProtKB/Swiss-Prot;Acc:P62995] [ENST00000342294]	0.33804	0.290519
ACTCATTCTTTGAATGTTCTCATTCTTTTGTATCATGTGACTTATTAAAATCAGTTTCTA	A_24_P67988	FRMD8	NM_031904	ref|Homo sapiens FERM domain containing 8 (FRMD8), mRNA [NM_031904]	-0.394732	0.287916
TTGGCTTTTATTCTGCCTACTTGGTGGCAGAGAAAGTGGTTGTGATCACAAAGCACAACG	A_24_P170295	HSP90AB1	NM_007355	ref|Homo sapiens heat shock protein 90kDa alpha (cytosolic), class B member 1 (HSP90AB1), mRNA [NM_007355]	0.444659	0.27114
TCGCCTGGCTTTCCTGCATTGGCTCCTGCTATAACAAGTACATCCAGAAACCAGGCCTGC	A_23_P410159	PAQR7	NM_178422	ref|Homo sapiens progestin and adipoQ receptor family member VII (PAQR7), mRNA [NM_178422]	-0.246703	0.263087
TGCTGTAGCCCCCTTCTAACTTCTAACCGAAGACAAGACAGACACCCATGTTCTTAAATA	A_23_P116602	USP35	NM_020798	ref|Homo sapiens ubiquitin specific peptidase 35 (USP35), mRNA [NM_020798]	-0.233267	0.25988
GTGGTGGAGGAGAAACGACCATGTCTACACGTGCCTGCTTGCAAAGACCCTGAGGAAGAG	A_23_P22444	CFP	NM_002621	ref|Homo sapiens complement factor properdin (CFP), mRNA [NM_002621]	-0.327396	0.258471
ATTTTGACTGTGAAACGGCCACCTCTAACAGAAAGTCCATTTTAAACATTGTTTTGTTGT	A_32_P181297	ST7OT1	NR_002330	ref|Homo sapiens ST7 overlapping transcript 1 (non-protein coding) (ST7OT1), non-coding RNA [NR_002330]	-0.212248	0.252675
AGATTACATTAATTTTTCTATAAATTGGAAGATTTATAAATGTTTGAAATTGTACACATT	A_24_P100382	GK	NM_203391	ref|Homo sapiens glycerol kinase (GK), transcript variant 1, mRNA [NM_203391]	0.309303	0.246686
AGTATCCCTGTGGAGGACAACCAGATGGTGGAGATCAGTGCCTGGTTCCAGGAGGCCATA	A_24_P37409	DUSP2	NM_004418	ref|Homo sapiens dual specificity phosphatase 2 (DUSP2), mRNA [NM_004418]	0.540869	0.23659
GCCCCTGCTCCCGGGGAGGAAAGGCTAAAGCTGCTGGCCCGGGGCCCACAGGAGGGGCTT	A_24_P62469	PLCH2	NM_014638	ref|Homo sapiens phospholipase C, eta 2 (PLCH2), mRNA [NM_014638]	-0.183418	0.232277
GTCTGAAAAGTGGTCCATCAGCAAACACACTCAACTCAGCCCTACGGATGCTTTTGGGAC	A_24_P392632	TRPM3	NM_206948	ref|Homo sapiens transient receptor potential cation channel, subfamily M, member 3 (TRPM3), transcript variant 7, mRNA [NM_206948]	0.225242	0.214829
GGATGAATCTCCATTCTGAGTCCCTTAAATGTTAGGGAAGCTTAAGATGAGACCCTTTGG	A_32_P179646	A_32_P179646	A_32_P179646	Unknown	0.347434	0.208309
GTCTTGCAGGACTCACTGGATAGATGTTATTCGACTCCTTCAGGTTATCTTGAACTGCCT	A_32_P83465	NBPF10	NM_001039703	ref|Homo sapiens neuroblastoma breakpoint family, member 10 (NBPF10), mRNA [NM_001039703]	0.452619	0.207445
GGTAGAATGTTCAGGTTTCACCATGGATTTTCTACTTATTTCGTTTTTGGAATCACCTTA	A_23_P58967	ZC3H11A	NM_014827	ref|Homo sapiens zinc finger CCCH-type containing 11A (ZC3H11A), mRNA [NM_014827]	-0.211446	0.203092
CCATCTTCAGGGTTGCACAGAATCCTCCAAGATACTTTGCAGCCTTTTTTCCCCCTGGTC	A_24_P383523	SAMD4A	NM_015589	ref|Homo sapiens sterile alpha motif domain containing 4A (SAMD4A), mRNA [NM_015589]	-0.311758	0.194574
CCTTGTGATTTGAGATGGTACCTTAGAAAAAGTTACACGCAGTTCCGTGGTTGAATATAT	A_23_P106505	LCMT2	NM_014793	ref|Homo sapiens leucine carboxyl methyltransferase 2 (LCMT2), mRNA [NM_014793]	0.188633	0.178401
GAAGGCTTCACTACAACGAAGAATTGAACATCAAATTAGCTAGACAATTAATGTGGAAAG	A_23_P34007	PPP1R2P9	NR_002191	ref|Homo sapiens protein phosphatase 1, regulatory (inhibitor) subunit 2 pseudogene 9 (PPP1R2P9), non-coding RNA [NR_002191]	0.223948	0.155872
GACCTAAGGCAAGCACAGCATCGAATAAAGGAAATGAAGCAGATGCATCCAAATGGAGAA	A_32_P101490	ANKRD18A	AB095935	gb|Homo sapiens mRNA for KIAA2015 protein. [AB095935]	0.409181	0.151877
GTAGTATTATGAGTTGTGTATTGAAATATATGTACCTGGCTTATTTGCAAGCACTACTGC	A_23_P136849	A_23_P136849	A_23_P136849	Unknown	0.461156	0.142555
TGTGTTATCACTCTGCCTGTGTATAGTCAGATAGTCCATGCGAAGGCTGTATATATTGAA	A_23_P32253	NFIL3	NM_005384	ref|Homo sapiens nuclear factor, interleukin 3 regulated (NFIL3), mRNA [NM_005384]	-0.246194	0.112978
TTGGGTGCAAGCTGGGTTTGTATGAACTTACTGGCATTTTTAACAAGACAGTGTGTACGG	A_32_P206561	A_32_P206561	A_32_P206561	Unknown	-0.326821	0.112468
TTGATGTGTGGGAGCACGCTTACTACCTTCAGTATAAAAATGTCAGGCCTGATTATCTAA	A_23_P134176	SOD2	NM_001024465	ref|Homo sapiens superoxide dismutase 2, mitochondrial (SOD2), nuclear gene encoding mitochondrial protein, transcript variant 2, mRNA [NM_001024465]	-0.250283	0.108041
CCCATCTGTCTGTCTATATTTGTCTGTACTCCCCTAGGAGAAGTATTTTGCCATATATAA	A_24_P190190	CACNB1	NM_000723	ref|Homo sapiens calcium channel, voltage-dependent, beta 1 subunit (CACNB1), transcript variant 1, mRNA [NM_000723]	-0.234155	0.10631
TCCACGAGAAGAGAGGAAGTATATCTACACCTCAACCCTCCTAGTCACCACCTGAAATAA	A_23_P104741	KIRREL3	ENST00000278934	ens|Kin of IRRE-like protein 3 Precursor (Kin of irregular chiasm-like protein 3)(Nephrin-like 2) [Source:UniProtKB/Swiss-Prot;Acc:Q8IZU9] [ENST00000278934]	-0.232602	0.103814
TGTCTCAACCCCGCATCCCCCATGGTTCAGAAAATCATCGAAAAGATACTGAACAAGGGG	A_24_P251764	CXCL3	NM_002090	ref|Homo sapiens chemokine (C-X-C motif) ligand 3 (CXCL3), mRNA [NM_002090]	0.451857	0.0980438
AATTTAATCCTCATTGCTTTGGGAGTGACTTAAGGCCTTTTGAAGTGGAGCTTTTGCACT	A_32_P170664	AK024898	AK024898	gb|Homo sapiens cDNA: FLJ21245 fis, clone COL01184. [AK024898]	-0.210774	0.0843064
CAGGAATCTGTATATATTTATGGCCGGGCAGGGTGTGGGGCCATGCCTCCTCAGGAGCCG	A_23_P66319	BCAR1	NM_014567	ref|Homo sapiens breast cancer anti-estrogen resistance 1 (BCAR1), mRNA [NM_014567]	-0.19691	0.0730493
GACCATATATTACATGGGGGTACCCAAATCTGAAGTCAGTAAATGAACTTATCTACAAGG	A_24_P33213	A_24_P33213	A_24_P33213	Unknown	0.229121	0.0639771
GCGTGTTGAAGTCTAAGGTGTTCTGTCATCACACTCTCTTTACTAGAATAAGTGTGCCCA	A_23_P330999	MED23	NM_015979	ref|Homo sapiens mediator complex subunit 23 (MED23), transcript variant 2, mRNA [NM_015979]	-0.37632	0.0455434
CTGCAGCAACAGCAACTGTCCCTATAGCCACGTGTACGTGTCCCGCAAGGCCGAGGTCTG	A_23_P9036	ZC3H3	NM_015117	ref|Homo sapiens zinc finger CCCH-type containing 3 (ZC3H3), mRNA [NM_015117]	0.18177	0.0247334
AGTGTCAAGACCATAACCAAATTAGTCATGGAGAAGAAGTAATGACTGTTAGAACCCATT	A_24_P941459	MED17	AK022156	gb|Homo sapiens cDNA FLJ12094 fis, clone HEMBB1002607, highly similar to Homo sapiens vitamin D3 receptor interacting protein (DRIP80) mRNA. [AK022156]	0.284067	0.0129712

## Sheet: Mut vs WT PatExpress results
Rank	Database Name	Pathway Name	URL	Impact Factor	#Genes in Pathway	#Input Genes in Pathway	#Pathway Genes on Chip	%InputGenes in Pathway	%PathwayGenes in Input	Unique Pathway-id
1	KEGG	Basal cell carcinoma	http://www.genome.jp/kegg-bin/mark_pathway_www?@hsa05217/default%3dyellow/hsa:11211%09blue,white/	10.14	55	1	55	0.578	1.818	1:05217
2	KEGG	Circadian rhythm	http://www.genome.jp/kegg-bin/mark_pathway_www?@hsa04710/default%3dyellow/hsa:1408%09blue,white/	8.206	13	1	13	0.578	7.692	1:04710
3	KEGG	Axon guidance	http://www.genome.jp/kegg-bin/mark_pathway_www?@hsa04360/default%3dyellow/hsa:57522%09red,white/	7.885	129	1	128	0.578	0.775	1:04360
4	KEGG	Maturity onset diabetes of the young	http://www.genome.jp/kegg-bin/mark_pathway_www?@hsa04950/default%3dyellow/hsa:3280%09red,white/	7.69	24	1	23	0.578	4.167	1:04950
5	KEGG	Pathways in cancer	http://www.genome.jp/kegg-bin/mark_pathway_www?@hsa05200/default%3dyellow/hsa:3326%09red,white/hsa:1050%09blue,white/hsa:2353%09red,white/hsa:11211%09blue,white/hsa:4088%09blue,white/hsa:5914%09blue,white/	6.225	330	6	326	3.468	1.818	1:05200
6	KEGG	Melanogenesis	http://www.genome.jp/kegg-bin/mark_pathway_www?@hsa04916/default%3dyellow/hsa:11211%09blue,white/hsa:1906%09red,white/	5.709	102	2	102	1.156	1.961	1:04916
7	KEGG	Colorectal cancer	http://www.genome.jp/kegg-bin/mark_pathway_www?@hsa05210/default%3dyellow/hsa:2353%09red,white/hsa:11211%09blue,white/hsa:4088%09blue,white/	5.563	84	3	82	1.734	3.571	1:05210
8	KEGG	MAPK signaling pathway	http://www.genome.jp/kegg-bin/mark_pathway_www?@hsa04010/default%3dyellow/hsa:2353%09red,white/hsa:1844%09red,white/hsa:1843%09red,white/hsa:782%09blue,white/	5.075	272	4	263	2.312	1.471	1:04010
9	KEGG	Wnt signaling pathway	http://www.genome.jp/kegg-bin/mark_pathway_www?@hsa04310/default%3dyellow/hsa:11211%09blue,white/hsa:4088%09blue,white/hsa:6500%09red,white/	4.735	152	3	149	1.734	1.974	1:04310
10	KEGG	Acute myeloid leukemia	http://www.genome.jp/kegg-bin/mark_pathway_www?@hsa05221/default%3dyellow/hsa:1050%09blue,white/hsa:5914%09blue,white/	4.208	59	2	55	1.156	3.39	1:05221
11	KEGG	Cytokine-cytokine receptor interaction	http://www.genome.jp/kegg-bin/mark_pathway_www?@hsa04060/default%3dyellow/hsa:6347%09blue,white/hsa:2921%09red,white/hsa:2920%09red,white/	3.712	263	3	254	1.734	1.141	1:04060
12	KEGG	Cell cycle	http://www.genome.jp/kegg-bin/mark_pathway_www?@hsa04110/default%3dyellow/hsa:4088%09blue,white/hsa:6500%09red,white/hsa:8243%09blue,white/	3.545	118	3	111	1.734	2.542	1:04110
13	KEGG	TGF-beta signaling pathway	http://www.genome.jp/kegg-bin/mark_pathway_www?@hsa04350/default%3dyellow/hsa:4088%09blue,white/hsa:6500%09red,white/	3.252	87	2	84	1.156	2.299	1:04350
14	KEGG	Pancreatic cancer	http://www.genome.jp/kegg-bin/mark_pathway_www?@hsa05212/default%3dyellow/hsa:4088%09blue,white/	2.758	72	1	72	0.578	1.389	1:05212
15	KEGG	Notch signaling pathway	http://www.genome.jp/kegg-bin/mark_pathway_www?@hsa04330/default%3dyellow/hsa:3280%09red,white/	2.644	47	1	47	0.578	2.128	1:04330
16	KEGG	$hsa05131$	http://www.genome.jp/kegg-bin/mark_pathway_www?@hsa05131/default%3dyellow/hsa:4691%09red,white/	2.615	54	1	51	0.578	1.852	1:05131
17	KEGG	Pathogenic Escherichia coli infection	http://www.genome.jp/kegg-bin/mark_pathway_www?@hsa05130/default%3dyellow/hsa:4691%09red,white/	2.615	54	1	51	0.578	1.852	1:05130
18	KEGG	Focal adhesion	http://www.genome.jp/kegg-bin/mark_pathway_www?@hsa04510/default%3dyellow/hsa:9564%09blue,white/	2.361	203	1	198	0.578	0.493	1:04510
19	KEGG	SNARE interactions in vesicular transport	http://www.genome.jp/kegg-bin/mark_pathway_www?@hsa04130/default%3dyellow/hsa:143187%09red,white/	2.203	38	1	36	0.578	2.632	1:04130
20	KEGG	B cell receptor signaling pathway	http://www.genome.jp/kegg-bin/mark_pathway_www?@hsa04662/default%3dyellow/hsa:2353%09red,white/	2.202	65	1	65	0.578	1.538	1:04662
21	KEGG	Antigen processing and presentation	http://www.genome.jp/kegg-bin/mark_pathway_www?@hsa04612/default%3dyellow/hsa:3326%09red,white/	2.152	89	1	72	0.578	1.124	1:04612
22	KEGG	Ribosome	http://www.genome.jp/kegg-bin/mark_pathway_www?@hsa03010/default%3dyellow/hsa:6187%09red,white/	2.128	101	1	82	0.578	0.99	1:03010
23	KEGG	Complement and coagulation cascades	http://www.genome.jp/kegg-bin/mark_pathway_www?@hsa04610/default%3dyellow/hsa:7035%09blue,white/	2.046	69	1	68	0.578	1.449	1:04610
24	KEGG	Prostate cancer	http://www.genome.jp/kegg-bin/mark_pathway_www?@hsa05215/default%3dyellow/hsa:3326%09red,white/	2.013	90	1	88	0.578	1.111	1:05215
25	KEGG	Toll-like receptor signaling pathway	http://www.genome.jp/kegg-bin/mark_pathway_www?@hsa04620/default%3dyellow/hsa:2353%09red,white/	1.93	102	1	96	0.578	0.98	1:04620
26	KEGG	T cell receptor signaling pathway	http://www.genome.jp/kegg-bin/mark_pathway_www?@hsa04660/default%3dyellow/hsa:2353%09red,white/	1.863	108	1	107	0.578	0.926	1:04660
27	KEGG	PPAR signaling pathway	http://www.genome.jp/kegg-bin/mark_pathway_www?@hsa03320/default%3dyellow/hsa:2710%09red,white/	1.772	70	1	68	0.578	1.429	1:03320
28	KEGG	Chronic myeloid leukemia	http://www.genome.jp/kegg-bin/mark_pathway_www?@hsa05220/default%3dyellow/hsa:4088%09blue,white/	1.752	75	1	73	0.578	1.333	1:05220
29	KEGG	Adherens junction	http://www.genome.jp/kegg-bin/mark_pathway_www?@hsa04520/default%3dyellow/hsa:4088%09blue,white/	1.723	78	1	76	0.578	1.282	1:04520
30	KEGG	Cardiac muscle contraction	http://www.genome.jp/kegg-bin/mark_pathway_www?@hsa04260/default%3dyellow/hsa:782%09blue,white/	1.476	87	1	74	0.578	1.149	1:04260
31	KEGG	Hematopoietic cell lineage	http://www.genome.jp/kegg-bin/mark_pathway_www?@hsa04640/default%3dyellow/hsa:960%09blue,white/	1.364	87	1	82	0.578	1.149	1:04640
32	KEGG	ECM-receptor interaction	http://www.genome.jp/kegg-bin/mark_pathway_www?@hsa04512/default%3dyellow/hsa:960%09blue,white/	1.355	84	1	83	0.578	1.19	1:04512
33	KEGG	Systemic lupus erythematosus	http://www.genome.jp/kegg-bin/mark_pathway_www?@hsa05322/default%3dyellow/hsa:6741%09red,white/	1.297	144	1	119	0.578	0.694	1:05322
34	KEGG	Ubiquitin mediated proteolysis	http://www.genome.jp/kegg-bin/mark_pathway_www?@hsa04120/default%3dyellow/hsa:6500%09red,white/	1.281	138	1	131	0.578	0.725	1:04120
35	KEGG	Leukocyte transendothelial migration	http://www.genome.jp/kegg-bin/mark_pathway_www?@hsa04670/default%3dyellow/hsa:9564%09blue,white/	1.078	119	1	114	0.578	0.84	1:04670
36	KEGG	Huntington''s disease	http://www.genome.jp/kegg-bin/mark_pathway_www?@hsa05016/default%3dyellow/hsa:6648%09blue,white/	1.036	189	1	171	0.578	0.529	1:05016
37	KEGG	Regulation of actin cytoskeleton	http://www.genome.jp/kegg-bin/mark_pathway_www?@hsa04810/default%3dyellow/hsa:9564%09blue,white/	0.79	217	1	209	0.578	0.461	1:04810

## Sheet: Mut vs WT mapped genes
Gene Symbol	log2 (Fold Change)	#Pathways for InputIds	Gene Name
SMAD3	-0.319625	8	SMAD family member 3
FOS	0.436578	6	v-fos FBJ murine osteosarcoma viral oncogene homolog
FZD10	-0.588817	5	frizzled homolog 10 (Drosophila)
SKP1	0.287119	4	S-phase kinase-associated protein 1
BCAR1	-0.19691	3	breast cancer anti-estrogen resistance 1
HSP90AB1	0.444659	3	heat shock protein 90kDa alpha (cytosolic), class B member 1
RARA	-0.331982	2	retinoic acid receptor, alpha
CACNB1	-0.234155	2	calcium channel, voltage-dependent, beta 1 subunit
NCL	0.509114	2	nucleolin
CD44	-0.221096	2	CD44 molecule (Indian blood group)
CEBPA	-0.319028	2	CCAAT/enhancer binding protein (C/EBP), alpha
HES1	0.497345	2	hairy and enhancer of split 1, (Drosophila)
RPS2	0.466199	1	ribosomal protein S2
VTI1A	0.284484	1	vesicle transport through interaction with t-SNAREs homolog 1A
SRGAP1	0.641034	1	SLIT-ROBO Rho GTPase activating protein 1
CXCL3	0.451857	1	chemokine (C-X-C motif) ligand 3
CXCL2	0.516235	1	chemokine (C-X-C motif) ligand 2
SSB	0.275081	1	Sjogren syndrome antigen B (autoantigen La)
DUSP2	0.540869	1	dual specificity phosphatase 2 (EC:3.1.3.16 3.1.3.48)
DUSP1	0.506008	1	dual specificity phosphatase 1 (EC:3.1.3.16 3.1.3.48)
SOD2	-0.250283	1	superoxide dismutase 2, mitochondrial (EC:1.15.1.1)
TFPI	-0.397296	1	tissue factor pathway inhibitor (lipoprotein-associated coagulation
SMC1A	-0.264026	1	structural maintenance of chromosomes 1A
GK	0.309303	1	glycerol kinase (EC:2.7.1.30)
CCL2	-0.346971	1	chemokine (C-C motif) ligand 2
EDN1	0.321282	1	endothelin 1
CRY2	-0.325343	1	cryptochrome 2 (photolyase-like)
CFP	-0.327396	0	complement factor properdin
NFIA	0.27009	0	nuclear factor I/A
ZNF831	0.3111	0	zinc finger protein 831
AK130644	-0.341824	0	AK130644
TFF1	-0.521513	0	trefoil factor 1
BSDC1	-0.221168	0	BSD domain containing 1
GLCCI1	0.221205	0	glucocorticoid induced transcript 1
RC3H2	-0.266231	0	ring finger and CCCH-type zinc finger domains 2
CTGF	0.485313	0	connective tissue growth factor
NMB	-0.45087	0	neuromedin B
ANKRD18A	0.409181	0	ankyrin repeat domain 18A
A_24_P625683	0.489769	0	A_24_P625683
DCP1A	-0.184778	0	DCP1 decapping enzyme homolog A (S. cerevisiae)
NFIL3	-0.246194	0	nuclear factor, interleukin 3 regulated
AK123483	-0.261934	0	AK123483
PTMAP7	0.366381	0	PTMAP7
KIRREL3	-0.232602	0	kin of IRRE like 3 (Drosophila)
IGF2BP1	0.266606	0	insulin-like growth factor 2 mRNA binding protein 1
AK022109	-0.443432	0	AK022109
A_32_P69653	-0.213986	0	A_32_P69653
ZC3H11A	-0.211446	0	zinc finger CCCH-type containing 11A
ZNF239	0.278007	0	zinc finger protein 239
NR4A2	0.357344	0	nuclear receptor subfamily 4, group A, member 2
MOCS2	0.2737	0	molybdenum cofactor synthesis 2
TNFAIP8	-0.237585	0	tumor necrosis factor, alpha-induced protein 8
THC2626957	0.302742	0	THC2626957
PPFIBP1	0.312768	0	PTPRF interacting protein, binding protein 1 (liprin beta 1)
HMOX1	-0.273974	0	heme oxygenase (decycling) 1 (EC:1.14.99.3)
CTTNBP2NL	0.340491	0	CTTNBP2 N-terminal like
A_32_P206561	-0.326821	0	A_32_P206561
A_24_P565496	-0.429278	0	A_24_P565496
TBC1D8	-0.282473	0	TBC1 domain family, member 8 (with GRAM domain)
USP35	-0.233267	0	ubiquitin specific peptidase 35 (EC:3.1.2.15)
A_24_P33213	0.229121	0	A_24_P33213
FAM100B	-0.270398	0	family with sequence similarity 100, member B
HEY1	-0.309863	0	hairy/enhancer-of-split related with YRPW motif 1
A_24_P118946	0.252712	0	A_24_P118946
FAM115C	-0.560152	0	family with sequence similarity 115, member C
A_32_P179646	0.347434	0	A_32_P179646
RAB11FIP1	-0.303823	0	RAB11 family interacting protein 1 (class I)
MAN2B1	-0.207951	0	mannosidase, alpha, class 2B, member 1 (EC:3.2.1.24)
LOC728723	0.224361	0	LOC728723
HSP90AB3P	0.469273	0	HSP90AB3P
PLCH2	-0.183418	0	phospholipase C, eta 2 (EC:3.1.4.11)
AK097085	-0.405681	0	AK097085
SORD	0.464523	0	sorbitol dehydrogenase (EC:1.1.1.14)
ETV3	0.351256	0	ets variant 3
RGS16	0.471632	0	regulator of G-protein signaling 16
PAG1	-0.406527	0	phosphoprotein associated with glycosphingolipid microdomains 1
PHF20L1	-0.324686	0	PHD finger protein 20-like 1
A_24_P565503	-0.487948	0	A_24_P565503
DFNB31	-0.231643	0	deafness, autosomal recessive 31
TAF3	0.411813	0	TAF3 RNA polymerase II, TATA box binding protein (TBP)-associated
ZCCHC7	0.401603	0	zinc finger, CCHC domain containing 7
COL19A1	0.191907	0	collagen, type XIX, alpha 1
PAK1IP1	0.184895	0	PAK1 interacting protein 1
A_32_P128399	0.20756	0	A_32_P128399
PPP1R2P9	0.223948	0	PPP1R2P9
ENST00000342294	0.33804	0	ENST00000342294
PHLDB3	-0.250688	0	pleckstrin homology-like domain, family B, member 3
A_23_P136849	0.461156	0	A_23_P136849
TNIP1	-0.282219	0	TNFAIP3 interacting protein 1
ARHGEF10L	-0.255018	0	Rho guanine nucleotide exchange factor (GEF) 10-like
LCMT2	0.188633	0	leucine carboxyl methyltransferase 2
ZCCHC17	0.39322	0	zinc finger, CCHC domain containing 17
ANKRD32	0.360915	0	ankyrin repeat domain 32
BAT2D1	0.375043	0	BAT2 domain containing 1
ZC3H3	0.18177	0	zinc finger CCCH-type containing 3
ZBTB24	-0.233076	0	zinc finger and BTB domain containing 24
POFUT2	-0.227771	0	protein O-fucosyltransferase 2 (EC:2.4.1.221)
PLD6	0.295072	0	phospholipase D family, member 6 (EC:3.1.4.4)
KIAA1949	-0.27053	0	KIAA1949
FRMD8	-0.394732	0	FERM domain containing 8
SDAD1	0.392188	0	SDA1 domain containing 1
BC022398	0.520116	0	BC022398
GPR56	-0.340736	0	G protein-coupled receptor 56
C13orf29	-0.326192	0	C13orf29
RASA4	-0.591378	0	RAS p21 protein activator 4
N4BP3	-0.268692	0	Nedd4 binding protein 3
SMOX	-0.24617	0	spermine oxidase
AK024898	-0.210774	0	AK024898
TCAP	-0.377583	0	titin-cap (telethonin)
AMIGO3	-0.193677	0	adhesion molecule with Ig-like domain 3
NBPF3	0.45399	0	neuroblastoma breakpoint family, member 3
MED23	-0.37632	0	mediator complex subunit 23
PPAP2B	-0.276872	0	phosphatidic acid phosphatase type 2B (EC:3.1.3.4)
TMPRSS3	-0.30676	0	transmembrane protease, serine 3 (EC:3.4.21.-)
AK123297	0.38214	0	AK123297
CDA	-0.21266	0	cytidine deaminase (EC:3.5.4.5)
THC2526402	-0.273947	0	THC2526402
BCL3	-0.239506	0	B-cell CLL/lymphoma 3
PARS2	0.248501	0	prolyl-tRNA synthetase 2, mitochondrial (putative) (EC:6.1.1.15)
GBP5	-0.325016	0	guanylate binding protein 5
LOC646346	0.210216	0	LOC646346
RHEBL1	-0.326469	0	Ras homolog enriched in brain like 1
RP11-94I2.2	0.431426	0	hypothetical protein LOC200030
NBPF10	0.452619	0	neuroblastoma breakpoint family, member 10
PAQR7	-0.246703	0	progestin and adipoQ receptor family member VII
ARPP-19	-0.240377	0	cyclic AMP phosphoprotein, 19 kD
EHD2	-0.227196	0	EH-domain containing 2
NOL8	0.563887	0	nucleolar protein 8
NUP160	-0.197597	0	nucleoporin 160kDa
ZFYVE1	-0.238555	0	zinc finger, FYVE domain containing 1
FGD6	-0.295205	0	FYVE, RhoGEF and PH domain containing 6
TMEM89	-0.400046	0	transmembrane protein 89
CCDC88A	0.39117	0	coiled-coil domain containing 88A
PLEKHG2	-0.234431	0	pleckstrin homology domain containing, family G (with RhoGef domain)
ASGR1	-0.27893	0	asialoglycoprotein receptor 1
AF037219	-0.488745	0	AF037219
DNAJB9	-0.245123	0	DnaJ (Hsp40) homolog, subfamily B, member 9
MED17	0.284067	0	mediator complex subunit 17
CPNE5	-0.375465	0	copine V
CCDC91	0.433481	0	coiled-coil domain containing 91
DNAJB2	-0.297251	0	DnaJ (Hsp40) homolog, subfamily B, member 2
NR2F2	0.215696	0	nuclear receptor subfamily 2, group F, member 2
SNTA1	-0.223855	0	syntrophin, alpha 1 (dystrophin-associated protein A1, 59kDa, acidic
ST7OT1	-0.212248	0	ST7OT1
PDK4	-0.422847	0	pyruvate dehydrogenase kinase, isozyme 4 (EC:2.7.11.2)
ARL8A	-0.275043	0	ADP-ribosylation factor-like 8A
TRPM3	0.225242	0	transient receptor potential cation channel, subfamily M, member 3
SPSB3	-0.205104	0	splA/ryanodine receptor domain and SOCS box containing 3
NINJ1	-0.300728	0	ninjurin 1
SAMD4A	-0.311758	0	sterile alpha motif domain containing 4A
SPSB1	-0.227035	0	splA/ryanodine receptor domain and SOCS box containing 1
LIMS3	-0.254291	0	LIM and senescent cell antigen-like domains 3
OBFC2B	0.341736	0	oligonucleotide/oligosaccharide-binding fold containing 2B
LOC100133781	-0.235733	0	LOC100133781
ANKRD11	0.469228	0	ankyrin repeat domain 11
TYW1	0.295969	0	tRNA-yW synthesizing protein 1 homolog (S. cerevisiae)
PA2G4	0.301559	0	proliferation-associated 2G4, 38kDa
ARID5B	-0.34243	0	AT rich interactive domain 5B (MRF1-like)
ARID5A	-0.27444	0	AT rich interactive domain 5A (MRF1-like)
FAM76A	0.263144	0	family with sequence similarity 76, member A
AKAP13	-0.233107	0	A kinase (PRKA) anchor protein 13
TBC1D10A	-0.293661	0	TBC1 domain family, member 10A
TREX1	-0.195262	0	three prime repair exonuclease 1 (EC:3.1.11.2)
ITPKC	-0.2344	0	inositol 1,4,5-trisphosphate 3-kinase C (EC:2.7.1.127)
PLEKHF1	-0.237477	0	pleckstrin homology domain containing, family F (with FYVE domain)
DHRS3	-0.324972	0	dehydrogenase/reductase (SDR family) member 3
AHNAK	-0.394057	0	AHNAK nucleoprotein
UBLCP1	0.220903	0	ubiquitin-like domain containing CTD phosphatase 1 (EC:3.1.3.16)
ZNF398	-0.238657	0	zinc finger protein 398
TERF1	0.279091	0	telomeric repeat binding factor (NIMA-interacting) 1
WISP2	-0.206039	0	WNT1 inducible signaling pathway protein 2
FLJ22795	-0.261801	0	FLJ22795
ANP32E	0.276488	0	acidic (leucine-rich) nuclear phosphoprotein 32 family, member E

## Sheet: Mut vs WT OntoExpress results
Function name	GO ID	Locus ID	Gene Name	UniGene cluster ID	Input IDs
Gene_Ontology	GO:0003673
molecular_function	GO:0003674	2117,4338,9651,	ETV3,MOCS2,PLCH2,	105636,163645,170156,	ETV3,MOCS2,PLCH2,
catalytic activity	GO:0003824
oxidoreductase activity	GO:0016491	6652,6648,54498,55253,3162,9249,	SORD,SOD2,SMOX,TYW1,HMOX1,DHRS3,	878,487046,433337,520917,517581,289347,	SORD,SOD2,SMOX,TYW1,HMOX1,DHRS3,
oxidoreductase activity, acting on CH-OH group of donors	GO:0016614
oxidoreductase activity, acting on the CH-OH group of donors, NAD or NADP as acceptor	GO:0016616
L-iditol 2-dehydrogenase activity	GO:0003939	6652,	SORD,	878,	SORD,
oxidoreductase activity, acting on the CH-NH group of donors	GO:0016645
oxidoreductase activity, acting on the CH-NH group of donors, oxygen as acceptor	GO:0016647
polyamine oxidase activity	GO:0046592	54498,	SMOX,	433337,	SMOX,
oxidoreductase activity, acting on paired donors, with incorporation or reduction of molecular oxygen	GO:0016705
heme oxygenase (decyclizing) activity	GO:0004392	3162,	HMOX1,	517581,	HMOX1,
oxidoreductase activity, acting on superoxide radicals as acceptor	GO:0016721
superoxide dismutase activity	GO:0004784	6648,	SOD2,	487046,	SOD2,
transferase activity	GO:0016740	9836,80271,5166,2710,	LCMT2,ITPKC,PDK4,GK,	200596,515415,8364,1466,	LCMT2,ITPKC,PDK4,GK,
transferase activity, transferring one-carbon groups	GO:0016741
methyltransferase activity	GO:0008168	9836,	LCMT2,	200596,	LCMT2,
transferase activity, transferring glycosyl groups	GO:0016757	23275,	POFUT2,	592164,	POFUT2,
transferase activity, transferring hexosyl groups	GO:0016758
fucosyltransferase activity	GO:0008417
peptide-O-fucosyltransferase activity	GO:0046922	23275,	POFUT2,	592164,	POFUT2,
transferase activity, transferring phosphorus-containing groups	GO:0016772
kinase activity	GO:0016301	80271,	ITPKC,	515415,	ITPKC,
glycerol kinase activity	GO:0004370	2710,	GK,	1466,	GK,
inositol or phosphatidylinositol kinase activity	GO:0004428
inositol trisphosphate kinase activity	GO:0051766
inositol trisphosphate 3-kinase activity	GO:0008440	80271,	ITPKC,	515415,	ITPKC,
protein kinase activity	GO:0004672	6347,	CCL2,	303649,	CCL2,
protein histidine kinase activity	GO:0004673
two-component sensor activity	GO:0000155	5166,	PDK4,	8364,	PDK4,
protein serine/threonine kinase activity	GO:0004674
cyclic nucleotide-dependent protein kinase activity	GO:0004690
cAMP-dependent protein kinase activity	GO:0004691	11214,	AKAP13,	459211,	AKAP13,
pyruvate dehydrogenase (acetyl-transferring) kinase activity	GO:0004740	5166,	PDK4,	8364,	PDK4,
phosphotransferase activity, alcohol group as acceptor	GO:0016773
glycerol kinase activity	GO:0004370	2710,	GK,	1466,	GK,
protein kinase activity	GO:0004672	6347,	CCL2,	303649,	CCL2,
protein histidine kinase activity	GO:0004673
two-component sensor activity	GO:0000155	5166,	PDK4,	8364,	PDK4,
protein serine/threonine kinase activity	GO:0004674
cyclic nucleotide-dependent protein kinase activity	GO:0004690
cAMP-dependent protein kinase activity	GO:0004691	11214,	AKAP13,	459211,	AKAP13,
pyruvate dehydrogenase (acetyl-transferring) kinase activity	GO:0004740	5166,	PDK4,	8364,	PDK4,
inositol trisphosphate kinase activity	GO:0051766
inositol trisphosphate 3-kinase activity	GO:0008440	80271,	ITPKC,	515415,	ITPKC,
phosphotransferase activity, nitrogenous group as acceptor	GO:0016775
protein histidine kinase activity	GO:0004673
two-component sensor activity	GO:0000155	5166,	PDK4,	8364,	PDK4,
hydrolase activity	GO:0016787	1844,1843,55802,978,30846,8613,11277,201164,134510,9651,	DUSP2,DUSP1,DCP1A,CDA,EHD2,PPAP2B,TREX1,PLD6,UBLCP1,PLCH2,	1183,171695,476353,466910,719225,405156,707026,31652,591733,170156,	DUSP2,DUSP1,DCP1A,CDA,EHD2,PPAP2B,TREX1,PLD6,UBLCP1,PLCH2,
peptidase activity	GO:0008233	64699,57558,	TMPRSS3,USP35,	208600,531249,	TMPRSS3,USP35,
peptidase activity, acting on L-amino acid peptides	GO:0070011
endopeptidase activity	GO:0004175
serine-type endopeptidase activity	GO:0004252	64699,	TMPRSS3,	208600,	TMPRSS3,
cysteine-type peptidase activity	GO:0008234	57558,	USP35,	531249,	USP35,
serine-type peptidase activity	GO:0008236
serine-type endopeptidase activity	GO:0004252	64699,	TMPRSS3,	208600,	TMPRSS3,
hydrolase activity, acting on ester bonds	GO:0016788
nuclease activity	GO:0004518
exonuclease activity	GO:0004527
exodeoxyribonuclease activity	GO:0004529
exodeoxyribonuclease activity, producing 5'-phosphomonoesters	GO:0016895
3'-5'-exodeoxyribonuclease activity	GO:0008296	11277,	TREX1,	707026,	TREX1,
exodeoxyribonuclease III activity	GO:0008853	11277,	TREX1,	707026,	TREX1,
3'-5' exonuclease activity	GO:0008408
3'-5'-exodeoxyribonuclease activity	GO:0008296	11277,	TREX1,	707026,	TREX1,
exonuclease activity, active with either ribo- or deoxyribonucleic acids and producing 5'-phosphomonoesters	GO:0016796
exodeoxyribonuclease activity, producing 5'-phosphomonoesters	GO:0016895
3'-5'-exodeoxyribonuclease activity	GO:0008296	11277,	TREX1,	707026,	TREX1,
exodeoxyribonuclease III activity	GO:0008853	11277,	TREX1,	707026,	TREX1,
deoxyribonuclease activity	GO:0004536
exodeoxyribonuclease activity	GO:0004529
exodeoxyribonuclease activity, producing 5'-phosphomonoesters	GO:0016895
3'-5'-exodeoxyribonuclease activity	GO:0008296	11277,	TREX1,	707026,	TREX1,
exodeoxyribonuclease III activity	GO:0008853	11277,	TREX1,	707026,	TREX1,
lipase activity	GO:0016298
phospholipase activity	GO:0004620
phospholipase C activity	GO:0004629
phosphoinositide phospholipase C activity	GO:0004435	9651,	PLCH2,	170156,	PLCH2,
phospholipase D activity	GO:0004630	3162,201164,	HMOX1,PLD6,	517581,31652,	HMOX1,PLD6,
NAPE-specific phospholipase D activity	GO:0070290	201164,	PLD6,	31652,	PLD6,
thiolester hydrolase activity	GO:0016790
ubiquitin thiolesterase activity	GO:0004221	57558,	USP35,	531249,	USP35,
phosphoric ester hydrolase activity	GO:0042578
phosphoric diester hydrolase activity	GO:0008081
inositol or phosphatidylinositol phosphodiesterase activity	GO:0004434
phosphoinositide phospholipase C activity	GO:0004435	9651,	PLCH2,	170156,	PLCH2,
phospholipase C activity	GO:0004629
phosphoinositide phospholipase C activity	GO:0004435	9651,	PLCH2,	170156,	PLCH2,
phospholipase D activity	GO:0004630	3162,201164,	HMOX1,PLD6,	517581,31652,	HMOX1,PLD6,
NAPE-specific phospholipase D activity	GO:0070290	201164,	PLD6,	31652,	PLD6,
phosphatase activity	GO:0016791
phosphoprotein phosphatase activity	GO:0004721	8613,134510,	PPAP2B,UBLCP1,	405156,591733,	PPAP2B,UBLCP1,
protein tyrosine phosphatase activity	GO:0004725	1844,	DUSP2,	1183,	DUSP2,
non-membrane spanning protein tyrosine phosphatase activity	GO:0004726	1843,	DUSP1,	171695,	DUSP1,
protein tyrosine/serine/threonine phosphatase activity	GO:0008138
MAP kinase tyrosine/serine/threonine phosphatase activity	GO:0017017	1844,1843,	DUSP2,DUSP1,	1183,171695,	DUSP2,DUSP1,
protein tyrosine/threonine phosphatase activity	GO:0008330	1844,	DUSP2,	1183,	DUSP2,
MAP kinase phosphatase activity	GO:0033549
MAP kinase tyrosine/serine/threonine phosphatase activity	GO:0017017	1844,1843,	DUSP2,DUSP1,	1183,171695,	DUSP2,DUSP1,
phosphatidate phosphatase activity	GO:0008195	8613,	PPAP2B,	405156,	PPAP2B,
lipid phosphatase activity	GO:0042577	8613,	PPAP2B,	405156,	PPAP2B,
hydrolase activity, acting on glycosyl bonds	GO:0016798
hydrolase activity, hydrolyzing O-glycosyl compounds	GO:0004553
mannosidase activity	GO:0015923
alpha-mannosidase activity	GO:0004559	4125,	MAN2B1,	356769,	MAN2B1,
hydrolase activity, acting on carbon-nitrogen (but not peptide) bonds	GO:0016810
hydrolase activity, acting on carbon-nitrogen (but not peptide) bonds, in cyclic amidines	GO:0016814
cytidine deaminase activity	GO:0004126	978,	CDA,	466910,	CDA,
hydrolase activity, acting on acid anhydrides	GO:0016817
hydrolase activity, acting on acid anhydrides, in phosphorus-containing anhydrides	GO:0016818
pyrophosphatase activity	GO:0016462
nucleoside-triphosphatase activity	GO:0017111
motor activity	GO:0003774
microtubule motor activity	GO:0003777	8243,	SMC1A,	211602,	SMC1A,
GTPase activity	GO:0003924	127829,30846,115362,	ARL8A,EHD2,GBP5,	497399,719225,513726,	ARL8A,EHD2,GBP5,
serine hydrolase activity	GO:0017171
serine-type peptidase activity	GO:0008236
serine-type endopeptidase activity	GO:0004252	64699,	TMPRSS3,	208600,	TMPRSS3,
lyase activity	GO:0016829
carbon-carbon lyase activity	GO:0016830
DNA photolyase activity	GO:0003913	1408,	CRY2,	532491,	CRY2,
ligase activity	GO:0016874	25973,	PARS2,	380169,	PARS2,
ligase activity, forming carbon-oxygen bonds	GO:0016875
ligase activity, forming aminoacyl-tRNA and related compounds	GO:0016876
aminoacyl-tRNA ligase activity	GO:0004812
proline-tRNA ligase activity	GO:0004827	25973,	PARS2,	380169,	PARS2,
deaminase activity	GO:0019239
cytidine deaminase activity	GO:0004126	978,	CDA,	466910,	CDA,
structural molecule activity	GO:0005198
structural constituent of ribosome	GO:0003735	6187,	RPS2,	381079,	RPS2,
extracellular matrix structural constituent	GO:0005201	1310,	COL19A1,	444842,	COL19A1,
structural constituent of muscle	GO:0008307	8557,	TCAP,	514146,	TCAP,
transporter activity	GO:0005215
nucleocytoplasmic transporter activity	GO:0005487	23279,	NUP160,	643526,	NUP160,
transmembrane transporter activity	GO:0022857
passive transmembrane transporter activity	GO:0022803
channel activity	GO:0015267
gated channel activity	GO:0022836
voltage-gated channel activity	GO:0022832
voltage-gated ion channel activity	GO:0005244	782,	CACNB1,	635,	CACNB1,
voltage-gated cation channel activity	GO:0022843
voltage-gated calcium channel activity	GO:0005245	782,	CACNB1,	635,	CACNB1,
substrate specific channel activity	GO:0022838
ion channel activity	GO:0005216
voltage-gated ion channel activity	GO:0005244	782,	CACNB1,	635,	CACNB1,
voltage-gated cation channel activity	GO:0022843
voltage-gated calcium channel activity	GO:0005245	782,	CACNB1,	635,	CACNB1,
cation channel activity	GO:0005261
calcium channel activity	GO:0005262	80036,	TRPM3,	47288,	TRPM3,
voltage-gated calcium channel activity	GO:0005245	782,	CACNB1,	635,	CACNB1,
substrate-specific transmembrane transporter activity	GO:0022891
ion transmembrane transporter activity	GO:0015075
ion channel activity	GO:0005216
voltage-gated ion channel activity	GO:0005244	782,	CACNB1,	635,	CACNB1,
voltage-gated cation channel activity	GO:0022843
voltage-gated calcium channel activity	GO:0005245	782,	CACNB1,	635,	CACNB1,
cation channel activity	GO:0005261
calcium channel activity	GO:0005262	80036,	TRPM3,	47288,	TRPM3,
voltage-gated calcium channel activity	GO:0005245	782,	CACNB1,	635,	CACNB1,
cation transmembrane transporter activity	GO:0008324
cation channel activity	GO:0005261
calcium channel activity	GO:0005262	80036,	TRPM3,	47288,	TRPM3,
voltage-gated calcium channel activity	GO:0005245	782,	CACNB1,	635,	CACNB1,
metal ion transmembrane transporter activity	GO:0046873
cation channel activity	GO:0005261
calcium channel activity	GO:0005262	80036,	TRPM3,	47288,	TRPM3,
voltage-gated calcium channel activity	GO:0005245	782,	CACNB1,	635,	CACNB1,
substrate-specific transporter activity	GO:0022892
protein transporter activity	GO:0008565	143187,	VTI1A,	194554,	VTI1A,
substrate-specific transmembrane transporter activity	GO:0022891
ion transmembrane transporter activity	GO:0015075
ion channel activity	GO:0005216
voltage-gated ion channel activity	GO:0005244	782,	CACNB1,	635,	CACNB1,
voltage-gated cation channel activity	GO:0022843
voltage-gated calcium channel activity	GO:0005245	782,	CACNB1,	635,	CACNB1,
cation channel activity	GO:0005261
calcium channel activity	GO:0005262	80036,	TRPM3,	47288,	TRPM3,
voltage-gated calcium channel activity	GO:0005245	782,	CACNB1,	635,	CACNB1,
cation transmembrane transporter activity	GO:0008324
cation channel activity	GO:0005261
calcium channel activity	GO:0005262	80036,	TRPM3,	47288,	TRPM3,
voltage-gated calcium channel activity	GO:0005245	782,	CACNB1,	635,	CACNB1,
metal ion transmembrane transporter activity	GO:0046873
cation channel activity	GO:0005261
calcium channel activity	GO:0005262	80036,	TRPM3,	47288,	TRPM3,
voltage-gated calcium channel activity	GO:0005245	782,	CACNB1,	635,	CACNB1,
binding	GO:0005488	83786,6652,	FRMD8,SORD,	578433,878,	FRMD8,SORD,
nucleotide binding	GO:0000166	25973,10642,127829,55035,3326,1408,121268,6741,80271,30846,8243,4691,115362,9249,2710,	PARS2,IGF2BP1,ARL8A,NOL8,HSP90AB1,CRY2,RHEBL1,SSB,ITPKC,EHD2,SMC1A,NCL,GBP5,DHRS3,GK,	380169,144936,497399,442199,509736,532491,159013,632535,515415,719225,211602,79110,513726,289347,1466,	PARS2,IGF2BP1,ARL8A,NOL8,HSP90AB1,CRY2,RHEBL1,SSB,ITPKC,EHD2,SMC1A,NCL,GBP5,DHRS3,GK,
FMN binding	GO:0010181	55253,	TYW1,	520917,	TYW1,
purine nucleotide binding	GO:0017076
guanyl nucleotide binding	GO:0019001
guanyl ribonucleotide binding	GO:0032561
GTP binding	GO:0005525	127829,121268,30846,115362,	ARL8A,RHEBL1,EHD2,GBP5,	497399,159013,719225,513726,	ARL8A,RHEBL1,EHD2,GBP5,
adenyl nucleotide binding	GO:0030554
adenyl deoxyribonucleotide binding	GO:0032558	11277,	TREX1,	707026,	TREX1,
adenyl ribonucleotide binding	GO:0032559
ATP binding	GO:0005524	25973,3327,3326,80271,30846,8243,5166,2710,	PARS2,HSP90AB3P,HSP90AB1,ITPKC,EHD2,SMC1A,PDK4,GK,	380169,696394,509736,515415,719225,211602,8364,1466,	PARS2,HSP90AB3P,HSP90AB1,ITPKC,EHD2,SMC1A,PDK4,GK,
purine deoxyribonucleotide binding	GO:0032554
adenyl deoxyribonucleotide binding	GO:0032558	11277,	TREX1,	707026,	TREX1,
purine ribonucleotide binding	GO:0032555
adenyl ribonucleotide binding	GO:0032559
ATP binding	GO:0005524	25973,3327,3326,80271,30846,8243,5166,2710,	PARS2,HSP90AB3P,HSP90AB1,ITPKC,EHD2,SMC1A,PDK4,GK,	380169,696394,509736,515415,719225,211602,8364,1466,	PARS2,HSP90AB3P,HSP90AB1,ITPKC,EHD2,SMC1A,PDK4,GK,
guanyl ribonucleotide binding	GO:0032561
GTP binding	GO:0005525	127829,121268,30846,115362,	ARL8A,RHEBL1,EHD2,GBP5,	497399,159013,719225,513726,	ARL8A,RHEBL1,EHD2,GBP5,
deoxyribonucleotide binding	GO:0032552
purine deoxyribonucleotide binding	GO:0032554
adenyl deoxyribonucleotide binding	GO:0032558	11277,	TREX1,	707026,	TREX1,
ribonucleotide binding	GO:0032553
purine ribonucleotide binding	GO:0032555
adenyl ribonucleotide binding	GO:0032559
ATP binding	GO:0005524	25973,3327,3326,80271,30846,8243,5166,2710,	PARS2,HSP90AB3P,HSP90AB1,ITPKC,EHD2,SMC1A,PDK4,GK,	380169,696394,509736,515415,719225,211602,8364,1466,	PARS2,HSP90AB3P,HSP90AB1,ITPKC,EHD2,SMC1A,PDK4,GK,
guanyl ribonucleotide binding	GO:0032561
GTP binding	GO:0005525	127829,121268,30846,115362,	ARL8A,RHEBL1,EHD2,GBP5,	497399,159013,719225,513726,	ARL8A,RHEBL1,EHD2,GBP5,
pattern binding	GO:0001871
polysaccharide binding	GO:0030247
glycosaminoglycan binding	GO:0005539
hyaluronic acid binding	GO:0005540	960,	CD44,	502328,	CD44,
heparin binding	GO:0008201	1490,	CTGF,	591346,	CTGF,
nucleoside binding	GO:0001882	978,	CDA,	466910,	CDA,
nucleic acid binding	GO:0003676	84186,128611,9877,30846,11277,51105,23144,79035,	ZCCHC7,ZNF831,ZC3H11A,EHD2,TREX1,PHF20L1,ZC3H3,OBFC2B,	654700,473204,532399,719225,707026,304362,521915,240170,	ZCCHC7,ZNF831,ZC3H11A,EHD2,TREX1,PHF20L1,ZC3H3,OBFC2B,
DNA binding	GO:0003677	83860,84159,9841,3280,54542,8187,10865,4691,57541,	TAF3,ARID5B,ZBTB24,HES1,RC3H2,ZNF239,ARID5A,NCL,ZNF398,	527688,535297,409876,250666,533499,25040,920,79110,654721,	TAF3,ARID5B,ZBTB24,HES1,RC3H2,ZNF239,ARID5A,NCL,ZNF398,
transcription factor activity	GO:0003700	4929,4088,602,2117,4783,4774,5914,7026,23462,5036,2353,	NR4A2,SMAD3,BCL3,ETV3,NFIL3,NFIA,RARA,NR2F2,HEY1,PA2G4,FOS,	563344,714621,31210,105636,79334,594180,654583,657455,234434,524498,707896,	NR4A2,SMAD3,BCL3,ETV3,NFIL3,NFIA,RARA,NR2F2,HEY1,PA2G4,FOS,
RNA polymerase II transcription factor activity, enhancer binding	GO:0003705	1050,	CEBPA,	699463,	CEBPA,
DNA bending activity	GO:0008301	7013,	TERF1,	442707,	TERF1,
sequence-specific DNA binding	GO:0043565	4929,1050,2117,4783,5914,7026,	NR4A2,CEBPA,ETV3,NFIL3,RARA,NR2F2,	563344,699463,105636,79334,654583,657455,	NR4A2,CEBPA,ETV3,NFIL3,RARA,NR2F2,
promoter binding	GO:0010843	4088,2353,	SMAD3,FOS,	714621,707896,	SMAD3,FOS,
telomeric DNA binding	GO:0042162	4691,	NCL,	79110,	NCL,
double-stranded telomeric DNA binding	GO:0003691	7013,	TERF1,	442707,	TERF1,
structure-specific DNA binding	GO:0043566
double-stranded DNA binding	GO:0003690	4088,2353,	SMAD3,FOS,	714621,707896,	SMAD3,FOS,
double-stranded telomeric DNA binding	GO:0003691	7013,	TERF1,	442707,	TERF1,
single-stranded DNA binding	GO:0003697	11277,	TREX1,	707026,	TREX1,
RNA binding	GO:0003723	10642,55035,51538,8187,4691,6187,5036,	IGF2BP1,NOL8,ZCCHC17,ZNF239,NCL,RPS2,PA2G4,	144936,442199,524094,25040,79110,381079,524498,	IGF2BP1,NOL8,ZCCHC17,ZNF239,NCL,RPS2,PA2G4,
tRNA binding	GO:0000049	6741,	SSB,	632535,	SSB,
mRNA binding	GO:0003729	6741,	SSB,	632535,	SSB,
mRNA 5'-UTR binding	GO:0048027	10642,	IGF2BP1,	144936,	IGF2BP1,
chromatin binding	GO:0003682	8243,	SMC1A,	211602,	SMC1A,
protein binding	GO:0005515	83874,9564,6500,83860,84623,10318,1490,1843,10642,23279,55824,386724,55802,55035,9841,9836,1408,55785,9440,9439,2921,6741,4814,8243,80223,5914,51105,54542,25816,6648,79035,79026,11214,11211,23462,9289,8496,6187,5036,432,81611,8839,55153,	TBC1D10A,BCAR1,SKP1,TAF3,KIRREL3,TNIP1,CTGF,DUSP1,IGF2BP1,NUP160,PAG1,AMIGO3,DCP1A,NOL8,ZBTB24,LCMT2,CRY2,FGD6,MED17,MED23,CXCL3,SSB,NINJ1,SMC1A,RAB11FIP1,RARA,PHF20L1,RC3H2,TNFAIP8,SOD2,OBFC2B,AHNAK,AKAP13,FZD10,HEY1,GPR56,PPFIBP1,RPS2,PA2G4,ASGR1,ANP32E,WISP2,SDAD1,	655273,479747,171626,527688,657065,355141,591346,171695,144936,643526,266175,567903,476353,442199,409876,200596,532491,506381,444931,29679,89690,632535,494457,211602,696035,654583,304362,533499,656274,487046,240170,502756,459211,31664,234434,513633,172445,381079,524498,12056,656466,592145,632604,	TBC1D10A,BCAR1,SKP1,TAF3,KIRREL3,TNIP1,CTGF,DUSP1,IGF2BP1,NUP160,PAG1,AMIGO3,DCP1A,NOL8,ZBTB24,LCMT2,CRY2,FGD6,MED17,MED23,CXCL3,SSB,NINJ1,SMC1A,RAB11FIP1,RARA,PHF20L1,RC3H2,TNFAIP8,SOD2,OBFC2B,AHNAK,AKAP13,FZD10,HEY1,GPR56,PPFIBP1,RPS2,PA2G4,ASGR1,ANP32E,WISP2,SDAD1,
receptor binding	GO:0005102	10776,	ARPP-19,	512908,	ARPP-19,
G-protein-coupled receptor binding	GO:0001664	6347,	CCL2,	303649,	CCL2,
bombesin receptor binding	GO:0031705
endothelin A receptor binding	GO:0031707	1906,	EDN1,	511899,	EDN1,
endothelin B receptor binding	GO:0031708	1906,	EDN1,	511899,	EDN1,
chemokine receptor binding	GO:0042379
chemokine activity	GO:0008009	2921,2920,6347,	CXCL3,CXCL2,CCL2,	89690,75765,303649,	CXCL3,CXCL2,CCL2,
CCR chemokine receptor binding	GO:0048020
CCR2 chemokine receptor binding	GO:0031727	6347,	CCL2,	303649,	CCL2,
cytokine activity	GO:0005125
chemokine activity	GO:0008009	2921,2920,6347,	CXCL3,CXCL2,CCL2,	89690,75765,303649,	CXCL3,CXCL2,CCL2,
transforming growth factor beta receptor binding	GO:0005160	4088,	SMAD3,	714621,	SMAD3,
integrin binding	GO:0005178	1490,	CTGF,	591346,	CTGF,
hormone activity	GO:0005179	1906,4828,	EDN1,NMB,	511899,386470,	EDN1,NMB,
growth factor activity	GO:0008083	1490,7031,	CTGF,TFF1,	591346,162807,	CTGF,TFF1,
hormone receptor binding	GO:0051427
nuclear hormone receptor binding	GO:0035257
thyroid hormone receptor binding	GO:0046966	9440,	MED17,	444931,	MED17,
vitamin D receptor binding	GO:0042809	9440,	MED17,	444931,	MED17,
SNAP receptor activity	GO:0005484	143187,	VTI1A,	194554,	VTI1A,
calmodulin binding	GO:0005516	6004,80271,6640,	RGS16,ITPKC,SNTA1,	413297,515415,31121,	RGS16,ITPKC,SNTA1,
collagen binding	GO:0005518	4088,960,	SMAD3,CD44,	714621,502328,	SMAD3,CD44,
protein C-terminus binding	GO:0008022	25861,4691,	DFNB31,NCL,	93836,79110,	DFNB31,NCL,
cytoskeletal protein binding	GO:0008092
actin binding	GO:0003779	55704,170954,6640,	CCDC88A,KIAA1949,SNTA1,	292925,696054,31121,	CCDC88A,KIAA1949,SNTA1,
tubulin binding	GO:0015631
microtubule binding	GO:0008017	55704,	CCDC88A,	292925,	CCDC88A,
alpha-tubulin binding	GO:0043014	127829,	ARL8A,	497399,	ARL8A,
beta-tubulin binding	GO:0048487	127829,	ARL8A,	497399,	ARL8A,
titin binding	GO:0031432	8557,	TCAP,	514146,	TCAP,
transcription factor binding	GO:0008134	1050,4088,602,4774,	CEBPA,SMAD3,BCL3,NFIA,	699463,714621,31210,594180,	CEBPA,SMAD3,BCL3,NFIA,
transcription cofactor activity	GO:0003712
transcription coactivator activity	GO:0003713	9439,5914,	MED23,RARA,	29679,654583,	MED23,RARA,
ligand-dependent nuclear receptor transcription coactivator activity	GO:0030374	9440,	MED17,	444931,	MED17,
transcription corepressor activity	GO:0003714	4783,7026,	NFIL3,NR2F2,	79334,657455,	NFIL3,NR2F2,
thyroid hormone receptor binding	GO:0046966	9440,	MED17,	444931,	MED17,
vitamin D receptor binding	GO:0042809	9440,	MED17,	444931,	MED17,
growth factor binding	GO:0019838
insulin-like growth factor binding	GO:0005520	1490,8839,	CTGF,WISP2,	591346,592145,	CTGF,WISP2,
fibroblast growth factor binding	GO:0017134
fibroblast growth factor 1 binding	GO:0048602	6187,	RPS2,	381079,	RPS2,
fibroblast growth factor 3 binding	GO:0048604	6187,	RPS2,	381079,	RPS2,
enzyme binding	GO:0019899	3162,	HMOX1,	517581,	HMOX1,
kinase binding	GO:0019900
protein kinase binding	GO:0019901	9564,	BCAR1,	479747,	BCAR1,
mitogen-activated protein kinase binding	GO:0051019	1844,	DUSP2,	1183,	DUSP2,
protein kinase B binding	GO:0043422	55704,	CCDC88A,	292925,	CCDC88A,
phosphatase binding	GO:0019902
protein phosphatase binding	GO:0019903	9564,	BCAR1,	479747,	BCAR1,
ubiquitin protein ligase binding	GO:0031625	4088,	SMAD3,	714621,	SMAD3,
GTPase binding	GO:0051020
small GTPase binding	GO:0031267	55785,	FGD6,	506381,	FGD6,
protein domain specific binding	GO:0019904	30846,	EHD2,	719225,	EHD2,
SH3 domain binding	GO:0017124	9564,	BCAR1,	479747,	BCAR1,
PDZ domain binding	GO:0030165	83874,6640,	TBC1D10A,SNTA1,	655273,31121,	TBC1D10A,SNTA1,
TPR domain binding	GO:0030911	3326,	HSP90AB1,	509736,	HSP90AB1,
SH2 domain binding	GO:0042169	55824,	PAG1,	266175,	PAG1,
titin Z domain binding	GO:0070080	8557,	TCAP,	514146,	TCAP,
protein binding, bridging	GO:0030674	602,1310,	BCL3,COL19A1,	31210,444842,	BCL3,COL19A1,
SH3/SH2 adaptor activity	GO:0005070	55824,	PAG1,	266175,	PAG1,
heat shock protein binding	GO:0031072	4189,3300,	DNAJB9,DNAJB2,	6790,77768,	DNAJB9,DNAJB2,
small conjugating protein binding	GO:0032182
ubiquitin binding	GO:0043130	4088,	SMAD3,	714621,	SMAD3,
protein complex binding	GO:0032403
integrin binding	GO:0005178	1490,	CTGF,	591346,	CTGF,
mismatch repair complex binding	GO:0032404
MutLalpha complex binding	GO:0032405	11277,	TREX1,	707026,	TREX1,
MutSalpha complex binding	GO:0032407	11277,	TREX1,	707026,	TREX1,
unfolded protein binding	GO:0051082	4189,3327,3326,3300,	DNAJB9,HSP90AB3P,HSP90AB1,DNAJB2,	6790,696394,509736,77768,	DNAJB9,HSP90AB3P,HSP90AB1,DNAJB2,
SMAD binding	GO:0046332	4088,2353,	SMAD3,FOS,	714621,707896,	SMAD3,FOS,
protein dimerization activity	GO:0046983	4783,	NFIL3,	79334,	NFIL3,
protein heterodimerization activity	GO:0046982	8243,2353,	SMC1A,FOS,	211602,707896,	SMC1A,FOS,
protein homodimerization activity	GO:0042803	1050,4088,978,11277,55704,7013,	CEBPA,SMAD3,CDA,TREX1,CCDC88A,TERF1,	699463,714621,466910,707026,292925,442707,	CEBPA,SMAD3,CDA,TREX1,CCDC88A,TERF1,
identical protein binding	GO:0042802	4338,	MOCS2,	163645,	MOCS2,
protein homodimerization activity	GO:0042803	1050,4088,978,11277,55704,7013,	CEBPA,SMAD3,CDA,TREX1,CCDC88A,TERF1,	699463,714621,466910,707026,292925,442707,	CEBPA,SMAD3,CDA,TREX1,CCDC88A,TERF1,
protein N-terminus binding	GO:0047485	8557,	TCAP,	514146,	TCAP,
lipid binding	GO:0008289
steroid binding	GO:0005496	164091,	PAQR7,	523652,	PAQR7,
phospholipid binding	GO:0005543
phosphoinositide binding	GO:0035091	55704,	CCDC88A,	292925,	CCDC88A,
phosphatidylinositol binding	GO:0005545	53349,	ZFYVE1,	335106,	ZFYVE1,
phosphatidylinositol-3,4,5-triphosphate binding	GO:0005547	53349,	ZFYVE1,	335106,	ZFYVE1,
phosphatidylinositol-3,4-bisphosphate binding	GO:0043325	53349,	ZFYVE1,	335106,	ZFYVE1,
diacylglycerol binding	GO:0019992	11214,	AKAP13,	459211,	AKAP13,
isoprenoid binding	GO:0019840
retinoid binding	GO:0005501
retinoic acid binding	GO:0001972	5914,	RARA,	654583,	RARA,
carbohydrate binding	GO:0030246	4125,	MAN2B1,	356769,	MAN2B1,
sugar binding	GO:0005529	6652,432,	SORD,ASGR1,	878,12056,	SORD,ASGR1,
polysaccharide binding	GO:0030247
glycosaminoglycan binding	GO:0005539
hyaluronic acid binding	GO:0005540	960,	CD44,	502328,	CD44,
heparin binding	GO:0008201	1490,	CTGF,	591346,	CTGF,
metal cluster binding	GO:0051540
iron-sulfur cluster binding	GO:0051536
4 iron, 4 sulfur cluster binding	GO:0051539	55253,	TYW1,	520917,	TYW1,
phosphate binding	GO:0042301	8557,	TCAP,	514146,	TCAP,
tetrapyrrole binding	GO:0046906
heme binding	GO:0020037	3162,	HMOX1,	517581,	HMOX1,
molecular adaptor activity	GO:0060090
SH3/SH2 adaptor activity	GO:0005070	55824,	PAG1,	266175,	PAG1,
ion binding	GO:0043167
metal ion binding	GO:0046872	83860,4929,84186,128611,9877,4125,9841,79156,55785,51538,978,10156,5914,51105,23144,54542,8187,6652,6648,7026,53349,96626,11214,55253,3162,57541,	TAF3,NR4A2,ZCCHC7,ZNF831,ZC3H11A,MAN2B1,ZBTB24,PLEKHF1,FGD6,ZCCHC17,CDA,RASA4,RARA,PHF20L1,ZC3H3,RC3H2,ZNF239,SORD,SOD2,NR2F2,ZFYVE1,LIMS3,AKAP13,TYW1,HMOX1,ZNF398,	527688,563344,654700,473204,532399,356769,409876,466383,506381,524094,466910,530089,654583,304362,521915,533499,25040,878,487046,657455,335106,535619,459211,520917,517581,654721,	TAF3,NR4A2,ZCCHC7,ZNF831,ZC3H11A,MAN2B1,ZBTB24,PLEKHF1,FGD6,ZCCHC17,CDA,RASA4,RARA,PHF20L1,ZC3H3,RC3H2,ZNF239,SORD,SOD2,NR2F2,ZFYVE1,LIMS3,AKAP13,TYW1,HMOX1,ZNF398,
magnesium ion binding	GO:0000287	11277,	TREX1,	707026,	TREX1,
calcium ion binding	GO:0005509	80036,30846,6640,9651,432,782,	TRPM3,EHD2,SNTA1,PLCH2,ASGR1,CACNB1,	47288,719225,31121,170156,12056,635,	TRPM3,EHD2,SNTA1,PLCH2,ASGR1,CACNB1,
transition metal ion binding	GO:0046914
iron ion binding	GO:0005506	55253,	TYW1,	520917,	TYW1,
heme binding	GO:0020037	3162,	HMOX1,	517581,	HMOX1,
zinc ion binding	GO:0008270	83860,4929,84186,128611,9877,4125,9841,79156,55785,51538,978,10156,5914,51105,23144,54542,8187,6652,7026,53349,96626,11214,57541,	TAF3,NR4A2,ZCCHC7,ZNF831,ZC3H11A,MAN2B1,ZBTB24,PLEKHF1,FGD6,ZCCHC17,CDA,RASA4,RARA,PHF20L1,ZC3H3,RC3H2,ZNF239,SORD,NR2F2,ZFYVE1,LIMS3,AKAP13,ZNF398,	527688,563344,654700,473204,532399,356769,409876,466383,506381,524094,466910,530089,654583,304362,521915,533499,25040,878,657455,335106,535619,459211,654721,	TAF3,NR4A2,ZCCHC7,ZNF831,ZC3H11A,MAN2B1,ZBTB24,PLEKHF1,FGD6,ZCCHC17,CDA,RASA4,RARA,PHF20L1,ZC3H3,RC3H2,ZNF239,SORD,NR2F2,ZFYVE1,LIMS3,AKAP13,ZNF398,
manganese ion binding	GO:0030145	6648,	SOD2,	487046,	SOD2,
cation binding	GO:0043169	4125,	MAN2B1,	356769,	MAN2B1,
calcium ion binding	GO:0005509	80036,30846,6640,9651,432,782,	TRPM3,EHD2,SNTA1,PLCH2,ASGR1,CACNB1,	47288,719225,31121,170156,12056,635,	TRPM3,EHD2,SNTA1,PLCH2,ASGR1,CACNB1,
transition metal ion binding	GO:0046914
iron ion binding	GO:0005506	55253,	TYW1,	520917,	TYW1,
heme binding	GO:0020037	3162,	HMOX1,	517581,	HMOX1,
zinc ion binding	GO:0008270	83860,4929,84186,128611,9877,4125,9841,79156,55785,51538,978,10156,5914,51105,23144,54542,8187,6652,7026,53349,96626,11214,57541,	TAF3,NR4A2,ZCCHC7,ZNF831,ZC3H11A,MAN2B1,ZBTB24,PLEKHF1,FGD6,ZCCHC17,CDA,RASA4,RARA,PHF20L1,ZC3H3,RC3H2,ZNF239,SORD,NR2F2,ZFYVE1,LIMS3,AKAP13,ZNF398,	527688,563344,654700,473204,532399,356769,409876,466383,506381,524094,466910,530089,654583,304362,521915,533499,25040,878,657455,335106,535619,459211,654721,	TAF3,NR4A2,ZCCHC7,ZNF831,ZC3H11A,MAN2B1,ZBTB24,PLEKHF1,FGD6,ZCCHC17,CDA,RASA4,RARA,PHF20L1,ZC3H3,RC3H2,ZNF239,SORD,NR2F2,ZFYVE1,LIMS3,AKAP13,ZNF398,
manganese ion binding	GO:0030145	6648,	SOD2,	487046,	SOD2,
cofactor binding	GO:0048037
coenzyme binding	GO:0050662
FMN binding	GO:0010181	55253,	TYW1,	520917,	TYW1,
NAD or NADH binding	GO:0051287	6652,	SORD,	878,	SORD,
electron carrier activity	GO:0009055	54498,55253,9249,	SMOX,TYW1,DHRS3,	433337,520917,289347,	SMOX,TYW1,DHRS3,
auxiliary transport protein activity	GO:0015457
transport accessory protein activity	GO:0015460	4088,	SMAD3,	714621,	SMAD3,
channel regulator activity	GO:0016247
potassium channel regulator activity	GO:0015459	10776,	ARPP-19,	512908,	ARPP-19,
sodium channel regulator activity	GO:0017080	64699,	TMPRSS3,	208600,	TMPRSS3,
enzyme regulator activity	GO:0030234
enzyme inhibitor activity	GO:0004857
telomerase inhibitor activity	GO:0010521	7013,	TERF1,	442707,	TERF1,
phosphatase inhibitor activity	GO:0019212	81611,	ANP32E,	656466,	ANP32E,
phosphoprotein phosphatase inhibitor activity	GO:0004864	80316,	PPP1R2P9,	127689,	PPP1R2P9,
peptidase inhibitor activity	GO:0030414
endopeptidase inhibitor activity	GO:0004866
serine-type endopeptidase inhibitor activity	GO:0004867	7035,	TFPI,	516578,	TFPI,
cysteine-type endopeptidase inhibitor activity	GO:0004869
caspase inhibitor activity	GO:0043027	25816,	TNFAIP8,	656274,	TNFAIP8,
enzyme activator activity	GO:0008047
GTPase activator activity	GO:0005096	6004,10156,57522,11138,	RGS16,RASA4,SRGAP1,TBC1D8,	413297,530089,210751,442657,	RGS16,RASA4,SRGAP1,TBC1D8,
Ras GTPase activator activity	GO:0005099
Rab GTPase activator activity	GO:0005097	83874,11138,	TBC1D10A,TBC1D8,	655273,442657,	TBC1D10A,TBC1D8,
phosphatase regulator activity	GO:0019208
protein phosphatase regulator activity	GO:0019888
phosphatase inhibitor activity	GO:0019212	81611,	ANP32E,	656466,	ANP32E,
phosphoprotein phosphatase inhibitor activity	GO:0004864	80316,	PPP1R2P9,	127689,	PPP1R2P9,
nitric-oxide synthase regulator activity	GO:0030235	3326,	HSP90AB1,	509736,	HSP90AB1,
GTPase regulator activity	GO:0030695
small GTPase regulator activity	GO:0005083
Ras guanyl-nucleotide exchange factor activity	GO:0005088
Rho guanyl-nucleotide exchange factor activity	GO:0005089	55785,64857,11214,55160,	FGD6,PLEKHG2,AKAP13,ARHGEF10L,	506381,631574,459211,443460,	FGD6,PLEKHG2,AKAP13,ARHGEF10L,
Ras GTPase activator activity	GO:0005099
Rab GTPase activator activity	GO:0005097	83874,11138,	TBC1D10A,TBC1D8,	655273,442657,	TBC1D10A,TBC1D8,
guanyl-nucleotide exchange factor activity	GO:0005085	55785,64857,11214,55160,	FGD6,PLEKHG2,AKAP13,ARHGEF10L,	506381,631574,459211,443460,	FGD6,PLEKHG2,AKAP13,ARHGEF10L,
Ras guanyl-nucleotide exchange factor activity	GO:0005088
Rho guanyl-nucleotide exchange factor activity	GO:0005089	55785,64857,11214,55160,	FGD6,PLEKHG2,AKAP13,ARHGEF10L,	506381,631574,459211,443460,	FGD6,PLEKHG2,AKAP13,ARHGEF10L,
GTPase activator activity	GO:0005096	6004,10156,57522,11138,	RGS16,RASA4,SRGAP1,TBC1D8,	413297,530089,210751,442657,	RGS16,RASA4,SRGAP1,TBC1D8,
Ras GTPase activator activity	GO:0005099
Rab GTPase activator activity	GO:0005097	83874,11138,	TBC1D10A,TBC1D8,	655273,442657,	TBC1D10A,TBC1D8,
caspase regulator activity	GO:0043028
caspase inhibitor activity	GO:0043027	25816,	TNFAIP8,	656274,	TNFAIP8,
transcription regulator activity	GO:0030528	9439,	MED23,	29679,	MED23,
transcription factor activity	GO:0003700	4929,4088,602,2117,4783,4774,5914,7026,23462,5036,2353,	NR4A2,SMAD3,BCL3,ETV3,NFIL3,NFIA,RARA,NR2F2,HEY1,PA2G4,FOS,	563344,714621,31210,105636,79334,594180,654583,657455,234434,524498,707896,	NR4A2,SMAD3,BCL3,ETV3,NFIL3,NFIA,RARA,NR2F2,HEY1,PA2G4,FOS,
RNA polymerase II transcription factor activity, enhancer binding	GO:0003705	1050,	CEBPA,	699463,	CEBPA,
RNA polymerase II transcription factor activity	GO:0003702
specific RNA polymerase II transcription factor activity	GO:0003704	2353,	FOS,	707896,	FOS,
ligand-regulated transcription factor activity	GO:0003706	7026,	NR2F2,	657455,	NR2F2,
RNA polymerase II transcription factor activity, enhancer binding	GO:0003705	1050,	CEBPA,	699463,	CEBPA,
general RNA polymerase II transcription factor activity	GO:0016251
RNA polymerase II transcription mediator activity	GO:0016455	9440,	MED17,	444931,	MED17,
transcription cofactor activity	GO:0003712
transcription coactivator activity	GO:0003713	9439,5914,	MED23,RARA,	29679,654583,	MED23,RARA,
ligand-dependent nuclear receptor transcription coactivator activity	GO:0030374	9440,	MED17,	444931,	MED17,
transcription corepressor activity	GO:0003714	4783,7026,	NFIL3,NR2F2,	79334,657455,	NFIL3,NR2F2,
transcription activator activity	GO:0016563	4088,57541,	SMAD3,ZNF398,	714621,654721,	SMAD3,ZNF398,
transcription coactivator activity	GO:0003713	9439,5914,	MED23,RARA,	29679,654583,	MED23,RARA,
ligand-dependent nuclear receptor transcription coactivator activity	GO:0030374	9440,	MED17,	444931,	MED17,
transcription repressor activity	GO:0016564	84159,3280,10865,	ARID5B,HES1,ARID5A,	535297,250666,920,	ARID5B,HES1,ARID5A,
transcription corepressor activity	GO:0003714	4783,7026,	NFIL3,NR2F2,	79334,657455,	NFIL3,NR2F2,
translation regulator activity	GO:0045182	10642,	IGF2BP1,	144936,	IGF2BP1,
translation repressor activity	GO:0030371	23034,	SAMD4A,	98259,	SAMD4A,
molecular transducer activity	GO:0060089
signal transducer activity	GO:0004871	9564,6004,6347,11214,3162,9651,	BCAR1,RGS16,CCL2,AKAP13,HMOX1,PLCH2,	479747,413297,303649,459211,517581,170156,	BCAR1,RGS16,CCL2,AKAP13,HMOX1,PLCH2,
two-component sensor activity	GO:0000155	5166,	PDK4,	8364,	PDK4,
receptor activity	GO:0004872	9440,960,164091,432,	MED17,CD44,PAQR7,ASGR1,	444931,502328,523652,12056,	MED17,CD44,PAQR7,ASGR1,
ligand-dependent nuclear receptor activity	GO:0004879
steroid hormone receptor activity	GO:0003707	4929,5914,7026,	NR4A2,RARA,NR2F2,	563344,654583,657455,	NR4A2,RARA,NR2F2,
retinoic acid receptor activity	GO:0003708	5914,	RARA,	654583,	RARA,
transmembrane receptor activity	GO:0004888
asialoglycoprotein receptor activity	GO:0004873	432,	ASGR1,	12056,	ASGR1,
non-G-protein coupled 7TM receptor activity	GO:0004926	11211,	FZD10,	31664,	FZD10,
G-protein coupled receptor activity	GO:0004930	11211,9289,	FZD10,GPR56,	31664,513633,	FZD10,GPR56,
scavenger receptor activity	GO:0005044	64699,	TMPRSS3,	208600,	TMPRSS3,
Wnt receptor activity	GO:0042813	11211,	FZD10,	31664,	FZD10,
photoreceptor activity	GO:0009881	1408,	CRY2,	532491,	CRY2,
receptor signaling protein activity	GO:0005057
transmembrane receptor protein serine/threonine kinase signaling protein activity	GO:0005071
transforming growth factor beta receptor, cytoplasmic mediator activity	GO:0005072
transforming growth factor beta receptor, pathway-specific cytoplasmic mediator activity	GO:0030618	4088,	SMAD3,	714621,	SMAD3,
SH3/SH2 adaptor activity	GO:0005070	55824,	PAG1,	266175,	PAG1,
biological_process	GO:0008150	83874,2117,54542,11214,9651,	TBC1D10A,ETV3,RC3H2,AKAP13,PLCH2,	655273,105636,533499,459211,170156,	TBC1D10A,ETV3,RC3H2,AKAP13,PLCH2,
reproduction	GO:0000003
sexual reproduction	GO:0019953
gamete generation	GO:0007276
germ cell migration	GO:0008354	8613,	PPAP2B,	405156,	PPAP2B,
reproductive process	GO:0022414
gamete generation	GO:0007276
germ cell migration	GO:0008354	8613,	PPAP2B,	405156,	PPAP2B,
viral reproductive process	GO:0022415
virus-host interaction	GO:0019048
evasion of host defenses by virus	GO:0019049	4088,	SMAD3,	714621,	SMAD3,
viral infectious cycle	GO:0019058
viral genome replication	GO:0019079	6347,4774,	CCL2,NFIA,	303649,594180,	CCL2,NFIA,
regulation of viral genome replication	GO:0045069
negative regulation of viral genome replication	GO:0045071	10318,	TNIP1,	355141,	TNIP1,
negative regulation of viral genome replication	GO:0045071	10318,	TNIP1,	355141,	TNIP1,
viral genome replication	GO:0019079	6347,4774,	CCL2,NFIA,	303649,594180,	CCL2,NFIA,
regulation of viral genome replication	GO:0045069
negative regulation of viral genome replication	GO:0045071	10318,	TNIP1,	355141,	TNIP1,
negative regulation of viral genome replication	GO:0045071	10318,	TNIP1,	355141,	TNIP1,
immune system process	GO:0002376
immune effector process	GO:0002252
production of molecular mediator of immune response	GO:0002440
cytokine production during immune response	GO:0002367
regulation of cytokine production during immune response	GO:0002718
negative regulation of cytokine production during immune response	GO:0002719
negative regulation of mast cell cytokine production	GO:0032764	3162,	HMOX1,	517581,	HMOX1,
regulation of mast cell cytokine production	GO:0032763
negative regulation of mast cell cytokine production	GO:0032764	3162,	HMOX1,	517581,	HMOX1,
negative regulation of cytokine production during immune response	GO:0002719
negative regulation of mast cell cytokine production	GO:0032764	3162,	HMOX1,	517581,	HMOX1,
mast cell cytokine production	GO:0032762
regulation of mast cell cytokine production	GO:0032763
negative regulation of mast cell cytokine production	GO:0032764	3162,	HMOX1,	517581,	HMOX1,
negative regulation of mast cell cytokine production	GO:0032764	3162,	HMOX1,	517581,	HMOX1,
regulation of production of molecular mediator of immune response	GO:0002700
negative regulation of production of molecular mediator of immune response	GO:0002701
negative regulation of cytokine production during immune response	GO:0002719
negative regulation of mast cell cytokine production	GO:0032764	3162,	HMOX1,	517581,	HMOX1,
regulation of cytokine production during immune response	GO:0002718
negative regulation of cytokine production during immune response	GO:0002719
negative regulation of mast cell cytokine production	GO:0032764	3162,	HMOX1,	517581,	HMOX1,
regulation of mast cell cytokine production	GO:0032763
negative regulation of mast cell cytokine production	GO:0032764	3162,	HMOX1,	517581,	HMOX1,
negative regulation of production of molecular mediator of immune response	GO:0002701
negative regulation of cytokine production during immune response	GO:0002719
negative regulation of mast cell cytokine production	GO:0032764	3162,	HMOX1,	517581,	HMOX1,
leukocyte mediated immunity	GO:0002443
myeloid leukocyte mediated immunity	GO:0002444
mast cell mediated immunity	GO:0002448
mast cell degranulation	GO:0043303
regulation of mast cell degranulation	GO:0043304
negative regulation of mast cell degranulation	GO:0043305	3162,	HMOX1,	517581,	HMOX1,
negative regulation of mast cell degranulation	GO:0043305	3162,	HMOX1,	517581,	HMOX1,
regulation of myeloid leukocyte mediated immunity	GO:0002886
regulation of mast cell degranulation	GO:0043304
negative regulation of mast cell degranulation	GO:0043305	3162,	HMOX1,	517581,	HMOX1,
lymphocyte mediated immunity	GO:0002449
B cell mediated immunity	GO:0019724
immunoglobulin mediated immune response	GO:0016064
humoral immune response mediated by circulating immunoglobulin	GO:0002455	602,	BCL3,	31210,	BCL3,
regulation of leukocyte mediated immunity	GO:0002703
regulation of myeloid leukocyte mediated immunity	GO:0002886
regulation of mast cell degranulation	GO:0043304
negative regulation of mast cell degranulation	GO:0043305	3162,	HMOX1,	517581,	HMOX1,
regulation of immune effector process	GO:0002697
negative regulation of immune effector process	GO:0002698
negative regulation of production of molecular mediator of immune response	GO:0002701
negative regulation of cytokine production during immune response	GO:0002719
negative regulation of mast cell cytokine production	GO:0032764	3162,	HMOX1,	517581,	HMOX1,
negative regulation of leukocyte degranulation	GO:0043301
negative regulation of mast cell degranulation	GO:0043305	3162,	HMOX1,	517581,	HMOX1,
regulation of production of molecular mediator of immune response	GO:0002700
negative regulation of production of molecular mediator of immune response	GO:0002701
negative regulation of cytokine production during immune response	GO:0002719
negative regulation of mast cell cytokine production	GO:0032764	3162,	HMOX1,	517581,	HMOX1,
regulation of cytokine production during immune response	GO:0002718
negative regulation of cytokine production during immune response	GO:0002719
negative regulation of mast cell cytokine production	GO:0032764	3162,	HMOX1,	517581,	HMOX1,
regulation of mast cell cytokine production	GO:0032763
negative regulation of mast cell cytokine production	GO:0032764	3162,	HMOX1,	517581,	HMOX1,
regulation of leukocyte mediated immunity	GO:0002703
regulation of myeloid leukocyte mediated immunity	GO:0002886
regulation of mast cell degranulation	GO:0043304
negative regulation of mast cell degranulation	GO:0043305	3162,	HMOX1,	517581,	HMOX1,
regulation of leukocyte degranulation	GO:0043300
negative regulation of leukocyte degranulation	GO:0043301
negative regulation of mast cell degranulation	GO:0043305	3162,	HMOX1,	517581,	HMOX1,
regulation of mast cell degranulation	GO:0043304
negative regulation of mast cell degranulation	GO:0043305	3162,	HMOX1,	517581,	HMOX1,
negative regulation of immune effector process	GO:0002698
negative regulation of production of molecular mediator of immune response	GO:0002701
negative regulation of cytokine production during immune response	GO:0002719
negative regulation of mast cell cytokine production	GO:0032764	3162,	HMOX1,	517581,	HMOX1,
negative regulation of leukocyte degranulation	GO:0043301
negative regulation of mast cell degranulation	GO:0043305	3162,	HMOX1,	517581,	HMOX1,
complement activation	GO:0006956
complement activation, alternative pathway	GO:0006957	5199,	CFP,	53155,	CFP,
leukocyte degranulation	GO:0043299
regulation of leukocyte degranulation	GO:0043300
negative regulation of leukocyte degranulation	GO:0043301
negative regulation of mast cell degranulation	GO:0043305	3162,	HMOX1,	517581,	HMOX1,
regulation of mast cell degranulation	GO:0043304
negative regulation of mast cell degranulation	GO:0043305	3162,	HMOX1,	517581,	HMOX1,
negative regulation of leukocyte degranulation	GO:0043301
negative regulation of mast cell degranulation	GO:0043305	3162,	HMOX1,	517581,	HMOX1,
mast cell degranulation	GO:0043303
regulation of mast cell degranulation	GO:0043304
negative regulation of mast cell degranulation	GO:0043305	3162,	HMOX1,	517581,	HMOX1,
negative regulation of mast cell degranulation	GO:0043305	3162,	HMOX1,	517581,	HMOX1,
activation of immune response	GO:0002253
immune response-activating signal transduction	GO:0002757
immune response-activating cell surface receptor signaling pathway	GO:0002429
antigen receptor-mediated signaling pathway	GO:0050851
T cell receptor signaling pathway	GO:0050852	9564,	BCAR1,	479747,	BCAR1,
B cell receptor signaling pathway	GO:0050853	9564,	BCAR1,	479747,	BCAR1,
complement activation	GO:0006956
complement activation, alternative pathway	GO:0006957	5199,	CFP,	53155,	CFP,
immune system development	GO:0002520
hemopoietic or lymphoid organ development	GO:0048534
hemopoiesis	GO:0030097	84623,6648,	KIRREL3,SOD2,	657065,487046,	KIRREL3,SOD2,
leukocyte differentiation	GO:0002521
myeloid leukocyte differentiation	GO:0002573
macrophage differentiation	GO:0030225	1050,	CEBPA,	699463,	CEBPA,
lymphocyte differentiation	GO:0030098
B cell differentiation	GO:0030183
mature B cell differentiation	GO:0002335
mature B cell differentiation during immune response	GO:0002313
marginal zone B cell differentiation	GO:0002315	602,	BCL3,	31210,	BCL3,
T cell differentiation	GO:0030217
T cell differentiation during immune response	GO:0002292
alpha-beta T cell differentiation during immune response	GO:0002293
CD4-positive, alpha-beta T cell differentiation during immune response	GO:0002294
T-helper cell differentiation	GO:0042093
T-helper 2 cell differentiation	GO:0045064	602,	BCL3,	31210,	BCL3,
regulation of T-helper 2 cell differentiation	GO:0045628
positive regulation of T-helper 2 cell differentiation	GO:0045630	5914,	RARA,	654583,	RARA,
positive regulation of T-helper 2 cell differentiation	GO:0045630	5914,	RARA,	654583,	RARA,
regulation of T-helper cell differentiation	GO:0045622
positive regulation of T-helper cell differentiation	GO:0045624
positive regulation of T-helper 2 cell differentiation	GO:0045630	5914,	RARA,	654583,	RARA,
regulation of T-helper 2 cell differentiation	GO:0045628
positive regulation of T-helper 2 cell differentiation	GO:0045630	5914,	RARA,	654583,	RARA,
positive regulation of T-helper cell differentiation	GO:0045624
positive regulation of T-helper 2 cell differentiation	GO:0045630	5914,	RARA,	654583,	RARA,
regulation of T cell differentiation	GO:0045580
positive regulation of T cell differentiation	GO:0045582
positive regulation of alpha-beta T cell differentiation	GO:0046638
positive regulation of CD4-positive, alpha beta T cell differentiation	GO:0043372
positive regulation of T-helper cell differentiation	GO:0045624
positive regulation of T-helper 2 cell differentiation	GO:0045630	5914,	RARA,	654583,	RARA,
regulation of alpha-beta T cell differentiation	GO:0046637
positive regulation of alpha-beta T cell differentiation	GO:0046638
positive regulation of CD4-positive, alpha beta T cell differentiation	GO:0043372
positive regulation of T-helper cell differentiation	GO:0045624
positive regulation of T-helper 2 cell differentiation	GO:0045630	5914,	RARA,	654583,	RARA,
regulation of CD4-positive, alpha beta T cell differentiation	GO:0043370
regulation of T-helper cell differentiation	GO:0045622
positive regulation of T-helper cell differentiation	GO:0045624
positive regulation of T-helper 2 cell differentiation	GO:0045630	5914,	RARA,	654583,	RARA,
regulation of T-helper 2 cell differentiation	GO:0045628
positive regulation of T-helper 2 cell differentiation	GO:0045630	5914,	RARA,	654583,	RARA,
positive regulation of CD4-positive, alpha beta T cell differentiation	GO:0043372
positive regulation of T-helper cell differentiation	GO:0045624
positive regulation of T-helper 2 cell differentiation	GO:0045630	5914,	RARA,	654583,	RARA,
positive regulation of T cell differentiation	GO:0045582
positive regulation of alpha-beta T cell differentiation	GO:0046638
positive regulation of CD4-positive, alpha beta T cell differentiation	GO:0043372
positive regulation of T-helper cell differentiation	GO:0045624
positive regulation of T-helper 2 cell differentiation	GO:0045630	5914,	RARA,	654583,	RARA,
alpha-beta T cell differentiation	GO:0046632
alpha-beta T cell differentiation during immune response	GO:0002293
CD4-positive, alpha-beta T cell differentiation during immune response	GO:0002294
T-helper cell differentiation	GO:0042093
T-helper 2 cell differentiation	GO:0045064	602,	BCL3,	31210,	BCL3,
regulation of T-helper 2 cell differentiation	GO:0045628
positive regulation of T-helper 2 cell differentiation	GO:0045630	5914,	RARA,	654583,	RARA,
positive regulation of T-helper 2 cell differentiation	GO:0045630	5914,	RARA,	654583,	RARA,
regulation of T-helper cell differentiation	GO:0045622
positive regulation of T-helper cell differentiation	GO:0045624
positive regulation of T-helper 2 cell differentiation	GO:0045630	5914,	RARA,	654583,	RARA,
regulation of T-helper 2 cell differentiation	GO:0045628
positive regulation of T-helper 2 cell differentiation	GO:0045630	5914,	RARA,	654583,	RARA,
positive regulation of T-helper cell differentiation	GO:0045624
positive regulation of T-helper 2 cell differentiation	GO:0045630	5914,	RARA,	654583,	RARA,
regulation of alpha-beta T cell differentiation	GO:0046637
positive regulation of alpha-beta T cell differentiation	GO:0046638
positive regulation of CD4-positive, alpha beta T cell differentiation	GO:0043372
positive regulation of T-helper cell differentiation	GO:0045624
positive regulation of T-helper 2 cell differentiation	GO:0045630	5914,	RARA,	654583,	RARA,
regulation of CD4-positive, alpha beta T cell differentiation	GO:0043370
regulation of T-helper cell differentiation	GO:0045622
positive regulation of T-helper cell differentiation	GO:0045624
positive regulation of T-helper 2 cell differentiation	GO:0045630	5914,	RARA,	654583,	RARA,
regulation of T-helper 2 cell differentiation	GO:0045628
positive regulation of T-helper 2 cell differentiation	GO:0045630	5914,	RARA,	654583,	RARA,
positive regulation of CD4-positive, alpha beta T cell differentiation	GO:0043372
positive regulation of T-helper cell differentiation	GO:0045624
positive regulation of T-helper 2 cell differentiation	GO:0045630	5914,	RARA,	654583,	RARA,
positive regulation of alpha-beta T cell differentiation	GO:0046638
positive regulation of CD4-positive, alpha beta T cell differentiation	GO:0043372
positive regulation of T-helper cell differentiation	GO:0045624
positive regulation of T-helper 2 cell differentiation	GO:0045630	5914,	RARA,	654583,	RARA,
CD4-positive, alpha beta T cell differentiation	GO:0043367
CD4-positive, alpha-beta T cell differentiation during immune response	GO:0002294
T-helper cell differentiation	GO:0042093
T-helper 2 cell differentiation	GO:0045064	602,	BCL3,	31210,	BCL3,
regulation of T-helper 2 cell differentiation	GO:0045628
positive regulation of T-helper 2 cell differentiation	GO:0045630	5914,	RARA,	654583,	RARA,
positive regulation of T-helper 2 cell differentiation	GO:0045630	5914,	RARA,	654583,	RARA,
regulation of T-helper cell differentiation	GO:0045622
positive regulation of T-helper cell differentiation	GO:0045624
positive regulation of T-helper 2 cell differentiation	GO:0045630	5914,	RARA,	654583,	RARA,
regulation of T-helper 2 cell differentiation	GO:0045628
positive regulation of T-helper 2 cell differentiation	GO:0045630	5914,	RARA,	654583,	RARA,
positive regulation of T-helper cell differentiation	GO:0045624
positive regulation of T-helper 2 cell differentiation	GO:0045630	5914,	RARA,	654583,	RARA,
regulation of CD4-positive, alpha beta T cell differentiation	GO:0043370
regulation of T-helper cell differentiation	GO:0045622
positive regulation of T-helper cell differentiation	GO:0045624
positive regulation of T-helper 2 cell differentiation	GO:0045630	5914,	RARA,	654583,	RARA,
regulation of T-helper 2 cell differentiation	GO:0045628
positive regulation of T-helper 2 cell differentiation	GO:0045630	5914,	RARA,	654583,	RARA,
positive regulation of CD4-positive, alpha beta T cell differentiation	GO:0043372
positive regulation of T-helper cell differentiation	GO:0045624
positive regulation of T-helper 2 cell differentiation	GO:0045630	5914,	RARA,	654583,	RARA,
positive regulation of CD4-positive, alpha beta T cell differentiation	GO:0043372
positive regulation of T-helper cell differentiation	GO:0045624
positive regulation of T-helper 2 cell differentiation	GO:0045630	5914,	RARA,	654583,	RARA,
regulation of lymphocyte differentiation	GO:0045619
regulation of T cell differentiation	GO:0045580
positive regulation of T cell differentiation	GO:0045582
positive regulation of alpha-beta T cell differentiation	GO:0046638
positive regulation of CD4-positive, alpha beta T cell differentiation	GO:0043372
positive regulation of T-helper cell differentiation	GO:0045624
positive regulation of T-helper 2 cell differentiation	GO:0045630	5914,	RARA,	654583,	RARA,
regulation of alpha-beta T cell differentiation	GO:0046637
positive regulation of alpha-beta T cell differentiation	GO:0046638
positive regulation of CD4-positive, alpha beta T cell differentiation	GO:0043372
positive regulation of T-helper cell differentiation	GO:0045624
positive regulation of T-helper 2 cell differentiation	GO:0045630	5914,	RARA,	654583,	RARA,
regulation of CD4-positive, alpha beta T cell differentiation	GO:0043370
regulation of T-helper cell differentiation	GO:0045622
positive regulation of T-helper cell differentiation	GO:0045624
positive regulation of T-helper 2 cell differentiation	GO:0045630	5914,	RARA,	654583,	RARA,
regulation of T-helper 2 cell differentiation	GO:0045628
positive regulation of T-helper 2 cell differentiation	GO:0045630	5914,	RARA,	654583,	RARA,
positive regulation of CD4-positive, alpha beta T cell differentiation	GO:0043372
positive regulation of T-helper cell differentiation	GO:0045624
positive regulation of T-helper 2 cell differentiation	GO:0045630	5914,	RARA,	654583,	RARA,
positive regulation of lymphocyte differentiation	GO:0045621
positive regulation of T cell differentiation	GO:0045582
positive regulation of alpha-beta T cell differentiation	GO:0046638
positive regulation of CD4-positive, alpha beta T cell differentiation	GO:0043372
positive regulation of T-helper cell differentiation	GO:0045624
positive regulation of T-helper 2 cell differentiation	GO:0045630	5914,	RARA,	654583,	RARA,
positive regulation of lymphocyte differentiation	GO:0045621
positive regulation of T cell differentiation	GO:0045582
positive regulation of alpha-beta T cell differentiation	GO:0046638
positive regulation of CD4-positive, alpha beta T cell differentiation	GO:0043372
positive regulation of T-helper cell differentiation	GO:0045624
positive regulation of T-helper 2 cell differentiation	GO:0045630	5914,	RARA,	654583,	RARA,
myeloid cell differentiation	GO:0030099	1050,	CEBPA,	699463,	CEBPA,
myeloid leukocyte differentiation	GO:0002573
macrophage differentiation	GO:0030225	1050,	CEBPA,	699463,	CEBPA,
spleen development	GO:0048536	602,	BCL3,	31210,	BCL3,
regulation of immune system process	GO:0002682
negative regulation of immune system process	GO:0002683
negative regulation of leukocyte migration	GO:0002686	3162,	HMOX1,	517581,	HMOX1,
negative regulation of leukocyte activation	GO:0002695
negative regulation of mast cell activation	GO:0033004
negative regulation of mast cell degranulation	GO:0043305	3162,	HMOX1,	517581,	HMOX1,
negative regulation of lymphocyte activation	GO:0051250
negative regulation of T cell activation	GO:0050868	55824,	PAG1,	266175,	PAG1,
negative regulation of immune effector process	GO:0002698
negative regulation of production of molecular mediator of immune response	GO:0002701
negative regulation of cytokine production during immune response	GO:0002719
negative regulation of mast cell cytokine production	GO:0032764	3162,	HMOX1,	517581,	HMOX1,
negative regulation of leukocyte degranulation	GO:0043301
negative regulation of mast cell degranulation	GO:0043305	3162,	HMOX1,	517581,	HMOX1,
positive regulation of immune system process	GO:0002684
positive regulation of leukocyte activation	GO:0002696
positive regulation of lymphocyte activation	GO:0051251
positive regulation of T cell activation	GO:0050870
positive regulation of T cell differentiation	GO:0045582
positive regulation of alpha-beta T cell differentiation	GO:0046638
positive regulation of CD4-positive, alpha beta T cell differentiation	GO:0043372
positive regulation of T-helper cell differentiation	GO:0045624
positive regulation of T-helper 2 cell differentiation	GO:0045630	5914,	RARA,	654583,	RARA,
positive regulation of alpha-beta T cell activation	GO:0046635
positive regulation of alpha-beta T cell differentiation	GO:0046638
positive regulation of CD4-positive, alpha beta T cell differentiation	GO:0043372
positive regulation of T-helper cell differentiation	GO:0045624
positive regulation of T-helper 2 cell differentiation	GO:0045630	5914,	RARA,	654583,	RARA,
positive regulation of lymphocyte differentiation	GO:0045621
positive regulation of T cell differentiation	GO:0045582
positive regulation of alpha-beta T cell differentiation	GO:0046638
positive regulation of CD4-positive, alpha beta T cell differentiation	GO:0043372
positive regulation of T-helper cell differentiation	GO:0045624
positive regulation of T-helper 2 cell differentiation	GO:0045630	5914,	RARA,	654583,	RARA,
positive regulation of immune response	GO:0050778
activation of immune response	GO:0002253
immune response-activating signal transduction	GO:0002757
immune response-activating cell surface receptor signaling pathway	GO:0002429
antigen receptor-mediated signaling pathway	GO:0050851
T cell receptor signaling pathway	GO:0050852	9564,	BCAR1,	479747,	BCAR1,
B cell receptor signaling pathway	GO:0050853	9564,	BCAR1,	479747,	BCAR1,
complement activation	GO:0006956
complement activation, alternative pathway	GO:0006957	5199,	CFP,	53155,	CFP,
regulation of leukocyte migration	GO:0002685
negative regulation of leukocyte migration	GO:0002686	3162,	HMOX1,	517581,	HMOX1,
regulation of leukocyte activation	GO:0002694
negative regulation of leukocyte activation	GO:0002695
negative regulation of mast cell activation	GO:0033004
negative regulation of mast cell degranulation	GO:0043305	3162,	HMOX1,	517581,	HMOX1,
negative regulation of lymphocyte activation	GO:0051250
negative regulation of T cell activation	GO:0050868	55824,	PAG1,	266175,	PAG1,
positive regulation of leukocyte activation	GO:0002696
positive regulation of lymphocyte activation	GO:0051251
positive regulation of T cell activation	GO:0050870
positive regulation of T cell differentiation	GO:0045582
positive regulation of alpha-beta T cell differentiation	GO:0046638
positive regulation of CD4-positive, alpha beta T cell differentiation	GO:0043372
positive regulation of T-helper cell differentiation	GO:0045624
positive regulation of T-helper 2 cell differentiation	GO:0045630	5914,	RARA,	654583,	RARA,
positive regulation of alpha-beta T cell activation	GO:0046635
positive regulation of alpha-beta T cell differentiation	GO:0046638
positive regulation of CD4-positive, alpha beta T cell differentiation	GO:0043372
positive regulation of T-helper cell differentiation	GO:0045624
positive regulation of T-helper 2 cell differentiation	GO:0045630	5914,	RARA,	654583,	RARA,
positive regulation of lymphocyte differentiation	GO:0045621
positive regulation of T cell differentiation	GO:0045582
positive regulation of alpha-beta T cell differentiation	GO:0046638
positive regulation of CD4-positive, alpha beta T cell differentiation	GO:0043372
positive regulation of T-helper cell differentiation	GO:0045624
positive regulation of T-helper 2 cell differentiation	GO:0045630	5914,	RARA,	654583,	RARA,
regulation of mast cell activation	GO:0033003
negative regulation of mast cell activation	GO:0033004
negative regulation of mast cell degranulation	GO:0043305	3162,	HMOX1,	517581,	HMOX1,
regulation of mast cell degranulation	GO:0043304
negative regulation of mast cell degranulation	GO:0043305	3162,	HMOX1,	517581,	HMOX1,
regulation of lymphocyte activation	GO:0051249
regulation of T cell activation	GO:0050863
regulation of T cell differentiation	GO:0045580
positive regulation of T cell differentiation	GO:0045582
positive regulation of alpha-beta T cell differentiation	GO:0046638
positive regulation of CD4-positive, alpha beta T cell differentiation	GO:0043372
positive regulation of T-helper cell differentiation	GO:0045624
positive regulation of T-helper 2 cell differentiation	GO:0045630	5914,	RARA,	654583,	RARA,
regulation of alpha-beta T cell differentiation	GO:0046637
positive regulation of alpha-beta T cell differentiation	GO:0046638
positive regulation of CD4-positive, alpha beta T cell differentiation	GO:0043372
positive regulation of T-helper cell differentiation	GO:0045624
positive regulation of T-helper 2 cell differentiation	GO:0045630	5914,	RARA,	654583,	RARA,
regulation of CD4-positive, alpha beta T cell differentiation	GO:0043370
regulation of T-helper cell differentiation	GO:0045622
positive regulation of T-helper cell differentiation	GO:0045624
positive regulation of T-helper 2 cell differentiation	GO:0045630	5914,	RARA,	654583,	RARA,
regulation of T-helper 2 cell differentiation	GO:0045628
positive regulation of T-helper 2 cell differentiation	GO:0045630	5914,	RARA,	654583,	RARA,
positive regulation of CD4-positive, alpha beta T cell differentiation	GO:0043372
positive regulation of T-helper cell differentiation	GO:0045624
positive regulation of T-helper 2 cell differentiation	GO:0045630	5914,	RARA,	654583,	RARA,
negative regulation of T cell activation	GO:0050868	55824,	PAG1,	266175,	PAG1,
positive regulation of T cell activation	GO:0050870
positive regulation of T cell differentiation	GO:0045582
positive regulation of alpha-beta T cell differentiation	GO:0046638
positive regulation of CD4-positive, alpha beta T cell differentiation	GO:0043372
positive regulation of T-helper cell differentiation	GO:0045624
positive regulation of T-helper 2 cell differentiation	GO:0045630	5914,	RARA,	654583,	RARA,
positive regulation of alpha-beta T cell activation	GO:0046635
positive regulation of alpha-beta T cell differentiation	GO:0046638
positive regulation of CD4-positive, alpha beta T cell differentiation	GO:0043372
positive regulation of T-helper cell differentiation	GO:0045624
positive regulation of T-helper 2 cell differentiation	GO:0045630	5914,	RARA,	654583,	RARA,
regulation of alpha-beta T cell activation	GO:0046634
positive regulation of alpha-beta T cell activation	GO:0046635
positive regulation of alpha-beta T cell differentiation	GO:0046638
positive regulation of CD4-positive, alpha beta T cell differentiation	GO:0043372
positive regulation of T-helper cell differentiation	GO:0045624
positive regulation of T-helper 2 cell differentiation	GO:0045630	5914,	RARA,	654583,	RARA,
regulation of alpha-beta T cell differentiation	GO:0046637
positive regulation of alpha-beta T cell differentiation	GO:0046638
positive regulation of CD4-positive, alpha beta T cell differentiation	GO:0043372
positive regulation of T-helper cell differentiation	GO:0045624
positive regulation of T-helper 2 cell differentiation	GO:0045630	5914,	RARA,	654583,	RARA,
regulation of CD4-positive, alpha beta T cell differentiation	GO:0043370
regulation of T-helper cell differentiation	GO:0045622
positive regulation of T-helper cell differentiation	GO:0045624
positive regulation of T-helper 2 cell differentiation	GO:0045630	5914,	RARA,	654583,	RARA,
regulation of T-helper 2 cell differentiation	GO:0045628
positive regulation of T-helper 2 cell differentiation	GO:0045630	5914,	RARA,	654583,	RARA,
positive regulation of CD4-positive, alpha beta T cell differentiation	GO:0043372
positive regulation of T-helper cell differentiation	GO:0045624
positive regulation of T-helper 2 cell differentiation	GO:0045630	5914,	RARA,	654583,	RARA,
regulation of lymphocyte differentiation	GO:0045619
regulation of T cell differentiation	GO:0045580
positive regulation of T cell differentiation	GO:0045582
positive regulation of alpha-beta T cell differentiation	GO:0046638
positive regulation of CD4-positive, alpha beta T cell differentiation	GO:0043372
positive regulation of T-helper cell differentiation	GO:0045624
positive regulation of T-helper 2 cell differentiation	GO:0045630	5914,	RARA,	654583,	RARA,
regulation of alpha-beta T cell differentiation	GO:0046637
positive regulation of alpha-beta T cell differentiation	GO:0046638
positive regulation of CD4-positive, alpha beta T cell differentiation	GO:0043372
positive regulation of T-helper cell differentiation	GO:0045624
positive regulation of T-helper 2 cell differentiation	GO:0045630	5914,	RARA,	654583,	RARA,
regulation of CD4-positive, alpha beta T cell differentiation	GO:0043370
regulation of T-helper cell differentiation	GO:0045622
positive regulation of T-helper cell differentiation	GO:0045624
positive regulation of T-helper 2 cell differentiation	GO:0045630	5914,	RARA,	654583,	RARA,
regulation of T-helper 2 cell differentiation	GO:0045628
positive regulation of T-helper 2 cell differentiation	GO:0045630	5914,	RARA,	654583,	RARA,
positive regulation of CD4-positive, alpha beta T cell differentiation	GO:0043372
positive regulation of T-helper cell differentiation	GO:0045624
positive regulation of T-helper 2 cell differentiation	GO:0045630	5914,	RARA,	654583,	RARA,
positive regulation of lymphocyte differentiation	GO:0045621
positive regulation of T cell differentiation	GO:0045582
positive regulation of alpha-beta T cell differentiation	GO:0046638
positive regulation of CD4-positive, alpha beta T cell differentiation	GO:0043372
positive regulation of T-helper cell differentiation	GO:0045624
positive regulation of T-helper 2 cell differentiation	GO:0045630	5914,	RARA,	654583,	RARA,
negative regulation of lymphocyte activation	GO:0051250
negative regulation of T cell activation	GO:0050868	55824,	PAG1,	266175,	PAG1,
positive regulation of lymphocyte activation	GO:0051251
positive regulation of T cell activation	GO:0050870
positive regulation of T cell differentiation	GO:0045582
positive regulation of alpha-beta T cell differentiation	GO:0046638
positive regulation of CD4-positive, alpha beta T cell differentiation	GO:0043372
positive regulation of T-helper cell differentiation	GO:0045624
positive regulation of T-helper 2 cell differentiation	GO:0045630	5914,	RARA,	654583,	RARA,
positive regulation of alpha-beta T cell activation	GO:0046635
positive regulation of alpha-beta T cell differentiation	GO:0046638
positive regulation of CD4-positive, alpha beta T cell differentiation	GO:0043372
positive regulation of T-helper cell differentiation	GO:0045624
positive regulation of T-helper 2 cell differentiation	GO:0045630	5914,	RARA,	654583,	RARA,
positive regulation of lymphocyte differentiation	GO:0045621
positive regulation of T cell differentiation	GO:0045582
positive regulation of alpha-beta T cell differentiation	GO:0046638
positive regulation of CD4-positive, alpha beta T cell differentiation	GO:0043372
positive regulation of T-helper cell differentiation	GO:0045624
positive regulation of T-helper 2 cell differentiation	GO:0045630	5914,	RARA,	654583,	RARA,
regulation of immune response	GO:0050776	4088,	SMAD3,	714621,	SMAD3,
regulation of immune effector process	GO:0002697
negative regulation of immune effector process	GO:0002698
negative regulation of production of molecular mediator of immune response	GO:0002701
negative regulation of cytokine production during immune response	GO:0002719
negative regulation of mast cell cytokine production	GO:0032764	3162,	HMOX1,	517581,	HMOX1,
negative regulation of leukocyte degranulation	GO:0043301
negative regulation of mast cell degranulation	GO:0043305	3162,	HMOX1,	517581,	HMOX1,
regulation of production of molecular mediator of immune response	GO:0002700
negative regulation of production of molecular mediator of immune response	GO:0002701
negative regulation of cytokine production during immune response	GO:0002719
negative regulation of mast cell cytokine production	GO:0032764	3162,	HMOX1,	517581,	HMOX1,
regulation of cytokine production during immune response	GO:0002718
negative regulation of cytokine production during immune response	GO:0002719
negative regulation of mast cell cytokine production	GO:0032764	3162,	HMOX1,	517581,	HMOX1,
regulation of mast cell cytokine production	GO:0032763
negative regulation of mast cell cytokine production	GO:0032764	3162,	HMOX1,	517581,	HMOX1,
regulation of leukocyte mediated immunity	GO:0002703
regulation of myeloid leukocyte mediated immunity	GO:0002886
regulation of mast cell degranulation	GO:0043304
negative regulation of mast cell degranulation	GO:0043305	3162,	HMOX1,	517581,	HMOX1,
regulation of leukocyte degranulation	GO:0043300
negative regulation of leukocyte degranulation	GO:0043301
negative regulation of mast cell degranulation	GO:0043305	3162,	HMOX1,	517581,	HMOX1,
regulation of mast cell degranulation	GO:0043304
negative regulation of mast cell degranulation	GO:0043305	3162,	HMOX1,	517581,	HMOX1,
immune response-regulating signal transduction	GO:0002764
immune response-activating signal transduction	GO:0002757
immune response-activating cell surface receptor signaling pathway	GO:0002429
antigen receptor-mediated signaling pathway	GO:0050851
T cell receptor signaling pathway	GO:0050852	9564,	BCAR1,	479747,	BCAR1,
B cell receptor signaling pathway	GO:0050853	9564,	BCAR1,	479747,	BCAR1,
immune response-regulating cell surface receptor signaling pathway	GO:0002768
immune response-activating cell surface receptor signaling pathway	GO:0002429
antigen receptor-mediated signaling pathway	GO:0050851
T cell receptor signaling pathway	GO:0050852	9564,	BCAR1,	479747,	BCAR1,
B cell receptor signaling pathway	GO:0050853	9564,	BCAR1,	479747,	BCAR1,
regulation of adaptive immune response	GO:0002819
regulation of adaptive immune response based on somatic recombination of immune receptors built from immunoglobulin superfamily domains	GO:0002822
regulation of T-helper 2 type immune response	GO:0002828
regulation of T-helper 2 cell differentiation	GO:0045628
positive regulation of T-helper 2 cell differentiation	GO:0045630	5914,	RARA,	654583,	RARA,
positive regulation of immune response	GO:0050778
activation of immune response	GO:0002253
immune response-activating signal transduction	GO:0002757
immune response-activating cell surface receptor signaling pathway	GO:0002429
antigen receptor-mediated signaling pathway	GO:0050851
T cell receptor signaling pathway	GO:0050852	9564,	BCAR1,	479747,	BCAR1,
B cell receptor signaling pathway	GO:0050853	9564,	BCAR1,	479747,	BCAR1,
complement activation	GO:0006956
complement activation, alternative pathway	GO:0006957	5199,	CFP,	53155,	CFP,
regulation of T-helper cell differentiation	GO:0045622
positive regulation of T-helper cell differentiation	GO:0045624
positive regulation of T-helper 2 cell differentiation	GO:0045630	5914,	RARA,	654583,	RARA,
regulation of T-helper 2 cell differentiation	GO:0045628
positive regulation of T-helper 2 cell differentiation	GO:0045630	5914,	RARA,	654583,	RARA,
negative regulation of immune system process	GO:0002683
negative regulation of leukocyte migration	GO:0002686	3162,	HMOX1,	517581,	HMOX1,
negative regulation of leukocyte activation	GO:0002695
negative regulation of mast cell activation	GO:0033004
negative regulation of mast cell degranulation	GO:0043305	3162,	HMOX1,	517581,	HMOX1,
negative regulation of lymphocyte activation	GO:0051250
negative regulation of T cell activation	GO:0050868	55824,	PAG1,	266175,	PAG1,
negative regulation of immune effector process	GO:0002698
negative regulation of production of molecular mediator of immune response	GO:0002701
negative regulation of cytokine production during immune response	GO:0002719
negative regulation of mast cell cytokine production	GO:0032764	3162,	HMOX1,	517581,	HMOX1,
negative regulation of leukocyte degranulation	GO:0043301
negative regulation of mast cell degranulation	GO:0043305	3162,	HMOX1,	517581,	HMOX1,
positive regulation of immune system process	GO:0002684
positive regulation of leukocyte activation	GO:0002696
positive regulation of lymphocyte activation	GO:0051251
positive regulation of T cell activation	GO:0050870
positive regulation of T cell differentiation	GO:0045582
positive regulation of alpha-beta T cell differentiation	GO:0046638
positive regulation of CD4-positive, alpha beta T cell differentiation	GO:0043372
positive regulation of T-helper cell differentiation	GO:0045624
positive regulation of T-helper 2 cell differentiation	GO:0045630	5914,	RARA,	654583,	RARA,
positive regulation of alpha-beta T cell activation	GO:0046635
positive regulation of alpha-beta T cell differentiation	GO:0046638
positive regulation of CD4-positive, alpha beta T cell differentiation	GO:0043372
positive regulation of T-helper cell differentiation	GO:0045624
positive regulation of T-helper 2 cell differentiation	GO:0045630	5914,	RARA,	654583,	RARA,
positive regulation of lymphocyte differentiation	GO:0045621
positive regulation of T cell differentiation	GO:0045582
positive regulation of alpha-beta T cell differentiation	GO:0046638
positive regulation of CD4-positive, alpha beta T cell differentiation	GO:0043372
positive regulation of T-helper cell differentiation	GO:0045624
positive regulation of T-helper 2 cell differentiation	GO:0045630	5914,	RARA,	654583,	RARA,
positive regulation of immune response	GO:0050778
activation of immune response	GO:0002253
immune response-activating signal transduction	GO:0002757
immune response-activating cell surface receptor signaling pathway	GO:0002429
antigen receptor-mediated signaling pathway	GO:0050851
T cell receptor signaling pathway	GO:0050852	9564,	BCAR1,	479747,	BCAR1,
B cell receptor signaling pathway	GO:0050853	9564,	BCAR1,	479747,	BCAR1,
complement activation	GO:0006956
complement activation, alternative pathway	GO:0006957	5199,	CFP,	53155,	CFP,
immune response	GO:0006955	55824,2921,2920,4783,115362,	PAG1,CXCL3,CXCL2,NFIL3,GBP5,	266175,89690,75765,79334,513726,	PAG1,CXCL3,CXCL2,NFIL3,GBP5,
adaptive immune response	GO:0002250
adaptive immune response based on somatic recombination of immune receptors built from immunoglobulin superfamily domains	GO:0002460
germinal center formation	GO:0002467	602,	BCL3,	31210,	BCL3,
regulation of adaptive immune response based on somatic recombination of immune receptors built from immunoglobulin superfamily domains	GO:0002822
regulation of T-helper 2 type immune response	GO:0002828
regulation of T-helper 2 cell differentiation	GO:0045628
positive regulation of T-helper 2 cell differentiation	GO:0045630	5914,	RARA,	654583,	RARA,
B cell mediated immunity	GO:0019724
immunoglobulin mediated immune response	GO:0016064
humoral immune response mediated by circulating immunoglobulin	GO:0002455	602,	BCL3,	31210,	BCL3,
T-helper 1 type immune response	GO:0042088	602,	BCL3,	31210,	BCL3,
T-helper 2 type immune response	GO:0042092
regulation of T-helper 2 type immune response	GO:0002828
regulation of T-helper 2 cell differentiation	GO:0045628
positive regulation of T-helper 2 cell differentiation	GO:0045630	5914,	RARA,	654583,	RARA,
T-helper 2 cell differentiation	GO:0045064	602,	BCL3,	31210,	BCL3,
regulation of T-helper 2 cell differentiation	GO:0045628
positive regulation of T-helper 2 cell differentiation	GO:0045630	5914,	RARA,	654583,	RARA,
positive regulation of T-helper 2 cell differentiation	GO:0045630	5914,	RARA,	654583,	RARA,
regulation of adaptive immune response	GO:0002819
regulation of adaptive immune response based on somatic recombination of immune receptors built from immunoglobulin superfamily domains	GO:0002822
regulation of T-helper 2 type immune response	GO:0002828
regulation of T-helper 2 cell differentiation	GO:0045628
positive regulation of T-helper 2 cell differentiation	GO:0045630	5914,	RARA,	654583,	RARA,
immune effector process	GO:0002252
production of molecular mediator of immune response	GO:0002440
cytokine production during immune response	GO:0002367
regulation of cytokine production during immune response	GO:0002718
negative regulation of cytokine production during immune response	GO:0002719
negative regulation of mast cell cytokine production	GO:0032764	3162,	HMOX1,	517581,	HMOX1,
regulation of mast cell cytokine production	GO:0032763
negative regulation of mast cell cytokine production	GO:0032764	3162,	HMOX1,	517581,	HMOX1,
negative regulation of cytokine production during immune response	GO:0002719
negative regulation of mast cell cytokine production	GO:0032764	3162,	HMOX1,	517581,	HMOX1,
mast cell cytokine production	GO:0032762
regulation of mast cell cytokine production	GO:0032763
negative regulation of mast cell cytokine production	GO:0032764	3162,	HMOX1,	517581,	HMOX1,
negative regulation of mast cell cytokine production	GO:0032764	3162,	HMOX1,	517581,	HMOX1,
regulation of production of molecular mediator of immune response	GO:0002700
negative regulation of production of molecular mediator of immune response	GO:0002701
negative regulation of cytokine production during immune response	GO:0002719
negative regulation of mast cell cytokine production	GO:0032764	3162,	HMOX1,	517581,	HMOX1,
regulation of cytokine production during immune response	GO:0002718
negative regulation of cytokine production during immune response	GO:0002719
negative regulation of mast cell cytokine production	GO:0032764	3162,	HMOX1,	517581,	HMOX1,
regulation of mast cell cytokine production	GO:0032763
negative regulation of mast cell cytokine production	GO:0032764	3162,	HMOX1,	517581,	HMOX1,
negative regulation of production of molecular mediator of immune response	GO:0002701
negative regulation of cytokine production during immune response	GO:0002719
negative regulation of mast cell cytokine production	GO:0032764	3162,	HMOX1,	517581,	HMOX1,
leukocyte mediated immunity	GO:0002443
myeloid leukocyte mediated immunity	GO:0002444
mast cell mediated immunity	GO:0002448
mast cell degranulation	GO:0043303
regulation of mast cell degranulation	GO:0043304
negative regulation of mast cell degranulation	GO:0043305	3162,	HMOX1,	517581,	HMOX1,
negative regulation of mast cell degranulation	GO:0043305	3162,	HMOX1,	517581,	HMOX1,
regulation of myeloid leukocyte mediated immunity	GO:0002886
regulation of mast cell degranulation	GO:0043304
negative regulation of mast cell degranulation	GO:0043305	3162,	HMOX1,	517581,	HMOX1,
lymphocyte mediated immunity	GO:0002449
B cell mediated immunity	GO:0019724
immunoglobulin mediated immune response	GO:0016064
humoral immune response mediated by circulating immunoglobulin	GO:0002455	602,	BCL3,	31210,	BCL3,
regulation of leukocyte mediated immunity	GO:0002703
regulation of myeloid leukocyte mediated immunity	GO:0002886
regulation of mast cell degranulation	GO:0043304
negative regulation of mast cell degranulation	GO:0043305	3162,	HMOX1,	517581,	HMOX1,
regulation of immune effector process	GO:0002697
negative regulation of immune effector process	GO:0002698
negative regulation of production of molecular mediator of immune response	GO:0002701
negative regulation of cytokine production during immune response	GO:0002719
negative regulation of mast cell cytokine production	GO:0032764	3162,	HMOX1,	517581,	HMOX1,
negative regulation of leukocyte degranulation	GO:0043301
negative regulation of mast cell degranulation	GO:0043305	3162,	HMOX1,	517581,	HMOX1,
regulation of production of molecular mediator of immune response	GO:0002700
negative regulation of production of molecular mediator of immune response	GO:0002701
negative regulation of cytokine production during immune response	GO:0002719
negative regulation of mast cell cytokine production	GO:0032764	3162,	HMOX1,	517581,	HMOX1,
regulation of cytokine production during immune response	GO:0002718
negative regulation of cytokine production during immune response	GO:0002719
negative regulation of mast cell cytokine production	GO:0032764	3162,	HMOX1,	517581,	HMOX1,
regulation of mast cell cytokine production	GO:0032763
negative regulation of mast cell cytokine production	GO:0032764	3162,	HMOX1,	517581,	HMOX1,
regulation of leukocyte mediated immunity	GO:0002703
regulation of myeloid leukocyte mediated immunity	GO:0002886
regulation of mast cell degranulation	GO:0043304
negative regulation of mast cell degranulation	GO:0043305	3162,	HMOX1,	517581,	HMOX1,
regulation of leukocyte degranulation	GO:0043300
negative regulation of leukocyte degranulation	GO:0043301
negative regulation of mast cell degranulation	GO:0043305	3162,	HMOX1,	517581,	HMOX1,
regulation of mast cell degranulation	GO:0043304
negative regulation of mast cell degranulation	GO:0043305	3162,	HMOX1,	517581,	HMOX1,
negative regulation of immune effector process	GO:0002698
negative regulation of production of molecular mediator of immune response	GO:0002701
negative regulation of cytokine production during immune response	GO:0002719
negative regulation of mast cell cytokine production	GO:0032764	3162,	HMOX1,	517581,	HMOX1,
negative regulation of leukocyte degranulation	GO:0043301
negative regulation of mast cell degranulation	GO:0043305	3162,	HMOX1,	517581,	HMOX1,
complement activation	GO:0006956
complement activation, alternative pathway	GO:0006957	5199,	CFP,	53155,	CFP,
leukocyte degranulation	GO:0043299
regulation of leukocyte degranulation	GO:0043300
negative regulation of leukocyte degranulation	GO:0043301
negative regulation of mast cell degranulation	GO:0043305	3162,	HMOX1,	517581,	HMOX1,
regulation of mast cell degranulation	GO:0043304
negative regulation of mast cell degranulation	GO:0043305	3162,	HMOX1,	517581,	HMOX1,
negative regulation of leukocyte degranulation	GO:0043301
negative regulation of mast cell degranulation	GO:0043305	3162,	HMOX1,	517581,	HMOX1,
mast cell degranulation	GO:0043303
regulation of mast cell degranulation	GO:0043304
negative regulation of mast cell degranulation	GO:0043305	3162,	HMOX1,	517581,	HMOX1,
negative regulation of mast cell degranulation	GO:0043305	3162,	HMOX1,	517581,	HMOX1,
cell activation during immune response	GO:0002263
leukocyte activation during immune response	GO:0002366
lymphocyte activation during immune response	GO:0002285
T cell activation during immune response	GO:0002286
T cell differentiation during immune response	GO:0002292
alpha-beta T cell differentiation during immune response	GO:0002293
CD4-positive, alpha-beta T cell differentiation during immune response	GO:0002294
T-helper cell differentiation	GO:0042093
T-helper 2 cell differentiation	GO:0045064	602,	BCL3,	31210,	BCL3,
regulation of T-helper 2 cell differentiation	GO:0045628
positive regulation of T-helper 2 cell differentiation	GO:0045630	5914,	RARA,	654583,	RARA,
positive regulation of T-helper 2 cell differentiation	GO:0045630	5914,	RARA,	654583,	RARA,
regulation of T-helper cell differentiation	GO:0045622
positive regulation of T-helper cell differentiation	GO:0045624
positive regulation of T-helper 2 cell differentiation	GO:0045630	5914,	RARA,	654583,	RARA,
regulation of T-helper 2 cell differentiation	GO:0045628
positive regulation of T-helper 2 cell differentiation	GO:0045630	5914,	RARA,	654583,	RARA,
positive regulation of T-helper cell differentiation	GO:0045624
positive regulation of T-helper 2 cell differentiation	GO:0045630	5914,	RARA,	654583,	RARA,
B cell activation during immune response	GO:0002312
mature B cell differentiation during immune response	GO:0002313
marginal zone B cell differentiation	GO:0002315	602,	BCL3,	31210,	BCL3,
humoral immune response	GO:0006959	6347,	CCL2,	303649,	CCL2,
humoral immune response mediated by circulating immunoglobulin	GO:0002455	602,	BCL3,	31210,	BCL3,
complement activation	GO:0006956
complement activation, alternative pathway	GO:0006957	5199,	CFP,	53155,	CFP,
antimicrobial humoral response	GO:0019730	602,	BCL3,	31210,	BCL3,
innate immune response	GO:0045087
complement activation, alternative pathway	GO:0006957	5199,	CFP,	53155,	CFP,
regulation of immune response	GO:0050776	4088,	SMAD3,	714621,	SMAD3,
regulation of immune effector process	GO:0002697
negative regulation of immune effector process	GO:0002698
negative regulation of production of molecular mediator of immune response	GO:0002701
negative regulation of cytokine production during immune response	GO:0002719
negative regulation of mast cell cytokine production	GO:0032764	3162,	HMOX1,	517581,	HMOX1,
negative regulation of leukocyte degranulation	GO:0043301
negative regulation of mast cell degranulation	GO:0043305	3162,	HMOX1,	517581,	HMOX1,
regulation of production of molecular mediator of immune response	GO:0002700
negative regulation of production of molecular mediator of immune response	GO:0002701
negative regulation of cytokine production during immune response	GO:0002719
negative regulation of mast cell cytokine production	GO:0032764	3162,	HMOX1,	517581,	HMOX1,
regulation of cytokine production during immune response	GO:0002718
negative regulation of cytokine production during immune response	GO:0002719
negative regulation of mast cell cytokine production	GO:0032764	3162,	HMOX1,	517581,	HMOX1,
regulation of mast cell cytokine production	GO:0032763
negative regulation of mast cell cytokine production	GO:0032764	3162,	HMOX1,	517581,	HMOX1,
regulation of leukocyte mediated immunity	GO:0002703
regulation of myeloid leukocyte mediated immunity	GO:0002886
regulation of mast cell degranulation	GO:0043304
negative regulation of mast cell degranulation	GO:0043305	3162,	HMOX1,	517581,	HMOX1,
regulation of leukocyte degranulation	GO:0043300
negative regulation of leukocyte degranulation	GO:0043301
negative regulation of mast cell degranulation	GO:0043305	3162,	HMOX1,	517581,	HMOX1,
regulation of mast cell degranulation	GO:0043304
negative regulation of mast cell degranulation	GO:0043305	3162,	HMOX1,	517581,	HMOX1,
immune response-regulating signal transduction	GO:0002764
immune response-activating signal transduction	GO:0002757
immune response-activating cell surface receptor signaling pathway	GO:0002429
antigen receptor-mediated signaling pathway	GO:0050851
T cell receptor signaling pathway	GO:0050852	9564,	BCAR1,	479747,	BCAR1,
B cell receptor signaling pathway	GO:0050853	9564,	BCAR1,	479747,	BCAR1,
immune response-regulating cell surface receptor signaling pathway	GO:0002768
immune response-activating cell surface receptor signaling pathway	GO:0002429
antigen receptor-mediated signaling pathway	GO:0050851
T cell receptor signaling pathway	GO:0050852	9564,	BCAR1,	479747,	BCAR1,
B cell receptor signaling pathway	GO:0050853	9564,	BCAR1,	479747,	BCAR1,
regulation of adaptive immune response	GO:0002819
regulation of adaptive immune response based on somatic recombination of immune receptors built from immunoglobulin superfamily domains	GO:0002822
regulation of T-helper 2 type immune response	GO:0002828
regulation of T-helper 2 cell differentiation	GO:0045628
positive regulation of T-helper 2 cell differentiation	GO:0045630	5914,	RARA,	654583,	RARA,
positive regulation of immune response	GO:0050778
activation of immune response	GO:0002253
immune response-activating signal transduction	GO:0002757
immune response-activating cell surface receptor signaling pathway	GO:0002429
antigen receptor-mediated signaling pathway	GO:0050851
T cell receptor signaling pathway	GO:0050852	9564,	BCAR1,	479747,	BCAR1,
B cell receptor signaling pathway	GO:0050853	9564,	BCAR1,	479747,	BCAR1,
complement activation	GO:0006956
complement activation, alternative pathway	GO:0006957	5199,	CFP,	53155,	CFP,
regulation of T-helper cell differentiation	GO:0045622
positive regulation of T-helper cell differentiation	GO:0045624
positive regulation of T-helper 2 cell differentiation	GO:0045630	5914,	RARA,	654583,	RARA,
regulation of T-helper 2 cell differentiation	GO:0045628
positive regulation of T-helper 2 cell differentiation	GO:0045630	5914,	RARA,	654583,	RARA,
positive regulation of immune response	GO:0050778
activation of immune response	GO:0002253
immune response-activating signal transduction	GO:0002757
immune response-activating cell surface receptor signaling pathway	GO:0002429
antigen receptor-mediated signaling pathway	GO:0050851
T cell receptor signaling pathway	GO:0050852	9564,	BCAR1,	479747,	BCAR1,
B cell receptor signaling pathway	GO:0050853	9564,	BCAR1,	479747,	BCAR1,
complement activation	GO:0006956
complement activation, alternative pathway	GO:0006957	5199,	CFP,	53155,	CFP,
leukocyte activation	GO:0045321	1906,	EDN1,	511899,	EDN1,
myeloid leukocyte activation	GO:0002274
mast cell activation	GO:0045576
regulation of mast cell activation	GO:0033003
negative regulation of mast cell activation	GO:0033004
negative regulation of mast cell degranulation	GO:0043305	3162,	HMOX1,	517581,	HMOX1,
regulation of mast cell degranulation	GO:0043304
negative regulation of mast cell degranulation	GO:0043305	3162,	HMOX1,	517581,	HMOX1,
negative regulation of mast cell activation	GO:0033004
negative regulation of mast cell degranulation	GO:0043305	3162,	HMOX1,	517581,	HMOX1,
mast cell degranulation	GO:0043303
regulation of mast cell degranulation	GO:0043304
negative regulation of mast cell degranulation	GO:0043305	3162,	HMOX1,	517581,	HMOX1,
negative regulation of mast cell degranulation	GO:0043305	3162,	HMOX1,	517581,	HMOX1,
leukocyte activation during immune response	GO:0002366
lymphocyte activation during immune response	GO:0002285
T cell activation during immune response	GO:0002286
T cell differentiation during immune response	GO:0002292
alpha-beta T cell differentiation during immune response	GO:0002293
CD4-positive, alpha-beta T cell differentiation during immune response	GO:0002294
T-helper cell differentiation	GO:0042093
T-helper 2 cell differentiation	GO:0045064	602,	BCL3,	31210,	BCL3,
regulation of T-helper 2 cell differentiation	GO:0045628
positive regulation of T-helper 2 cell differentiation	GO:0045630	5914,	RARA,	654583,	RARA,
positive regulation of T-helper 2 cell differentiation	GO:0045630	5914,	RARA,	654583,	RARA,
regulation of T-helper cell differentiation	GO:0045622
positive regulation of T-helper cell differentiation	GO:0045624
positive regulation of T-helper 2 cell differentiation	GO:0045630	5914,	RARA,	654583,	RARA,
regulation of T-helper 2 cell differentiation	GO:0045628
positive regulation of T-helper 2 cell differentiation	GO:0045630	5914,	RARA,	654583,	RARA,
positive regulation of T-helper cell differentiation	GO:0045624
positive regulation of T-helper 2 cell differentiation	GO:0045630	5914,	RARA,	654583,	RARA,
B cell activation during immune response	GO:0002312
mature B cell differentiation during immune response	GO:0002313
marginal zone B cell differentiation	GO:0002315	602,	BCL3,	31210,	BCL3,
regulation of leukocyte activation	GO:0002694
negative regulation of leukocyte activation	GO:0002695
negative regulation of mast cell activation	GO:0033004
negative regulation of mast cell degranulation	GO:0043305	3162,	HMOX1,	517581,	HMOX1,
negative regulation of lymphocyte activation	GO:0051250
negative regulation of T cell activation	GO:0050868	55824,	PAG1,	266175,	PAG1,
positive regulation of leukocyte activation	GO:0002696
positive regulation of lymphocyte activation	GO:0051251
positive regulation of T cell activation	GO:0050870
positive regulation of T cell differentiation	GO:0045582
positive regulation of alpha-beta T cell differentiation	GO:0046638
positive regulation of CD4-positive, alpha beta T cell differentiation	GO:0043372
positive regulation of T-helper cell differentiation	GO:0045624
positive regulation of T-helper 2 cell differentiation	GO:0045630	5914,	RARA,	654583,	RARA,
positive regulation of alpha-beta T cell activation	GO:0046635
positive regulation of alpha-beta T cell differentiation	GO:0046638
positive regulation of CD4-positive, alpha beta T cell differentiation	GO:0043372
positive regulation of T-helper cell differentiation	GO:0045624
positive regulation of T-helper 2 cell differentiation	GO:0045630	5914,	RARA,	654583,	RARA,
positive regulation of lymphocyte differentiation	GO:0045621
positive regulation of T cell differentiation	GO:0045582
positive regulation of alpha-beta T cell differentiation	GO:0046638
positive regulation of CD4-positive, alpha beta T cell differentiation	GO:0043372
positive regulation of T-helper cell differentiation	GO:0045624
positive regulation of T-helper 2 cell differentiation	GO:0045630	5914,	RARA,	654583,	RARA,
regulation of mast cell activation	GO:0033003
negative regulation of mast cell activation	GO:0033004
negative regulation of mast cell degranulation	GO:0043305	3162,	HMOX1,	517581,	HMOX1,
regulation of mast cell degranulation	GO:0043304
negative regulation of mast cell degranulation	GO:0043305	3162,	HMOX1,	517581,	HMOX1,
regulation of lymphocyte activation	GO:0051249
regulation of T cell activation	GO:0050863
regulation of T cell differentiation	GO:0045580
positive regulation of T cell differentiation	GO:0045582
positive regulation of alpha-beta T cell differentiation	GO:0046638
positive regulation of CD4-positive, alpha beta T cell differentiation	GO:0043372
positive regulation of T-helper cell differentiation	GO:0045624
positive regulation of T-helper 2 cell differentiation	GO:0045630	5914,	RARA,	654583,	RARA,
regulation of alpha-beta T cell differentiation	GO:0046637
positive regulation of alpha-beta T cell differentiation	GO:0046638
positive regulation of CD4-positive, alpha beta T cell differentiation	GO:0043372
positive regulation of T-helper cell differentiation	GO:0045624
positive regulation of T-helper 2 cell differentiation	GO:0045630	5914,	RARA,	654583,	RARA,
regulation of CD4-positive, alpha beta T cell differentiation	GO:0043370
regulation of T-helper cell differentiation	GO:0045622
positive regulation of T-helper cell differentiation	GO:0045624
positive regulation of T-helper 2 cell differentiation	GO:0045630	5914,	RARA,	654583,	RARA,
regulation of T-helper 2 cell differentiation	GO:0045628
positive regulation of T-helper 2 cell differentiation	GO:0045630	5914,	RARA,	654583,	RARA,
positive regulation of CD4-positive, alpha beta T cell differentiation	GO:0043372
positive regulation of T-helper cell differentiation	GO:0045624
positive regulation of T-helper 2 cell differentiation	GO:0045630	5914,	RARA,	654583,	RARA,
negative regulation of T cell activation	GO:0050868	55824,	PAG1,	266175,	PAG1,
positive regulation of T cell activation	GO:0050870
positive regulation of T cell differentiation	GO:0045582
positive regulation of alpha-beta T cell differentiation	GO:0046638
positive regulation of CD4-positive, alpha beta T cell differentiation	GO:0043372
positive regulation of T-helper cell differentiation	GO:0045624
positive regulation of T-helper 2 cell differentiation	GO:0045630	5914,	RARA,	654583,	RARA,
positive regulation of alpha-beta T cell activation	GO:0046635
positive regulation of alpha-beta T cell differentiation	GO:0046638
positive regulation of CD4-positive, alpha beta T cell differentiation	GO:0043372
positive regulation of T-helper cell differentiation	GO:0045624
positive regulation of T-helper 2 cell differentiation	GO:0045630	5914,	RARA,	654583,	RARA,
regulation of alpha-beta T cell activation	GO:0046634
positive regulation of alpha-beta T cell activation	GO:0046635
positive regulation of alpha-beta T cell differentiation	GO:0046638
positive regulation of CD4-positive, alpha beta T cell differentiation	GO:0043372
positive regulation of T-helper cell differentiation	GO:0045624
positive regulation of T-helper 2 cell differentiation	GO:0045630	5914,	RARA,	654583,	RARA,
regulation of alpha-beta T cell differentiation	GO:0046637
positive regulation of alpha-beta T cell differentiation	GO:0046638
positive regulation of CD4-positive, alpha beta T cell differentiation	GO:0043372
positive regulation of T-helper cell differentiation	GO:0045624
positive regulation of T-helper 2 cell differentiation	GO:0045630	5914,	RARA,	654583,	RARA,
regulation of CD4-positive, alpha beta T cell differentiation	GO:0043370
regulation of T-helper cell differentiation	GO:0045622
positive regulation of T-helper cell differentiation	GO:0045624
positive regulation of T-helper 2 cell differentiation	GO:0045630	5914,	RARA,	654583,	RARA,
regulation of T-helper 2 cell differentiation	GO:0045628
positive regulation of T-helper 2 cell differentiation	GO:0045630	5914,	RARA,	654583,	RARA,
positive regulation of CD4-positive, alpha beta T cell differentiation	GO:0043372
positive regulation of T-helper cell differentiation	GO:0045624
positive regulation of T-helper 2 cell differentiation	GO:0045630	5914,	RARA,	654583,	RARA,
regulation of lymphocyte differentiation	GO:0045619
regulation of T cell differentiation	GO:0045580
positive regulation of T cell differentiation	GO:0045582
positive regulation of alpha-beta T cell differentiation	GO:0046638
positive regulation of CD4-positive, alpha beta T cell differentiation	GO:0043372
positive regulation of T-helper cell differentiation	GO:0045624
positive regulation of T-helper 2 cell differentiation	GO:0045630	5914,	RARA,	654583,	RARA,
regulation of alpha-beta T cell differentiation	GO:0046637
positive regulation of alpha-beta T cell differentiation	GO:0046638
positive regulation of CD4-positive, alpha beta T cell differentiation	GO:0043372
positive regulation of T-helper cell differentiation	GO:0045624
positive regulation of T-helper 2 cell differentiation	GO:0045630	5914,	RARA,	654583,	RARA,
regulation of CD4-positive, alpha beta T cell differentiation	GO:0043370
regulation of T-helper cell differentiation	GO:0045622
positive regulation of T-helper cell differentiation	GO:0045624
positive regulation of T-helper 2 cell differentiation	GO:0045630	5914,	RARA,	654583,	RARA,
regulation of T-helper 2 cell differentiation	GO:0045628
positive regulation of T-helper 2 cell differentiation	GO:0045630	5914,	RARA,	654583,	RARA,
positive regulation of CD4-positive, alpha beta T cell differentiation	GO:0043372
positive regulation of T-helper cell differentiation	GO:0045624
positive regulation of T-helper 2 cell differentiation	GO:0045630	5914,	RARA,	654583,	RARA,
positive regulation of lymphocyte differentiation	GO:0045621
positive regulation of T cell differentiation	GO:0045582
positive regulation of alpha-beta T cell differentiation	GO:0046638
positive regulation of CD4-positive, alpha beta T cell differentiation	GO:0043372
positive regulation of T-helper cell differentiation	GO:0045624
positive regulation of T-helper 2 cell differentiation	GO:0045630	5914,	RARA,	654583,	RARA,
negative regulation of lymphocyte activation	GO:0051250
negative regulation of T cell activation	GO:0050868	55824,	PAG1,	266175,	PAG1,
positive regulation of lymphocyte activation	GO:0051251
positive regulation of T cell activation	GO:0050870
positive regulation of T cell differentiation	GO:0045582
positive regulation of alpha-beta T cell differentiation	GO:0046638
positive regulation of CD4-positive, alpha beta T cell differentiation	GO:0043372
positive regulation of T-helper cell differentiation	GO:0045624
positive regulation of T-helper 2 cell differentiation	GO:0045630	5914,	RARA,	654583,	RARA,
positive regulation of alpha-beta T cell activation	GO:0046635
positive regulation of alpha-beta T cell differentiation	GO:0046638
positive regulation of CD4-positive, alpha beta T cell differentiation	GO:0043372
positive regulation of T-helper cell differentiation	GO:0045624
positive regulation of T-helper 2 cell differentiation	GO:0045630	5914,	RARA,	654583,	RARA,
positive regulation of lymphocyte differentiation	GO:0045621
positive regulation of T cell differentiation	GO:0045582
positive regulation of alpha-beta T cell differentiation	GO:0046638
positive regulation of CD4-positive, alpha beta T cell differentiation	GO:0043372
positive regulation of T-helper cell differentiation	GO:0045624
positive regulation of T-helper 2 cell differentiation	GO:0045630	5914,	RARA,	654583,	RARA,
negative regulation of leukocyte activation	GO:0002695
negative regulation of mast cell activation	GO:0033004
negative regulation of mast cell degranulation	GO:0043305	3162,	HMOX1,	517581,	HMOX1,
negative regulation of lymphocyte activation	GO:0051250
negative regulation of T cell activation	GO:0050868	55824,	PAG1,	266175,	PAG1,
positive regulation of leukocyte activation	GO:0002696
positive regulation of lymphocyte activation	GO:0051251
positive regulation of T cell activation	GO:0050870
positive regulation of T cell differentiation	GO:0045582
positive regulation of alpha-beta T cell differentiation	GO:0046638
positive regulation of CD4-positive, alpha beta T cell differentiation	GO:0043372
positive regulation of T-helper cell differentiation	GO:0045624
positive regulation of T-helper 2 cell differentiation	GO:0045630	5914,	RARA,	654583,	RARA,
positive regulation of alpha-beta T cell activation	GO:0046635
positive regulation of alpha-beta T cell differentiation	GO:0046638
positive regulation of CD4-positive, alpha beta T cell differentiation	GO:0043372
positive regulation of T-helper cell differentiation	GO:0045624
positive regulation of T-helper 2 cell differentiation	GO:0045630	5914,	RARA,	654583,	RARA,
positive regulation of lymphocyte differentiation	GO:0045621
positive regulation of T cell differentiation	GO:0045582
positive regulation of alpha-beta T cell differentiation	GO:0046638
positive regulation of CD4-positive, alpha beta T cell differentiation	GO:0043372
positive regulation of T-helper cell differentiation	GO:0045624
positive regulation of T-helper 2 cell differentiation	GO:0045630	5914,	RARA,	654583,	RARA,
lymphocyte activation	GO:0046649
lymphocyte activation during immune response	GO:0002285
T cell activation during immune response	GO:0002286
T cell differentiation during immune response	GO:0002292
alpha-beta T cell differentiation during immune response	GO:0002293
CD4-positive, alpha-beta T cell differentiation during immune response	GO:0002294
T-helper cell differentiation	GO:0042093
T-helper 2 cell differentiation	GO:0045064	602,	BCL3,	31210,	BCL3,
regulation of T-helper 2 cell differentiation	GO:0045628
positive regulation of T-helper 2 cell differentiation	GO:0045630	5914,	RARA,	654583,	RARA,
positive regulation of T-helper 2 cell differentiation	GO:0045630	5914,	RARA,	654583,	RARA,
regulation of T-helper cell differentiation	GO:0045622
positive regulation of T-helper cell differentiation	GO:0045624
positive regulation of T-helper 2 cell differentiation	GO:0045630	5914,	RARA,	654583,	RARA,
regulation of T-helper 2 cell differentiation	GO:0045628
positive regulation of T-helper 2 cell differentiation	GO:0045630	5914,	RARA,	654583,	RARA,
positive regulation of T-helper cell differentiation	GO:0045624
positive regulation of T-helper 2 cell differentiation	GO:0045630	5914,	RARA,	654583,	RARA,
B cell activation during immune response	GO:0002312
mature B cell differentiation during immune response	GO:0002313
marginal zone B cell differentiation	GO:0002315	602,	BCL3,	31210,	BCL3,
lymphocyte differentiation	GO:0030098
B cell differentiation	GO:0030183
mature B cell differentiation	GO:0002335
mature B cell differentiation during immune response	GO:0002313
marginal zone B cell differentiation	GO:0002315	602,	BCL3,	31210,	BCL3,
T cell differentiation	GO:0030217
T cell differentiation during immune response	GO:0002292
alpha-beta T cell differentiation during immune response	GO:0002293
CD4-positive, alpha-beta T cell differentiation during immune response	GO:0002294
T-helper cell differentiation	GO:0042093
T-helper 2 cell differentiation	GO:0045064	602,	BCL3,	31210,	BCL3,
regulation of T-helper 2 cell differentiation	GO:0045628
positive regulation of T-helper 2 cell differentiation	GO:0045630	5914,	RARA,	654583,	RARA,
positive regulation of T-helper 2 cell differentiation	GO:0045630	5914,	RARA,	654583,	RARA,
regulation of T-helper cell differentiation	GO:0045622
positive regulation of T-helper cell differentiation	GO:0045624
positive regulation of T-helper 2 cell differentiation	GO:0045630	5914,	RARA,	654583,	RARA,
regulation of T-helper 2 cell differentiation	GO:0045628
positive regulation of T-helper 2 cell differentiation	GO:0045630	5914,	RARA,	654583,	RARA,
positive regulation of T-helper cell differentiation	GO:0045624
positive regulation of T-helper 2 cell differentiation	GO:0045630	5914,	RARA,	654583,	RARA,
regulation of T cell differentiation	GO:0045580
positive regulation of T cell differentiation	GO:0045582
positive regulation of alpha-beta T cell differentiation	GO:0046638
positive regulation of CD4-positive, alpha beta T cell differentiation	GO:0043372
positive regulation of T-helper cell differentiation	GO:0045624
positive regulation of T-helper 2 cell differentiation	GO:0045630	5914,	RARA,	654583,	RARA,
regulation of alpha-beta T cell differentiation	GO:0046637
positive regulation of alpha-beta T cell differentiation	GO:0046638
positive regulation of CD4-positive, alpha beta T cell differentiation	GO:0043372
positive regulation of T-helper cell differentiation	GO:0045624
positive regulation of T-helper 2 cell differentiation	GO:0045630	5914,	RARA,	654583,	RARA,
regulation of CD4-positive, alpha beta T cell differentiation	GO:0043370
regulation of T-helper cell differentiation	GO:0045622
positive regulation of T-helper cell differentiation	GO:0045624
positive regulation of T-helper 2 cell differentiation	GO:0045630	5914,	RARA,	654583,	RARA,
regulation of T-helper 2 cell differentiation	GO:0045628
positive regulation of T-helper 2 cell differentiation	GO:0045630	5914,	RARA,	654583,	RARA,
positive regulation of CD4-positive, alpha beta T cell differentiation	GO:0043372
positive regulation of T-helper cell differentiation	GO:0045624
positive regulation of T-helper 2 cell differentiation	GO:0045630	5914,	RARA,	654583,	RARA,
positive regulation of T cell differentiation	GO:0045582
positive regulation of alpha-beta T cell differentiation	GO:0046638
positive regulation of CD4-positive, alpha beta T cell differentiation	GO:0043372
positive regulation of T-helper cell differentiation	GO:0045624
positive regulation of T-helper 2 cell differentiation	GO:0045630	5914,	RARA,	654583,	RARA,
alpha-beta T cell differentiation	GO:0046632
alpha-beta T cell differentiation during immune response	GO:0002293
CD4-positive, alpha-beta T cell differentiation during immune response	GO:0002294
T-helper cell differentiation	GO:0042093
T-helper 2 cell differentiation	GO:0045064	602,	BCL3,	31210,	BCL3,
regulation of T-helper 2 cell differentiation	GO:0045628
positive regulation of T-helper 2 cell differentiation	GO:0045630	5914,	RARA,	654583,	RARA,
positive regulation of T-helper 2 cell differentiation	GO:0045630	5914,	RARA,	654583,	RARA,
regulation of T-helper cell differentiation	GO:0045622
positive regulation of T-helper cell differentiation	GO:0045624
positive regulation of T-helper 2 cell differentiation	GO:0045630	5914,	RARA,	654583,	RARA,
regulation of T-helper 2 cell differentiation	GO:0045628
positive regulation of T-helper 2 cell differentiation	GO:0045630	5914,	RARA,	654583,	RARA,
positive regulation of T-helper cell differentiation	GO:0045624
positive regulation of T-helper 2 cell differentiation	GO:0045630	5914,	RARA,	654583,	RARA,
regulation of alpha-beta T cell differentiation	GO:0046637
positive regulation of alpha-beta T cell differentiation	GO:0046638
positive regulation of CD4-positive, alpha beta T cell differentiation	GO:0043372
positive regulation of T-helper cell differentiation	GO:0045624
positive regulation of T-helper 2 cell differentiation	GO:0045630	5914,	RARA,	654583,	RARA,
regulation of CD4-positive, alpha beta T cell differentiation	GO:0043370
regulation of T-helper cell differentiation	GO:0045622
positive regulation of T-helper cell differentiation	GO:0045624
positive regulation of T-helper 2 cell differentiation	GO:0045630	5914,	RARA,	654583,	RARA,
regulation of T-helper 2 cell differentiation	GO:0045628
positive regulation of T-helper 2 cell differentiation	GO:0045630	5914,	RARA,	654583,	RARA,
positive regulation of CD4-positive, alpha beta T cell differentiation	GO:0043372
positive regulation of T-helper cell differentiation	GO:0045624
positive regulation of T-helper 2 cell differentiation	GO:0045630	5914,	RARA,	654583,	RARA,
positive regulation of alpha-beta T cell differentiation	GO:0046638
positive regulation of CD4-positive, alpha beta T cell differentiation	GO:0043372
positive regulation of T-helper cell differentiation	GO:0045624
positive regulation of T-helper 2 cell differentiation	GO:0045630	5914,	RARA,	654583,	RARA,
CD4-positive, alpha beta T cell differentiation	GO:0043367
CD4-positive, alpha-beta T cell differentiation during immune response	GO:0002294
T-helper cell differentiation	GO:0042093
T-helper 2 cell differentiation	GO:0045064	602,	BCL3,	31210,	BCL3,
regulation of T-helper 2 cell differentiation	GO:0045628
positive regulation of T-helper 2 cell differentiation	GO:0045630	5914,	RARA,	654583,	RARA,
positive regulation of T-helper 2 cell differentiation	GO:0045630	5914,	RARA,	654583,	RARA,
regulation of T-helper cell differentiation	GO:0045622
positive regulation of T-helper cell differentiation	GO:0045624
positive regulation of T-helper 2 cell differentiation	GO:0045630	5914,	RARA,	654583,	RARA,
regulation of T-helper 2 cell differentiation	GO:0045628
positive regulation of T-helper 2 cell differentiation	GO:0045630	5914,	RARA,	654583,	RARA,
positive regulation of T-helper cell differentiation	GO:0045624
positive regulation of T-helper 2 cell differentiation	GO:0045630	5914,	RARA,	654583,	RARA,
regulation of CD4-positive, alpha beta T cell differentiation	GO:0043370
regulation of T-helper cell differentiation	GO:0045622
positive regulation of T-helper cell differentiation	GO:0045624
positive regulation of T-helper 2 cell differentiation	GO:0045630	5914,	RARA,	654583,	RARA,
regulation of T-helper 2 cell differentiation	GO:0045628
positive regulation of T-helper 2 cell differentiation	GO:0045630	5914,	RARA,	654583,	RARA,
positive regulation of CD4-positive, alpha beta T cell differentiation	GO:0043372
positive regulation of T-helper cell differentiation	GO:0045624
positive regulation of T-helper 2 cell differentiation	GO:0045630	5914,	RARA,	654583,	RARA,
positive regulation of CD4-positive, alpha beta T cell differentiation	GO:0043372
positive regulation of T-helper cell differentiation	GO:0045624
positive regulation of T-helper 2 cell differentiation	GO:0045630	5914,	RARA,	654583,	RARA,
regulation of lymphocyte differentiation	GO:0045619
regulation of T cell differentiation	GO:0045580
positive regulation of T cell differentiation	GO:0045582
positive regulation of alpha-beta T cell differentiation	GO:0046638
positive regulation of CD4-positive, alpha beta T cell differentiation	GO:0043372
positive regulation of T-helper cell differentiation	GO:0045624
positive regulation of T-helper 2 cell differentiation	GO:0045630	5914,	RARA,	654583,	RARA,
regulation of alpha-beta T cell differentiation	GO:0046637
positive regulation of alpha-beta T cell differentiation	GO:0046638
positive regulation of CD4-positive, alpha beta T cell differentiation	GO:0043372
positive regulation of T-helper cell differentiation	GO:0045624
positive regulation of T-helper 2 cell differentiation	GO:0045630	5914,	RARA,	654583,	RARA,
regulation of CD4-positive, alpha beta T cell differentiation	GO:0043370
regulation of T-helper cell differentiation	GO:0045622
positive regulation of T-helper cell differentiation	GO:0045624
positive regulation of T-helper 2 cell differentiation	GO:0045630	5914,	RARA,	654583,	RARA,
regulation of T-helper 2 cell differentiation	GO:0045628
positive regulation of T-helper 2 cell differentiation	GO:0045630	5914,	RARA,	654583,	RARA,
positive regulation of CD4-positive, alpha beta T cell differentiation	GO:0043372
positive regulation of T-helper cell differentiation	GO:0045624
positive regulation of T-helper 2 cell differentiation	GO:0045630	5914,	RARA,	654583,	RARA,
positive regulation of lymphocyte differentiation	GO:0045621
positive regulation of T cell differentiation	GO:0045582
positive regulation of alpha-beta T cell differentiation	GO:0046638
positive regulation of CD4-positive, alpha beta T cell differentiation	GO:0043372
positive regulation of T-helper cell differentiation	GO:0045624
positive regulation of T-helper 2 cell differentiation	GO:0045630	5914,	RARA,	654583,	RARA,
positive regulation of lymphocyte differentiation	GO:0045621
positive regulation of T cell differentiation	GO:0045582
positive regulation of alpha-beta T cell differentiation	GO:0046638
positive regulation of CD4-positive, alpha beta T cell differentiation	GO:0043372
positive regulation of T-helper cell differentiation	GO:0045624
positive regulation of T-helper 2 cell differentiation	GO:0045630	5914,	RARA,	654583,	RARA,
regulation of lymphocyte activation	GO:0051249
regulation of T cell activation	GO:0050863
regulation of T cell differentiation	GO:0045580
positive regulation of T cell differentiation	GO:0045582
positive regulation of alpha-beta T cell differentiation	GO:0046638
positive regulation of CD4-positive, alpha beta T cell differentiation	GO:0043372
positive regulation of T-helper cell differentiation	GO:0045624
positive regulation of T-helper 2 cell differentiation	GO:0045630	5914,	RARA,	654583,	RARA,
regulation of alpha-beta T cell differentiation	GO:0046637
positive regulation of alpha-beta T cell differentiation	GO:0046638
positive regulation of CD4-positive, alpha beta T cell differentiation	GO:0043372
positive regulation of T-helper cell differentiation	GO:0045624
positive regulation of T-helper 2 cell differentiation	GO:0045630	5914,	RARA,	654583,	RARA,
regulation of CD4-positive, alpha beta T cell differentiation	GO:0043370
regulation of T-helper cell differentiation	GO:0045622
positive regulation of T-helper cell differentiation	GO:0045624
positive regulation of T-helper 2 cell differentiation	GO:0045630	5914,	RARA,	654583,	RARA,
regulation of T-helper 2 cell differentiation	GO:0045628
positive regulation of T-helper 2 cell differentiation	GO:0045630	5914,	RARA,	654583,	RARA,
positive regulation of CD4-positive, alpha beta T cell differentiation	GO:0043372
positive regulation of T-helper cell differentiation	GO:0045624
positive regulation of T-helper 2 cell differentiation	GO:0045630	5914,	RARA,	654583,	RARA,
negative regulation of T cell activation	GO:0050868	55824,	PAG1,	266175,	PAG1,
positive regulation of T cell activation	GO:0050870
positive regulation of T cell differentiation	GO:0045582
positive regulation of alpha-beta T cell differentiation	GO:0046638
positive regulation of CD4-positive, alpha beta T cell differentiation	GO:0043372
positive regulation of T-helper cell differentiation	GO:0045624
positive regulation of T-helper 2 cell differentiation	GO:0045630	5914,	RARA,	654583,	RARA,
positive regulation of alpha-beta T cell activation	GO:0046635
positive regulation of alpha-beta T cell differentiation	GO:0046638
positive regulation of CD4-positive, alpha beta T cell differentiation	GO:0043372
positive regulation of T-helper cell differentiation	GO:0045624
positive regulation of T-helper 2 cell differentiation	GO:0045630	5914,	RARA,	654583,	RARA,
regulation of alpha-beta T cell activation	GO:0046634
positive regulation of alpha-beta T cell activation	GO:0046635
positive regulation of alpha-beta T cell differentiation	GO:0046638
positive regulation of CD4-positive, alpha beta T cell differentiation	GO:0043372
positive regulation of T-helper cell differentiation	GO:0045624
positive regulation of T-helper 2 cell differentiation	GO:0045630	5914,	RARA,	654583,	RARA,
regulation of alpha-beta T cell differentiation	GO:0046637
positive regulation of alpha-beta T cell differentiation	GO:0046638
positive regulation of CD4-positive, alpha beta T cell differentiation	GO:0043372
positive regulation of T-helper cell differentiation	GO:0045624
positive regulation of T-helper 2 cell differentiation	GO:0045630	5914,	RARA,	654583,	RARA,
regulation of CD4-positive, alpha beta T cell differentiation	GO:0043370
regulation of T-helper cell differentiation	GO:0045622
positive regulation of T-helper cell differentiation	GO:0045624
positive regulation of T-helper 2 cell differentiation	GO:0045630	5914,	RARA,	654583,	RARA,
regulation of T-helper 2 cell differentiation	GO:0045628
positive regulation of T-helper 2 cell differentiation	GO:0045630	5914,	RARA,	654583,	RARA,
positive regulation of CD4-positive, alpha beta T cell differentiation	GO:0043372
positive regulation of T-helper cell differentiation	GO:0045624
positive regulation of T-helper 2 cell differentiation	GO:0045630	5914,	RARA,	654583,	RARA,
regulation of lymphocyte differentiation	GO:0045619
regulation of T cell differentiation	GO:0045580
positive regulation of T cell differentiation	GO:0045582
positive regulation of alpha-beta T cell differentiation	GO:0046638
positive regulation of CD4-positive, alpha beta T cell differentiation	GO:0043372
positive regulation of T-helper cell differentiation	GO:0045624
positive regulation of T-helper 2 cell differentiation	GO:0045630	5914,	RARA,	654583,	RARA,
regulation of alpha-beta T cell differentiation	GO:0046637
positive regulation of alpha-beta T cell differentiation	GO:0046638
positive regulation of CD4-positive, alpha beta T cell differentiation	GO:0043372
positive regulation of T-helper cell differentiation	GO:0045624
positive regulation of T-helper 2 cell differentiation	GO:0045630	5914,	RARA,	654583,	RARA,
regulation of CD4-positive, alpha beta T cell differentiation	GO:0043370
regulation of T-helper cell differentiation	GO:0045622
positive regulation of T-helper cell differentiation	GO:0045624
positive regulation of T-helper 2 cell differentiation	GO:0045630	5914,	RARA,	654583,	RARA,
regulation of T-helper 2 cell differentiation	GO:0045628
positive regulation of T-helper 2 cell differentiation	GO:0045630	5914,	RARA,	654583,	RARA,
positive regulation of CD4-positive, alpha beta T cell differentiation	GO:0043372
positive regulation of T-helper cell differentiation	GO:0045624
positive regulation of T-helper 2 cell differentiation	GO:0045630	5914,	RARA,	654583,	RARA,
positive regulation of lymphocyte differentiation	GO:0045621
positive regulation of T cell differentiation	GO:0045582
positive regulation of alpha-beta T cell differentiation	GO:0046638
positive regulation of CD4-positive, alpha beta T cell differentiation	GO:0043372
positive regulation of T-helper cell differentiation	GO:0045624
positive regulation of T-helper 2 cell differentiation	GO:0045630	5914,	RARA,	654583,	RARA,
negative regulation of lymphocyte activation	GO:0051250
negative regulation of T cell activation	GO:0050868	55824,	PAG1,	266175,	PAG1,
positive regulation of lymphocyte activation	GO:0051251
positive regulation of T cell activation	GO:0050870
positive regulation of T cell differentiation	GO:0045582
positive regulation of alpha-beta T cell differentiation	GO:0046638
positive regulation of CD4-positive, alpha beta T cell differentiation	GO:0043372
positive regulation of T-helper cell differentiation	GO:0045624
positive regulation of T-helper 2 cell differentiation	GO:0045630	5914,	RARA,	654583,	RARA,
positive regulation of alpha-beta T cell activation	GO:0046635
positive regulation of alpha-beta T cell differentiation	GO:0046638
positive regulation of CD4-positive, alpha beta T cell differentiation	GO:0043372
positive regulation of T-helper cell differentiation	GO:0045624
positive regulation of T-helper 2 cell differentiation	GO:0045630	5914,	RARA,	654583,	RARA,
positive regulation of lymphocyte differentiation	GO:0045621
positive regulation of T cell differentiation	GO:0045582
positive regulation of alpha-beta T cell differentiation	GO:0046638
positive regulation of CD4-positive, alpha beta T cell differentiation	GO:0043372
positive regulation of T-helper cell differentiation	GO:0045624
positive regulation of T-helper 2 cell differentiation	GO:0045630	5914,	RARA,	654583,	RARA,
negative regulation of lymphocyte activation	GO:0051250
negative regulation of T cell activation	GO:0050868	55824,	PAG1,	266175,	PAG1,
positive regulation of lymphocyte activation	GO:0051251
positive regulation of T cell activation	GO:0050870
positive regulation of T cell differentiation	GO:0045582
positive regulation of alpha-beta T cell differentiation	GO:0046638
positive regulation of CD4-positive, alpha beta T cell differentiation	GO:0043372
positive regulation of T-helper cell differentiation	GO:0045624
positive regulation of T-helper 2 cell differentiation	GO:0045630	5914,	RARA,	654583,	RARA,
positive regulation of alpha-beta T cell activation	GO:0046635
positive regulation of alpha-beta T cell differentiation	GO:0046638
positive regulation of CD4-positive, alpha beta T cell differentiation	GO:0043372
positive regulation of T-helper cell differentiation	GO:0045624
positive regulation of T-helper 2 cell differentiation	GO:0045630	5914,	RARA,	654583,	RARA,
positive regulation of lymphocyte differentiation	GO:0045621
positive regulation of T cell differentiation	GO:0045582
positive regulation of alpha-beta T cell differentiation	GO:0046638
positive regulation of CD4-positive, alpha beta T cell differentiation	GO:0043372
positive regulation of T-helper cell differentiation	GO:0045624
positive regulation of T-helper 2 cell differentiation	GO:0045630	5914,	RARA,	654583,	RARA,
T cell activation	GO:0042110	4088,	SMAD3,	714621,	SMAD3,
T cell activation during immune response	GO:0002286
T cell differentiation during immune response	GO:0002292
alpha-beta T cell differentiation during immune response	GO:0002293
CD4-positive, alpha-beta T cell differentiation during immune response	GO:0002294
T-helper cell differentiation	GO:0042093
T-helper 2 cell differentiation	GO:0045064	602,	BCL3,	31210,	BCL3,
regulation of T-helper 2 cell differentiation	GO:0045628
positive regulation of T-helper 2 cell differentiation	GO:0045630	5914,	RARA,	654583,	RARA,
positive regulation of T-helper 2 cell differentiation	GO:0045630	5914,	RARA,	654583,	RARA,
regulation of T-helper cell differentiation	GO:0045622
positive regulation of T-helper cell differentiation	GO:0045624
positive regulation of T-helper 2 cell differentiation	GO:0045630	5914,	RARA,	654583,	RARA,
regulation of T-helper 2 cell differentiation	GO:0045628
positive regulation of T-helper 2 cell differentiation	GO:0045630	5914,	RARA,	654583,	RARA,
positive regulation of T-helper cell differentiation	GO:0045624
positive regulation of T-helper 2 cell differentiation	GO:0045630	5914,	RARA,	654583,	RARA,
T cell differentiation	GO:0030217
T cell differentiation during immune response	GO:0002292
alpha-beta T cell differentiation during immune response	GO:0002293
CD4-positive, alpha-beta T cell differentiation during immune response	GO:0002294
T-helper cell differentiation	GO:0042093
T-helper 2 cell differentiation	GO:0045064	602,	BCL3,	31210,	BCL3,
regulation of T-helper 2 cell differentiation	GO:0045628
positive regulation of T-helper 2 cell differentiation	GO:0045630	5914,	RARA,	654583,	RARA,
positive regulation of T-helper 2 cell differentiation	GO:0045630	5914,	RARA,	654583,	RARA,
regulation of T-helper cell differentiation	GO:0045622
positive regulation of T-helper cell differentiation	GO:0045624
positive regulation of T-helper 2 cell differentiation	GO:0045630	5914,	RARA,	654583,	RARA,
regulation of T-helper 2 cell differentiation	GO:0045628
positive regulation of T-helper 2 cell differentiation	GO:0045630	5914,	RARA,	654583,	RARA,
positive regulation of T-helper cell differentiation	GO:0045624
positive regulation of T-helper 2 cell differentiation	GO:0045630	5914,	RARA,	654583,	RARA,
regulation of T cell differentiation	GO:0045580
positive regulation of T cell differentiation	GO:0045582
positive regulation of alpha-beta T cell differentiation	GO:0046638
positive regulation of CD4-positive, alpha beta T cell differentiation	GO:0043372
positive regulation of T-helper cell differentiation	GO:0045624
positive regulation of T-helper 2 cell differentiation	GO:0045630	5914,	RARA,	654583,	RARA,
regulation of alpha-beta T cell differentiation	GO:0046637
positive regulation of alpha-beta T cell differentiation	GO:0046638
positive regulation of CD4-positive, alpha beta T cell differentiation	GO:0043372
positive regulation of T-helper cell differentiation	GO:0045624
positive regulation of T-helper 2 cell differentiation	GO:0045630	5914,	RARA,	654583,	RARA,
regulation of CD4-positive, alpha beta T cell differentiation	GO:0043370
regulation of T-helper cell differentiation	GO:0045622
positive regulation of T-helper cell differentiation	GO:0045624
positive regulation of T-helper 2 cell differentiation	GO:0045630	5914,	RARA,	654583,	RARA,
regulation of T-helper 2 cell differentiation	GO:0045628
positive regulation of T-helper 2 cell differentiation	GO:0045630	5914,	RARA,	654583,	RARA,
positive regulation of CD4-positive, alpha beta T cell differentiation	GO:0043372
positive regulation of T-helper cell differentiation	GO:0045624
positive regulation of T-helper 2 cell differentiation	GO:0045630	5914,	RARA,	654583,	RARA,
positive regulation of T cell differentiation	GO:0045582
positive regulation of alpha-beta T cell differentiation	GO:0046638
positive regulation of CD4-positive, alpha beta T cell differentiation	GO:0043372
positive regulation of T-helper cell differentiation	GO:0045624
positive regulation of T-helper 2 cell differentiation	GO:0045630	5914,	RARA,	654583,	RARA,
alpha-beta T cell differentiation	GO:0046632
alpha-beta T cell differentiation during immune response	GO:0002293
CD4-positive, alpha-beta T cell differentiation during immune response	GO:0002294
T-helper cell differentiation	GO:0042093
T-helper 2 cell differentiation	GO:0045064	602,	BCL3,	31210,	BCL3,
regulation of T-helper 2 cell differentiation	GO:0045628
positive regulation of T-helper 2 cell differentiation	GO:0045630	5914,	RARA,	654583,	RARA,
positive regulation of T-helper 2 cell differentiation	GO:0045630	5914,	RARA,	654583,	RARA,
regulation of T-helper cell differentiation	GO:0045622
positive regulation of T-helper cell differentiation	GO:0045624
positive regulation of T-helper 2 cell differentiation	GO:0045630	5914,	RARA,	654583,	RARA,
regulation of T-helper 2 cell differentiation	GO:0045628
positive regulation of T-helper 2 cell differentiation	GO:0045630	5914,	RARA,	654583,	RARA,
positive regulation of T-helper cell differentiation	GO:0045624
positive regulation of T-helper 2 cell differentiation	GO:0045630	5914,	RARA,	654583,	RARA,
regulation of alpha-beta T cell differentiation	GO:0046637
positive regulation of alpha-beta T cell differentiation	GO:0046638
positive regulation of CD4-positive, alpha beta T cell differentiation	GO:0043372
positive regulation of T-helper cell differentiation	GO:0045624
positive regulation of T-helper 2 cell differentiation	GO:0045630	5914,	RARA,	654583,	RARA,
regulation of CD4-positive, alpha beta T cell differentiation	GO:0043370
regulation of T-helper cell differentiation	GO:0045622
positive regulation of T-helper cell differentiation	GO:0045624
positive regulation of T-helper 2 cell differentiation	GO:0045630	5914,	RARA,	654583,	RARA,
regulation of T-helper 2 cell differentiation	GO:0045628
positive regulation of T-helper 2 cell differentiation	GO:0045630	5914,	RARA,	654583,	RARA,
positive regulation of CD4-positive, alpha beta T cell differentiation	GO:0043372
positive regulation of T-helper cell differentiation	GO:0045624
positive regulation of T-helper 2 cell differentiation	GO:0045630	5914,	RARA,	654583,	RARA,
positive regulation of alpha-beta T cell differentiation	GO:0046638
positive regulation of CD4-positive, alpha beta T cell differentiation	GO:0043372
positive regulation of T-helper cell differentiation	GO:0045624
positive regulation of T-helper 2 cell differentiation	GO:0045630	5914,	RARA,	654583,	RARA,
CD4-positive, alpha beta T cell differentiation	GO:0043367
CD4-positive, alpha-beta T cell differentiation during immune response	GO:0002294
T-helper cell differentiation	GO:0042093
T-helper 2 cell differentiation	GO:0045064	602,	BCL3,	31210,	BCL3,
regulation of T-helper 2 cell differentiation	GO:0045628
positive regulation of T-helper 2 cell differentiation	GO:0045630	5914,	RARA,	654583,	RARA,
positive regulation of T-helper 2 cell differentiation	GO:0045630	5914,	RARA,	654583,	RARA,
regulation of T-helper cell differentiation	GO:0045622
positive regulation of T-helper cell differentiation	GO:0045624
positive regulation of T-helper 2 cell differentiation	GO:0045630	5914,	RARA,	654583,	RARA,
regulation of T-helper 2 cell differentiation	GO:0045628
positive regulation of T-helper 2 cell differentiation	GO:0045630	5914,	RARA,	654583,	RARA,
positive regulation of T-helper cell differentiation	GO:0045624
positive regulation of T-helper 2 cell differentiation	GO:0045630	5914,	RARA,	654583,	RARA,
regulation of CD4-positive, alpha beta T cell differentiation	GO:0043370
regulation of T-helper cell differentiation	GO:0045622
positive regulation of T-helper cell differentiation	GO:0045624
positive regulation of T-helper 2 cell differentiation	GO:0045630	5914,	RARA,	654583,	RARA,
regulation of T-helper 2 cell differentiation	GO:0045628
positive regulation of T-helper 2 cell differentiation	GO:0045630	5914,	RARA,	654583,	RARA,
positive regulation of CD4-positive, alpha beta T cell differentiation	GO:0043372
positive regulation of T-helper cell differentiation	GO:0045624
positive regulation of T-helper 2 cell differentiation	GO:0045630	5914,	RARA,	654583,	RARA,
positive regulation of CD4-positive, alpha beta T cell differentiation	GO:0043372
positive regulation of T-helper cell differentiation	GO:0045624
positive regulation of T-helper 2 cell differentiation	GO:0045630	5914,	RARA,	654583,	RARA,
regulation of T cell activation	GO:0050863
regulation of T cell differentiation	GO:0045580
positive regulation of T cell differentiation	GO:0045582
positive regulation of alpha-beta T cell differentiation	GO:0046638
positive regulation of CD4-positive, alpha beta T cell differentiation	GO:0043372
positive regulation of T-helper cell differentiation	GO:0045624
positive regulation of T-helper 2 cell differentiation	GO:0045630	5914,	RARA,	654583,	RARA,
regulation of alpha-beta T cell differentiation	GO:0046637
positive regulation of alpha-beta T cell differentiation	GO:0046638
positive regulation of CD4-positive, alpha beta T cell differentiation	GO:0043372
positive regulation of T-helper cell differentiation	GO:0045624
positive regulation of T-helper 2 cell differentiation	GO:0045630	5914,	RARA,	654583,	RARA,
regulation of CD4-positive, alpha beta T cell differentiation	GO:0043370
regulation of T-helper cell differentiation	GO:0045622
positive regulation of T-helper cell differentiation	GO:0045624
positive regulation of T-helper 2 cell differentiation	GO:0045630	5914,	RARA,	654583,	RARA,
regulation of T-helper 2 cell differentiation	GO:0045628
positive regulation of T-helper 2 cell differentiation	GO:0045630	5914,	RARA,	654583,	RARA,
positive regulation of CD4-positive, alpha beta T cell differentiation	GO:0043372
positive regulation of T-helper cell differentiation	GO:0045624
positive regulation of T-helper 2 cell differentiation	GO:0045630	5914,	RARA,	654583,	RARA,
negative regulation of T cell activation	GO:0050868	55824,	PAG1,	266175,	PAG1,
positive regulation of T cell activation	GO:0050870
positive regulation of T cell differentiation	GO:0045582
positive regulation of alpha-beta T cell differentiation	GO:0046638
positive regulation of CD4-positive, alpha beta T cell differentiation	GO:0043372
positive regulation of T-helper cell differentiation	GO:0045624
positive regulation of T-helper 2 cell differentiation	GO:0045630	5914,	RARA,	654583,	RARA,
positive regulation of alpha-beta T cell activation	GO:0046635
positive regulation of alpha-beta T cell differentiation	GO:0046638
positive regulation of CD4-positive, alpha beta T cell differentiation	GO:0043372
positive regulation of T-helper cell differentiation	GO:0045624
positive regulation of T-helper 2 cell differentiation	GO:0045630	5914,	RARA,	654583,	RARA,
regulation of alpha-beta T cell activation	GO:0046634
positive regulation of alpha-beta T cell activation	GO:0046635
positive regulation of alpha-beta T cell differentiation	GO:0046638
positive regulation of CD4-positive, alpha beta T cell differentiation	GO:0043372
positive regulation of T-helper cell differentiation	GO:0045624
positive regulation of T-helper 2 cell differentiation	GO:0045630	5914,	RARA,	654583,	RARA,
regulation of alpha-beta T cell differentiation	GO:0046637
positive regulation of alpha-beta T cell differentiation	GO:0046638
positive regulation of CD4-positive, alpha beta T cell differentiation	GO:0043372
positive regulation of T-helper cell differentiation	GO:0045624
positive regulation of T-helper 2 cell differentiation	GO:0045630	5914,	RARA,	654583,	RARA,
regulation of CD4-positive, alpha beta T cell differentiation	GO:0043370
regulation of T-helper cell differentiation	GO:0045622
positive regulation of T-helper cell differentiation	GO:0045624
positive regulation of T-helper 2 cell differentiation	GO:0045630	5914,	RARA,	654583,	RARA,
regulation of T-helper 2 cell differentiation	GO:0045628
positive regulation of T-helper 2 cell differentiation	GO:0045630	5914,	RARA,	654583,	RARA,
positive regulation of CD4-positive, alpha beta T cell differentiation	GO:0043372
positive regulation of T-helper cell differentiation	GO:0045624
positive regulation of T-helper 2 cell differentiation	GO:0045630	5914,	RARA,	654583,	RARA,
negative regulation of T cell activation	GO:0050868	55824,	PAG1,	266175,	PAG1,
positive regulation of T cell activation	GO:0050870
positive regulation of T cell differentiation	GO:0045582
positive regulation of alpha-beta T cell differentiation	GO:0046638
positive regulation of CD4-positive, alpha beta T cell differentiation	GO:0043372
positive regulation of T-helper cell differentiation	GO:0045624
positive regulation of T-helper 2 cell differentiation	GO:0045630	5914,	RARA,	654583,	RARA,
positive regulation of alpha-beta T cell activation	GO:0046635
positive regulation of alpha-beta T cell differentiation	GO:0046638
positive regulation of CD4-positive, alpha beta T cell differentiation	GO:0043372
positive regulation of T-helper cell differentiation	GO:0045624
positive regulation of T-helper 2 cell differentiation	GO:0045630	5914,	RARA,	654583,	RARA,
alpha-beta T cell activation	GO:0046631
alpha-beta T cell differentiation	GO:0046632
alpha-beta T cell differentiation during immune response	GO:0002293
CD4-positive, alpha-beta T cell differentiation during immune response	GO:0002294
T-helper cell differentiation	GO:0042093
T-helper 2 cell differentiation	GO:0045064	602,	BCL3,	31210,	BCL3,
regulation of T-helper 2 cell differentiation	GO:0045628
positive regulation of T-helper 2 cell differentiation	GO:0045630	5914,	RARA,	654583,	RARA,
positive regulation of T-helper 2 cell differentiation	GO:0045630	5914,	RARA,	654583,	RARA,
regulation of T-helper cell differentiation	GO:0045622
positive regulation of T-helper cell differentiation	GO:0045624
positive regulation of T-helper 2 cell differentiation	GO:0045630	5914,	RARA,	654583,	RARA,
regulation of T-helper 2 cell differentiation	GO:0045628
positive regulation of T-helper 2 cell differentiation	GO:0045630	5914,	RARA,	654583,	RARA,
positive regulation of T-helper cell differentiation	GO:0045624
positive regulation of T-helper 2 cell differentiation	GO:0045630	5914,	RARA,	654583,	RARA,
regulation of alpha-beta T cell differentiation	GO:0046637
positive regulation of alpha-beta T cell differentiation	GO:0046638
positive regulation of CD4-positive, alpha beta T cell differentiation	GO:0043372
positive regulation of T-helper cell differentiation	GO:0045624
positive regulation of T-helper 2 cell differentiation	GO:0045630	5914,	RARA,	654583,	RARA,
regulation of CD4-positive, alpha beta T cell differentiation	GO:0043370
regulation of T-helper cell differentiation	GO:0045622
positive regulation of T-helper cell differentiation	GO:0045624
positive regulation of T-helper 2 cell differentiation	GO:0045630	5914,	RARA,	654583,	RARA,
regulation of T-helper 2 cell differentiation	GO:0045628
positive regulation of T-helper 2 cell differentiation	GO:0045630	5914,	RARA,	654583,	RARA,
positive regulation of CD4-positive, alpha beta T cell differentiation	GO:0043372
positive regulation of T-helper cell differentiation	GO:0045624
positive regulation of T-helper 2 cell differentiation	GO:0045630	5914,	RARA,	654583,	RARA,
positive regulation of alpha-beta T cell differentiation	GO:0046638
positive regulation of CD4-positive, alpha beta T cell differentiation	GO:0043372
positive regulation of T-helper cell differentiation	GO:0045624
positive regulation of T-helper 2 cell differentiation	GO:0045630	5914,	RARA,	654583,	RARA,
CD4-positive, alpha beta T cell differentiation	GO:0043367
CD4-positive, alpha-beta T cell differentiation during immune response	GO:0002294
T-helper cell differentiation	GO:0042093
T-helper 2 cell differentiation	GO:0045064	602,	BCL3,	31210,	BCL3,
regulation of T-helper 2 cell differentiation	GO:0045628
positive regulation of T-helper 2 cell differentiation	GO:0045630	5914,	RARA,	654583,	RARA,
positive regulation of T-helper 2 cell differentiation	GO:0045630	5914,	RARA,	654583,	RARA,
regulation of T-helper cell differentiation	GO:0045622
positive regulation of T-helper cell differentiation	GO:0045624
positive regulation of T-helper 2 cell differentiation	GO:0045630	5914,	RARA,	654583,	RARA,
regulation of T-helper 2 cell differentiation	GO:0045628
positive regulation of T-helper 2 cell differentiation	GO:0045630	5914,	RARA,	654583,	RARA,
positive regulation of T-helper cell differentiation	GO:0045624
positive regulation of T-helper 2 cell differentiation	GO:0045630	5914,	RARA,	654583,	RARA,
regulation of CD4-positive, alpha beta T cell differentiation	GO:0043370
regulation of T-helper cell differentiation	GO:0045622
positive regulation of T-helper cell differentiation	GO:0045624
positive regulation of T-helper 2 cell differentiation	GO:0045630	5914,	RARA,	654583,	RARA,
regulation of T-helper 2 cell differentiation	GO:0045628
positive regulation of T-helper 2 cell differentiation	GO:0045630	5914,	RARA,	654583,	RARA,
positive regulation of CD4-positive, alpha beta T cell differentiation	GO:0043372
positive regulation of T-helper cell differentiation	GO:0045624
positive regulation of T-helper 2 cell differentiation	GO:0045630	5914,	RARA,	654583,	RARA,
positive regulation of CD4-positive, alpha beta T cell differentiation	GO:0043372
positive regulation of T-helper cell differentiation	GO:0045624
positive regulation of T-helper 2 cell differentiation	GO:0045630	5914,	RARA,	654583,	RARA,
regulation of alpha-beta T cell activation	GO:0046634
positive regulation of alpha-beta T cell activation	GO:0046635
positive regulation of alpha-beta T cell differentiation	GO:0046638
positive regulation of CD4-positive, alpha beta T cell differentiation	GO:0043372
positive regulation of T-helper cell differentiation	GO:0045624
positive regulation of T-helper 2 cell differentiation	GO:0045630	5914,	RARA,	654583,	RARA,
regulation of alpha-beta T cell differentiation	GO:0046637
positive regulation of alpha-beta T cell differentiation	GO:0046638
positive regulation of CD4-positive, alpha beta T cell differentiation	GO:0043372
positive regulation of T-helper cell differentiation	GO:0045624
positive regulation of T-helper 2 cell differentiation	GO:0045630	5914,	RARA,	654583,	RARA,
regulation of CD4-positive, alpha beta T cell differentiation	GO:0043370
regulation of T-helper cell differentiation	GO:0045622
positive regulation of T-helper cell differentiation	GO:0045624
positive regulation of T-helper 2 cell differentiation	GO:0045630	5914,	RARA,	654583,	RARA,
regulation of T-helper 2 cell differentiation	GO:0045628
positive regulation of T-helper 2 cell differentiation	GO:0045630	5914,	RARA,	654583,	RARA,
positive regulation of CD4-positive, alpha beta T cell differentiation	GO:0043372
positive regulation of T-helper cell differentiation	GO:0045624
positive regulation of T-helper 2 cell differentiation	GO:0045630	5914,	RARA,	654583,	RARA,
positive regulation of alpha-beta T cell activation	GO:0046635
positive regulation of alpha-beta T cell differentiation	GO:0046638
positive regulation of CD4-positive, alpha beta T cell differentiation	GO:0043372
positive regulation of T-helper cell differentiation	GO:0045624
positive regulation of T-helper 2 cell differentiation	GO:0045630	5914,	RARA,	654583,	RARA,
B cell activation	GO:0042113
B cell activation during immune response	GO:0002312
mature B cell differentiation during immune response	GO:0002313
marginal zone B cell differentiation	GO:0002315	602,	BCL3,	31210,	BCL3,
B cell differentiation	GO:0030183
mature B cell differentiation	GO:0002335
mature B cell differentiation during immune response	GO:0002313
marginal zone B cell differentiation	GO:0002315	602,	BCL3,	31210,	BCL3,
leukocyte migration	GO:0050900
regulation of leukocyte migration	GO:0002685
negative regulation of leukocyte migration	GO:0002686	3162,	HMOX1,	517581,	HMOX1,
negative regulation of leukocyte migration	GO:0002686	3162,	HMOX1,	517581,	HMOX1,
leukocyte chemotaxis	GO:0030595
monocyte chemotaxis	GO:0002548	6347,	CCL2,	303649,	CCL2,
neutrophil chemotaxis	GO:0030593	1906,2921,	EDN1,CXCL3,	511899,89690,	EDN1,CXCL3,
macrophage chemotaxis	GO:0048246	6347,	CCL2,	303649,	CCL2,
metabolic process	GO:0008152	4125,201164,	MAN2B1,PLD6,	356769,31652,	MAN2B1,PLD6,
nitrogen compound metabolic process	GO:0006807
regulation of nitrogen compound metabolic process	GO:0051171
regulation of nitric oxide biosynthetic process	GO:0045428
positive regulation of nitric oxide biosynthetic process	GO:0045429	1906,3326,6648,	EDN1,HSP90AB1,SOD2,	511899,509736,487046,	EDN1,HSP90AB1,SOD2,
positive regulation of nitrogen compound metabolic process	GO:0051173
positive regulation of nitric oxide biosynthetic process	GO:0045429	1906,3326,6648,	EDN1,HSP90AB1,SOD2,	511899,509736,487046,	EDN1,HSP90AB1,SOD2,
positive regulation of nitrogen compound metabolic process	GO:0051173
positive regulation of nitric oxide biosynthetic process	GO:0045429	1906,3326,6648,	EDN1,HSP90AB1,SOD2,	511899,509736,487046,	EDN1,HSP90AB1,SOD2,
cellular nitrogen compound metabolic process	GO:0034641
cellular amine metabolic process	GO:0009308
amino acid metabolic process	GO:0006520
amino acid activation	GO:0043038
tRNA aminoacylation	GO:0043039
tRNA aminoacylation for protein translation	GO:0006418
prolyl-tRNA aminoacylation	GO:0006433	25973,	PARS2,	380169,	PARS2,
biogenic amine metabolic process	GO:0006576
polyamine metabolic process	GO:0006595
polyamine catabolic process	GO:0006598
spermine catabolic process	GO:0046208	54498,	SMOX,	433337,	SMOX,
spermine metabolic process	GO:0008215
spermine catabolic process	GO:0046208	54498,	SMOX,	433337,	SMOX,
biogenic amine catabolic process	GO:0042402
polyamine catabolic process	GO:0006598
spermine catabolic process	GO:0046208	54498,	SMOX,	433337,	SMOX,
amine catabolic process	GO:0009310
biogenic amine catabolic process	GO:0042402
polyamine catabolic process	GO:0006598
spermine catabolic process	GO:0046208	54498,	SMOX,	433337,	SMOX,
cellular amide metabolic process	GO:0043603
urea metabolic process	GO:0019627
urea cycle	GO:0000050	1050,	CEBPA,	699463,	CEBPA,
nitrogen compound catabolic process	GO:0044270
amine catabolic process	GO:0009310
biogenic amine catabolic process	GO:0042402
polyamine catabolic process	GO:0006598
spermine catabolic process	GO:0046208	54498,	SMOX,	433337,	SMOX,
nitrogen compound biosynthetic process	GO:0044271
nitric oxide biosynthetic process	GO:0006809
regulation of nitric oxide biosynthetic process	GO:0045428
positive regulation of nitric oxide biosynthetic process	GO:0045429	1906,3326,6648,	EDN1,HSP90AB1,SOD2,	511899,509736,487046,	EDN1,HSP90AB1,SOD2,
positive regulation of nitric oxide biosynthetic process	GO:0045429	1906,3326,6648,	EDN1,HSP90AB1,SOD2,	511899,509736,487046,	EDN1,HSP90AB1,SOD2,
nitric oxide metabolic process	GO:0046209
nitric oxide biosynthetic process	GO:0006809
regulation of nitric oxide biosynthetic process	GO:0045428
positive regulation of nitric oxide biosynthetic process	GO:0045429	1906,3326,6648,	EDN1,HSP90AB1,SOD2,	511899,509736,487046,	EDN1,HSP90AB1,SOD2,
positive regulation of nitric oxide biosynthetic process	GO:0045429	1906,3326,6648,	EDN1,HSP90AB1,SOD2,	511899,509736,487046,	EDN1,HSP90AB1,SOD2,
catabolic process	GO:0009056
macromolecule catabolic process	GO:0009057
cellular macromolecule catabolic process	GO:0044265
RNA catabolic process	GO:0006401
mRNA catabolic process	GO:0006402
nuclear-transcribed mRNA catabolic process	GO:0000956
nuclear-transcribed mRNA catabolic process, nonsense-mediated decay	GO:0000184	55802,	DCP1A,	476353,	DCP1A,
glycoprotein catabolic process	GO:0006516
protein deglycosylation	GO:0006517	4125,	MAN2B1,	356769,	MAN2B1,
modification-dependent macromolecule catabolic process	GO:0043632
modification-dependent protein catabolic process	GO:0019941	80176,	SPSB1,	8261,	SPSB1,
ubiquitin-dependent protein catabolic process	GO:0006511	6500,57558,	SKP1,USP35,	171626,531249,	SKP1,USP35,
proteasomal ubiquitin-dependent protein catabolic process	GO:0043161
regulation of proteasomal ubiquitin-dependent protein catabolic process	GO:0032434
[truncated: 32,492 more rows]
