# Supplementary material for: Effects on human transcriptome of mutated BRCA1 BRCT domain: A microarray study
Source: BMC Cancer. 2012 May 30;12:207. doi: 10.1186/1471-2407-12-207 (PMC3489683; doi:10.1186/1471-2407-12-207)
Supplement: Additional file 2 — Microarray results of M1775RvsWT-contrast. The four tabs contain the DEGs, the pathway analysis results and the mapped genes by Pathway-Express and the ontological analysis results by Onto-Express, respectively. [file 1471-2407-12-207-S2.xls]

## Sheet: M1775R DE results
Sequence	Probe Name	Gene Symbol	Accession Number	Description	log2 (Fold Change)	B
TGTCTACTCCTAGAAGAACCAAATACCTCAATTTTTGTTTTTGAGTACTGTACTATCCTG	A_23_P110712	DUSP1	NM_004417	ref|Homo sapiens dual specificity phosphatase 1 (DUSP1), mRNA [NM_004417]	0.760665	7.91052
CATGACCTAAGAACCATGTCTGACACAGTTAGGATGAAAAGGCCAATTACACCTAGAAGG	A_24_P922261	SRGAP1	BC029919	gb|Homo sapiens SLIT-ROBO Rho GTPase activating protein 1, mRNA (cDNA clone IMAGE:4153945). [BC029919]	1.03295	7.11466
GAGAGAGCTGTATTAAGTGACTGACCATGCACTATATTTGTATATATTTTATATGTTCAT	A_23_P17998	HES1	NM_005524	ref|Homo sapiens hairy and enhancer of split 1, (Drosophila) (HES1), mRNA [NM_005524]	0.711704	5.56001
AGGACAGCGGGAAAAATCGATGAGCGCCACCTCTTTAAAAACTCACTTACGTTGTCCTTT	A_23_P359091	SMAD3	U68019	gb|Homo sapiens mad protein homolog (hMAD-3) mRNA, complete cds. [U68019]	-0.428681	5.50319
TTCATCATTGGGGTCCATGGTTATGTGCTTGTGTATTCTGTCACCTCTCTGCATAGCTTC	A_23_P2307	RHEBL1	NM_144593	ref|Homo sapiens Ras homolog enriched in brain like 1 (RHEBL1), mRNA [NM_144593]	-0.507092	5.4807
CTTCACAGTGCCAGGAAAGAGTGGTTTCTGCGTGTGTATATTTGTAATATATGATATTTT	A_23_P203972	FZD10	NM_007197	ref|Homo sapiens frizzled homolog 10 (Drosophila) (FZD10), mRNA [NM_007197]	-0.649181	5.40839
CTCTGAATGTGCTGGGAACCTCTTGGAGCCTGTCAGGAACTCCTCACTGTTTAAATATTT	A_23_P320578	RGS16	NM_002928	ref|Homo sapiens regulator of G-protein signaling 16 (RGS16), mRNA [NM_002928]	0.627079	4.23053
GCGTTCAATCTTGACCTTGAAGATGGGAAGGATGTTCTTTTTACGTACCAATTCTTTTGT	A_23_P206280	GPR56	NM_201525	ref|Homo sapiens G protein-coupled receptor 56 (GPR56), transcript variant 3, mRNA [NM_201525]	-0.331019	4.14918
CACTTGGAGCACTAGAGGATGACGGAATGTCTTGTATATGCGGTCAACTGTTCAGGATTT	A_32_P206479	ZNF831	NM_178457	ref|Homo sapiens zinc finger protein 831 (ZNF831), mRNA [NM_178457]	0.390521	4.13272
GCCTTCTGCATTCATGCATCCATGTTCTTTCTAGGATTGGATAGCATTTCATGCCTATGT	A_23_P330070	TFPI	NM_001032281	ref|Homo sapiens tissue factor pathway inhibitor (lipoprotein-associated coagulation inhibitor) (TFPI), transcript variant 2, mRNA [NM_001032281]	-0.584932	4.11819
AAGTCCTAGGGTGGTTTCAGTTTCTCCCAGACATACCTAAATTTTTACATCAATCCTTTT	A_23_P87560	BTG1	NM_001731	ref|Homo sapiens B-cell translocation gene 1, anti-proliferative (BTG1), mRNA [NM_001731]	-0.366874	3.99763
CCTAATGATAATCTGTTTATCATCAAATGGTTTTGTGGCCTAAGAGTCACCTGACTTGCA	A_32_P175991	A_32_P175991	A_32_P175991	Unknown	-0.496875	3.94405
TCCTGCATAGTCTATCTTTGTATATCTTTGAACTTTTCAAGAATAAAAAAGCTTAAAAAG	A_24_P943263	RASA4	NM_006989	ref|Homo sapiens RAS p21 protein activator 4 (RASA4), transcript variant 1, mRNA [NM_006989]	-0.617715	3.84438
GAGGGAGCATATTTGATAAAGTTAGAAAATGATTCTCAGCTGTCCATAGGAAGAGCAGAG	A_24_P916853	A_24_P916853	A_24_P916853	Unknown	0.592591	3.6075
AACACACTTAAAGACAACCAAGAAGTTGAATGTTGTTCCCTAACTTCGCGGAGCCCTGAA	A_32_P30966	A_32_P30966	A_32_P30966	Unknown	0.581703	3.24747
ATGCTGTACAATGAATGGATTGTTCTTGTTTCTCAGATGGGTAGAGTAAAAGTGTCTGTA	A_23_P86731	ZNF239	NM_005674	ref|Homo sapiens zinc finger protein 239 (ZNF239), transcript variant 1, mRNA [NM_005674]	0.355221	3.04716
CTGATATCTGTCTTCCAGATTCAAGCCCTAATGCCTTTTCAACTTCTGGAGATGGAGTAG	A_32_P228331	A_32_P228331	A_32_P228331	Unknown	-0.309725	3.02932
ATTTTAAGCAGAAAGTCCTTACCTCCTGTAACACATCAATAAAGTACAATCATTGTGAGC	A_23_P326160	ZC3H12A	NM_025079	ref|Homo sapiens zinc finger CCCH-type containing 12A (ZC3H12A), mRNA [NM_025079]	0.403317	2.9968
AGGAGACTGGGGTTCGCTTTGTGTGATACTGATATGGTTACTGAAAGGCTAGCCCAGTCC	A_23_P19102	GALNT10	AK021777	gb|Homo sapiens cDNA FLJ11715 fis, clone HEMBA1005223. [AK021777]	0.486135	2.92776
AGACTGCATGACGTTTACCTATCAATTGCTTTGATTTCTCTGCCTGTAAGATAGCAAATA	A_23_P405707	ENST00000406200	ENST00000406200	ens|BCL-6 corepressor (BCoR) [Source:UniProtKB/Swiss-Prot;Acc:Q6W2J9] [ENST00000406200]	0.792399	2.83603
TTCTACTGAGGAGGAGTTTTTCAAACAGTGGGGTGCTGTCTGCAATGTGTACAGCCTTAA	A_32_P128399	A_32_P128399	A_32_P128399	Unknown	0.284311	2.82055
TCGCCTGGCTTTCCTGCATTGGCTCCTGCTATAACAAGTACATCCAGAAACCAGGCCTGC	A_23_P410159	PAQR7	NM_178422	ref|Homo sapiens progestin and adipoQ receptor family member VII (PAQR7), mRNA [NM_178422]	-0.359973	2.77204
TGTTCCCAGGAAGAGGAAGTAAATCTGCAACCCTGGGGAGGACCCCAACTCACCTGGGAA	A_23_P102832	CEP250	NM_007186	ref|Homo sapiens centrosomal protein 250kDa (CEP250), transcript variant 1, mRNA [NM_007186]	-0.30671	2.77152
TGGGTTACAGAAGAGTTTCTAAGTTCCTAGAGAGCCATTTAATAATTAGTTGGTGAGCCA	A_23_P384748	PLEKHH2	NM_172069	ref|Homo sapiens pleckstrin homology domain containing, family H (with MyTH4 domain) member 2 (PLEKHH2), mRNA [NM_172069]	-0.292096	2.75883
TCCCCTACTCCCCGCATCTTTGGGGAATCGGTTCCCCATATGTCTTCCTTACTAGACTGT	A_23_P39265	LYPD3	NM_014400	ref|Homo sapiens LY6/PLAUR domain containing 3 (LYPD3), mRNA [NM_014400]	-0.339041	2.68761
AGGGAGCCAGTCAGGCCTGTGAGGGCCGTAGACCTTGTATATACCCTGCACCAGCAGTGA	A_23_P169137	NINJ1	NM_004148	ref|Homo sapiens ninjurin 1 (NINJ1), mRNA [NM_004148]	-0.334558	2.4905
ATCCAACACATACCTATTAAGCAACTGTTTTGTATCCAGGACAATGCGAAGCACTGAGGT	A_24_P379616	PLB1	NM_153021	ref|Homo sapiens phospholipase_B1_(PLB1), mRNA [NM_153021]	-0.43243	2.46934
GCCTATCTAGTATCTTCAAATTGTAGTCTTTGTAACAACCAAATAACCTTTTGTGGTCAC	A_24_P566916	NCRNA00084	NR_002802	ref|Homo sapiens non-protein coding RNA 84 (NCRNA00084), non-coding RNA [NR_002802]	0.648453	2.45711
CAAATGCGTTCCTATGTGTCAAAAGGCCTAAATAGCCCTGTGTACCTAAAAGATGGTAAT	A_24_P944154	MCTP2	AL832717	gb|Homo sapiens mRNA; cDNA DKFZp313B039 (from clone DKFZp313B039). [AL832717]	0.525331	2.32994
GGCCTATTTCCAGACCTACAGGTTTACTACTCCATGTTCTGACATTGGGTCTAGAAGCAT	A_23_P430800	CCDC17	NM_001114938	ref|Homo sapiens coiled-coil domain containing 17 (CCDC17), mRNA [NM_001114938]	-0.353471	2.32927
CACCAATGAGCTTACTACCCAACTTCAAAACTAGGACTCTAACAATAACTTCTGTCATAT	A_24_P145134	OSMR	BC010943	gb|Homo sapiens oncostatin M receptor, mRNA (cDNA clone IMAGE:4043935), complete cds. [BC010943]	-0.312933	2.29771
AACACACTTAAAGACAACCAAGAAGTTGAATGTTGTTCCCTAACTTCGCGGAGCCCTGAA	A_32_P30966	THC2644897	THC2644897	Unknown	0.566511	2.21924
CAATGTGACGGCAGGGAAATGTATGTGTGTCTATTTTGTAACTGTAAAGATGAATGTCAG	A_23_P315364	CXCL2	NM_002089	ref|Homo sapiens chemokine (C-X-C motif) ligand 2 (CXCL2), mRNA [NM_002089]	0.695723	2.16763
ACACCCCTACCCCTCTGTGAGGAGCTGTGGGAAGTGTGGGTTTGTCTCCAGAACAGAAGA	A_23_P30435	TNIP1	NM_006058	ref|Homo sapiens TNFAIP3 interacting protein 1 (TNIP1), mRNA [NM_006058]	-0.367878	2.15618
TGGAAAGGGAGAGAAGAGATGTCTGAGGAAGGTCATGTTCTTTCAGCTTATGGCATTTCC	A_23_P370005	RIPK1	NM_003804	ref|Homo sapiens receptor (TNFRSF)-interacting serine-threonine kinase 1 (RIPK1), mRNA [NM_003804]	-0.33151	2.15089
GGGTGTGGGGCTCCGAACCCTAAATGGGTGAGAGTTGAAATGAAAGCGGCACCTGTAGTC	A_24_P361457	FLJ35220	NM_173627	ref|Homo sapiens hypothetical_protein_FLJ35220_(FLJ35220), transcript_variant_1, mRNA [NM_173627]	-0.402447	2.12514
CAGGAATCTGTATATATTTATGGCCGGGCAGGGTGTGGGGCCATGCCTCCTCAGGAGCCG	A_23_P66319	BCAR1	NM_014567	ref|Homo sapiens breast cancer anti-estrogen resistance 1 (BCAR1), mRNA [NM_014567]	-0.282417	2.10376
AGAATGCCCACTGCCTGTAACAGCCACCTGGAGAACTTCATAAAGATGTCTCACAGCCCT	A_23_P34597	CDA	NM_001785	ref|Homo sapiens cytidine_deaminase_(CDA), mRNA [NM_001785]	-0.288403	2.07988
CCTAATGATAATCTGTTTATCATCAAATGGTTTTGTGGCCTAAGAGTCACCTGACTTGCA	A_32_P175991	THC2511310	THC2511310	Unknown	-0.465372	2.03741
AAAGACTATCGCTGGAAGTGGCACTTGCTACCTGGTGCATCTTTGAAAAGTGTGCCTTTA	A_32_P80741	C8orf22	NM_001007176	ref|Homo sapiens chromosome_8_open_reading_frame_22_(C8orf22), mRNA [NM_001007176]	-0.447544	1.99142
AGTGAGCTCCAGCACGCCCAGAGGACTGTTAATAACGATGATCCATGTGTTTTACTCTAA	A_23_P74290	GBP5	NM_052942	ref|Homo sapiens guanylate binding protein 5 (GBP5), transcript variant 1, mRNA [NM_052942]	-0.361955	1.95432
AGGCGCCTGGCACATTTCAGGGAGAAACTCCAAAGTCCACACAAAGATTTTCTAAGGAAT	A_23_P214821	EDN1	NM_001955	ref|Homo sapiens endothelin 1 (EDN1), mRNA [NM_001955]	0.444271	1.95308
GTGACGCGCGGTCAAAGTGCAATGATTTTTCAGTTCGGTTGGCTAAACAGGGTCAGAGCT	A_24_P858698	NFIX	NM_002501	ref|Homo sapiens nuclear_factor_I/X_(CCAAT-binding_transcription_factor)_(NFIX), mRNA [NM_002501]	-0.336552	1.93404
AAGGGGTTTGATAAAGGTGCTCTACATAATGCGAATCTGTTTTCATTAATTCATGCATTC	A_24_P282083	AK097085	AK097085	gb|Homo sapiens cDNA FLJ39766 fis, clone SPLEN2000307. [AK097085]	-0.553351	1.89948
AGCAGCAGCTGGCAAAGCTTAGTAAGCAACCTCATCCCCAGATGCATCCGCTCAGCCAGT	A_32_P180199	A_32_P180199	A_32_P180199	Unknown	-0.410528	1.89436
TTTTTTCTATAAATCACCAACCAACTATCTAAATGGACATTTGGGGGAATTCCCTCCCAA	A_23_P330448	ZADH2	NM_175907	ref|Homo sapiens zinc_binding_alcohol_dehydrogenase_domain_containing_2_(ZADH2), mRNA [NM_175907]	-0.451374	1.8549
TGACGGAGGTCTTCATGTTTGGACTCCATCTTTTGTGTTTGTAAGTGATTGAGGGGTGGA	A_32_P185481	LOC100131165	XM_001719174	ref|PREDICTED:_Homo sapiens hypothetical_protein_LOC100131165_(LOC100131165), mRNA [XM_001719174]	0.336535	1.8401
GCTTATGAAATGTCATTTAAAGTTCACTTCTTGAGCATCAATAAAAAGGGAAGCTGTGTG	A_23_P209232	CLIP4	NM_024692	ref|Homo sapiens CAP-GLY domain containing linker protein family, member 4 (CLIP4), mRNA [NM_024692]	0.40109	1.81327
GTGACCCAGCACGGTCCCTCTTGGAATTGGATTCGCCATTTTATTTTTCTTGCTGCTAAA	A_23_P81805	VEGFA	NM_001025366	ref|Homo sapiens vascular_endothelial_growth_factor_A_(VEGFA), transcript_variant_1, mRNA [NM_001025366]	-0.415754	1.81061
CTGATATCTGTCTTCCAGATTCAAGCCCTAATGCCTTTTCAACTTCTGGAGATGGAGTAG	A_32_P228331	THC2542194	THC2542194	thc|HSA292969 WW45 protein {Homo sapiens} (exp=-1; wgp=0; cg=0), partial (47%) [THC2542194]	-0.317861	1.75255
CTGACCCCCAAGCAGAAGACAGACCTCTGGTTTTCTTTGACCTCAAGATTGACAATGAAA	A_24_P198598	PML	NM_002675	ref|Homo sapiens promyelocytic leukemia (PML), transcript variant 6, mRNA [NM_002675]	-0.304576	1.74528
AAATGGAAGTATTGACCAGATTAAAGAGTGGTTAAGTCATGGCCATGAATGAATTTACCA	A_32_P132936	A_32_P132936	A_32_P132936	Unknown	0.455364	1.61779
GAGTGTTGGTTCCTTTTTCTTATTGGTTGAAAATTACCTGGTAGTGATCAGAAAACTTAG	A_24_P108311	NEDD4L	NM_015277	ref|Homo sapiens neural precursor cell expressed, developmentally down-regulated 4-like (NEDD4L), mRNA [NM_015277]	0.353994	1.57706
AGTTATTTAATTCTGTTTCTCCTAGTGGTTCACAATTGAACTGAATTGAGATGGTGTCGG	A_23_P331479	KIAA1949	NM_133471	ref|Homo sapiens KIAA1949 (KIAA1949), transcript variant 1, mRNA [NM_133471]	-0.35108	1.54665
CTGCCTTGTTATTGTAAGTGCCTTCAATACTTTGCATTTTGGGATAATAAAAAAGGCTCC	A_23_P102731	SMOX	NM_175839	ref|Homo sapiens spermine oxidase (SMOX), transcript variant 1, mRNA [NM_175839]	-0.304013	1.52122
ATTTGACATTTGTGTGTAATTTCATGGTGGCCTAGTGTTGTGGTGCTTCTGGTAATGGTA	A_24_P243749	PDK4	NM_002612	ref|Homo sapiens pyruvate dehydrogenase kinase, isozyme 4 (PDK4), mRNA [NM_002612]	-0.575399	1.50321
TGGGACTGGAAGTGACCTGTACAAGTGATGCAGAAAGGAGGGTTTCAAAGAAAAAGGATT	A_23_P348121	FOSL2	NM_005253	ref|Homo sapiens FOS-like antigen 2 (FOSL2), mRNA [NM_005253]	-0.361712	1.48718
ATAGTCTACACGGGAGTGTCTGATGCAACTTTGAATTATGCAAATGGGAAATAGTGCACT	A_24_P519638	AK096250	AK096250	gb|Homo sapiens cDNA_FLJ38931_fis, clone_NT2NE2013189._[AK096250]	0.351074	1.48001
CAGCATGGGGGGTTGGTTCTTTGGGTTCTGTTTGTTTATTTGTTTAATTTAATGATTTGT	A_23_P138271	ARL8A	NM_138795	ref|Homo sapiens ADP-ribosylation factor-like 8A (ARL8A), mRNA [NM_138795]	-0.343838	1.44246
GTGCATTTCTTTACTTGCAAGGGGACAGAGTGTGGGCTTAGGTTTGGGACTAGAGGGGGC	A_23_P21363	AHNAK	NM_024060	ref|Homo sapiens AHNAK nucleoprotein (AHNAK), transcript variant 2, mRNA [NM_024060]	-0.384151	1.44091
GTAGTATTATGAGTTGTGTATTGAAATATATGTACCTGGCTTATTTGCAAGCACTACTGC	A_23_P136849	A_23_P136849	A_23_P136849	Unknown	0.580598	1.42231
TGTTTGAGGCACCATTGACTATGATTTGGGGTCATAGGAGAGCAGGTATACTGATGGAAC	A_32_P76865	A_32_P76865	A_32_P76865	Unknown	-0.484679	1.42064
CGTCTGTGATTATACCTATTACCTGTCTCTGCATCATGGAAAGGGCTGCGCGGCACTCAT	A_32_P3534	LOC145814	NM_001102612	ref|Homo sapiens pyroglutamyl-peptidase_1-like_(LOC145814), mRNA [NM_001102612]	-0.392576	1.37624
GAGATGCCTGTGTAATTTCGTCCGAAGCTGCCAGGAAGAAGAACAGAACTTTGTGTGTTT	A_32_P217750	IL3RA	NM_002183	ref|Homo sapiens interleukin 3 receptor, alpha (low affinity) (IL3RA), mRNA [NM_002183]	-0.33398	1.35566
GAAAAGAACCCAGTGCTGTAACGGAAGTCTAATAGCTGCTCAGTACATAGTAAATGCTAT	A_32_P55987	A_32_P55987	A_32_P55987	Unknown	0.326777	1.33636
GACCCAATGCTACTCCTGACAAACCTTGGCATGATCAAGATGGATGTTGTTGATGGCAAA	A_23_P47155	PANX1	NM_015368	ref|Homo sapiens pannexin 1 (PANX1), mRNA [NM_015368]	-0.350073	1.30211
CCTCACACTGTCCGTTCCTTGATGACACAGCTGATGTGATTAAGATCGTCCCCAAATCGC	A_32_P226907	LOC284112	AK098506	gb|Homo sapiens cDNA_FLJ25640_fis, clone_STM04823._[AK098506]	-0.287971	1.29919
ACAGTGCACAAAGAAGAAAAGCGGTCAAAACCTAACACAAAGAAACGCGGTTTAACAGGT	A_23_P122674	PAK1IP1	NM_017906	ref|Homo sapiens PAK1_interacting_protein_1_(PAK1IP1), mRNA [NM_017906]	0.25097	1.26092
GCACTCTACTTAAAACCACTAAGTGGAGGTAAAGGTGTAGCTAGCTTGAACCAGAGTGCA	A_24_P128085	RC3H2	NM_018835	ref|Homo sapiens ring finger and CCCH-type zinc finger domains 2 (RC3H2), transcript variant 2, mRNA [NM_018835]	-0.358417	1.23482
TTTTGTTTTGTTTTGGTTTTGCTCGGATACTTGCCAAAATGAGACTCTCCGTCGGCAGCT	A_23_P375494	CEBPA	NM_004364	ref|Homo sapiens CCAAT/enhancer_binding_protein_(C/EBP), alpha_(CEBPA), mRNA [NM_004364]	-0.372865	1.22609
TGACCACAGAGGCCGGGTCAGCAGCTTGCTGCACAAGCCCGAGTTCCCTGATGGAGAGAT	A_24_P329815	AMOTL1	NM_130847	ref|Homo sapiens angiomotin like 1 (AMOTL1), mRNA [NM_130847]	-0.316075	1.21574
GCATGGCTACACTGGTGAATCTAAAATCATTGATGATCACAGAGCTGGGAAGATTGTTGT	A_24_P58242	ENST00000435613	ENST00000435613	Unknown	-0.264557	1.19309
TCAGCACTTTAACTTGTAAACTGAAAAGTTTACCATCATCTGTATGACATCCTAATGAGG	A_24_P255524	CALD1	AF247820	gb|Homo sapiens NAG22 protein mRNA, complete cds. [AF247820]	0.454664	1.1882
GAACATCCTGGTGTGTCCATTGGTGATGTTGTAAAGAAACAGAGAGGTGTAAATAACAGT	A_24_P118946	A_24_P118946	A_24_P118946	Unknown	0.324891	1.15234
AGAACTTGACCTGGAAGTCCAGACACTGAACGCAGGCCTCAAAACTGCTGCGGCCTTCCA	A_23_P323563	PLEKHG2	NM_022835	ref|Homo sapiens pleckstrin homology domain containing, family G (with RhoGef domain) member 2 (PLEKHG2), mRNA [NM_022835]	-0.306968	1.14148
CTGCTCTCACTGGACGCCTGCTCTCACTGGACGCCTGTTCTCACTGGACACCTGCTCTCA	A_24_P786912	A_24_P786912	A_24_P786912	Unknown	-0.334655	1.12359
GGAGCTCTGCCCTGCAGGGAGTTGCCCCAACCCTTTCCGGAACTCAGTCTTTAGAAAAGA	A_23_P156788	STX11	NM_003764	ref|Homo sapiens syntaxin 11 (STX11), mRNA [NM_003764]	-0.556892	1.09998
GTCCAACACAGATTCTGCCTGGTCCAACACAGATTCTGCCTGAGCCTCCTTATTTATTTT	A_23_P166421	TBC1D10A	NM_031937	ref|Homo sapiens TBC1 domain family, member 10A (TBC1D10A), mRNA [NM_031937]	-0.372696	1.08938
CTGATGCTGGTAACCTGAAAGATACGACATTGCTGAGCCTTACTGGGTTGAAAAGGAGTA	A_23_P204048	DYRK2	NM_006482	ref|Homo sapiens dual-specificity tyrosine-(Y)-phosphorylation regulated kinase 2 (DYRK2), transcript variant 2, mRNA [NM_006482]	-0.282513	1.08097
AACTGGAGGAGGGGACTCCAGGAATGGGGAAATGTGACACCACCATCCTGAAGCCAGCTT	A_23_P95060	EPHB3	NM_004443	ref|Homo sapiens EPH_receptor_B3_(EPHB3), mRNA [NM_004443]	-0.326345	1.05885
TCTCGGGGTCCCTTACTACCGTTTTTCATAGCTGACATTACCATAGCTAAACTCCTCTGA	A_32_P758423	hCG_2011852	NM_001146197	ref|Homo sapiens hypothetical_protein_LOC643677_(LOC643677), mRNA [NM_001146197]	-0.545734	1.01753
ACATGTCATAAGTGGTACCCACTTCCCCTTTTTACTGTAGGGTGGATAACTCTTAGGATT	A_23_P329198	OBFC2A	NM_001031716	ref|Homo sapiens oligonucleotide/oligosaccharide-binding fold containing 2A (OBFC2A), transcript variant 1, mRNA [NM_001031716]	0.366617	1.01231
TTGATGTGTGGGAGCACGCTTACTACCTTCAGTATAAAAATGTCAGGCCTGATTATCTAA	A_23_P134176	SOD2	NM_001024465	ref|Homo sapiens superoxide dismutase 2, mitochondrial (SOD2), nuclear gene encoding mitochondrial protein, transcript variant 2, mRNA [NM_001024465]	-0.337617	0.996041
AAGTCCTAGGTTCCCATATTTAAGACCAGTCTTTGTCTAGTTGGGATCTTTATGTCACTA	A_23_P92499	TLR2	NM_003264	ref|Homo sapiens toll-like receptor 2 (TLR2), mRNA [NM_003264]	0.439912	0.994151
GCCTATCTAGTATCTTCAAATTGTAGTCTTTGTAACAACCAAATAACCTTTTGTGGTCAC	A_24_P566916	NEAT1	NR_028272	ref|Homo sapiens nuclear_paraspeckle_assembly_transcript_1_(non-protein_coding)_(NEAT1), non-coding_RNA_[NR_028272]	0.571504	0.99132
TTTGAGCATTCTGTATTAAATATGTGCAGTTATTATCACATGAAGAAACGCAGTGTGTCG	A_24_P110558	C5orf53	NM_001007189	ref|Homo sapiens chromosome_5_open_reading_frame_53_(C5orf53), mRNA [NM_001007189]	0.277759	0.971013
AGCTGAAGGTGCAGAAAAGATGCCAAATGAAAAAGCCACCCTCCTTGACAACAACCCAGC	A_32_P160438	AF085874	AF085874	gb|Homo sapiens full_length_insert_cDNA_clone_YP08F12._[AF085874]	-0.297688	0.958214
GGGCATATGGAACAGAGCAACCGAGAACTGCATACATTGAACCTTGTGTTAGCATTCTCT	A_23_P396765	PGM2L1	NM_173582	ref|Homo sapiens phosphoglucomutase_2-like_1_(PGM2L1), mRNA [NM_173582]	-0.271317	0.947941
GAGACAGGTGGGCATTTTTGGGCTACCTGGTTCGTTTTTATAAGATTTTGCTGGGTTGGT	A_23_P119196	KLF2	NM_016270	ref|Homo sapiens Kruppel-like factor 2 (lung) (KLF2), mRNA [NM_016270]	-0.356927	0.940127
CAGACCATGTTTAAGCCTCCATAGTTTGTTCTGTTTGTTCTTGCTTAAGAAGTCATTCTA	A_24_P145103	BC001335	BC001335	gb|Homo sapiens, clone IMAGE:3460539, mRNA, partial cds. [BC001335]	-0.331436	0.923126
TATTCGACCCAATTCTCCCTATGACCTATGTAGCCGATTTGCAGCTGTCATGGAGTCAAT	A_23_P203075	USP28	NM_020886	ref|Homo sapiens ubiquitin specific peptidase 28 (USP28), mRNA [NM_020886]	-0.338784	0.918245
CAAAGCCAAAAAATATATGAAGGATAGCTGTTCTTCTGTGTTCTCTCATTATGGACTTTG	A_23_P250564	PRKCE	NM_005400	ref|Homo sapiens protein_kinase_C, epsilon_(PRKCE), mRNA [NM_005400]	0.309015	0.89473
CCCGGCCCTCCCGGAGCCCCGACAGCGCCGCTGCGCGGACAGGCCGAGGCGGGTCGGGAG	A_32_P203959	A_32_P203959	A_32_P203959	Unknown	-0.92418	0.884018
ATAGAAGATGATGGTTTGTTGTCGGTGAGTGTTGGATGAAATACTTCCTTGCACCATTGT	A_23_P123193	ACTR3B	NM_020445	ref|Homo sapiens ARP3_actin-related_protein_3_homolog_B_(yeast)_(ACTR3B), transcript_variant_1, mRNA [NM_020445]	0.270637	0.88365
ATGACATCAGTGTGATCTCTGTAGTGGAGAAGGAAATTCTGGCCGTGGTCAGAAAAGAGA	A_23_P350451	PRDM1	NM_001198	ref|Homo sapiens PR domain containing 1, with ZNF domain (PRDM1), transcript variant 1, mRNA [NM_001198]	-0.324443	0.875215
TCTGCTGCAGGGGACAGCAGAGGAAGACCATGTGGACCTGTCACTGTCTTGTACCCTTGT	A_24_P89457	CDKN1A	NM_078467	ref|Homo sapiens cyclin-dependent kinase inhibitor 1A (p21, Cip1) (CDKN1A), transcript variant 2, mRNA [NM_078467]	-0.306665	0.854243
ACGAAGGAGCTGGTGGTGGCCAAGGCTGGAGTCTACTATGTCTTCTTTCAACTAGAGCTG	A_24_P5856	TNFSF9	NM_003811	ref|Homo sapiens tumor necrosis factor (ligand) superfamily, member 9 (TNFSF9), mRNA [NM_003811]	-0.284561	0.852766
GAAATTGCTTTTCCTCTTGAACCACAGTTCTACCCCTGGGATGTTTTGAGGGTCTTTGCA	A_23_P89431	CCL2	NM_002982	ref|Homo sapiens chemokine (C-C motif) ligand 2 (CCL2), mRNA [NM_002982]	-0.372346	0.852649
TGAAGATCATCGAGACAGATTTTGAGAAGGCCCATCGCTCGAAAAAGATCCTCTCTCTCT	A_24_P382467	SLC39A3	NM_144564	ref|Homo sapiens solute_carrier_family_39_(zinc_transporter), member_3_(SLC39A3), transcript_variant_1, mRNA [NM_144564]	-0.334825	0.837494
ACAAGTGAAGAAGAAGGCAGTGGGAAAACTGGGTTTATCTCAAGGCAGCAGCCTGAGCCC	A_23_P143016	ARID5A	NM_212481	ref|Homo sapiens AT rich interactive domain 5A (MRF1-like) (ARID5A), mRNA [NM_212481]	-0.337287	0.824972
CTTTTTCCCCACCCTGGGTAGTCGTGGACAGAAGCTTGGGATGGGATGGAGAGGAGAGAT	A_24_P734060	LOC284454	AL832183	gb|Homo sapiens mRNA; cDNA DKFZp686D0720 (from clone DKFZp686D0720). [AL832183]	0.763308	0.816663
TAGCTTAGAATTGGGAGGATACTTAACATCTGGAAGACAAGTTCATTTCATCTTGAGATC	A_23_P65278	NBEA	NM_015678	ref|Homo sapiens neurobeachin_(NBEA), mRNA [NM_015678]	0.379386	0.815928
AAATGGAAGTATTGACCAGATTAAAGAGTGGTTAAGTCATGGCCATGAATGAATTTACCA	A_32_P132936	THC2673888	THC2673888	thc|Q65549_9ALPH (Q65549) Glycoprotein C, partial (4%) [THC2673888]	0.485399	0.803047
AACGGCTGCTATTTGAACTATTACTTTTTTCTTCTGGCTGCTATTCAAGGAGCTACCCTC	A_24_P13311	SLC15A4	NM_145648	ref|Homo sapiens solute_carrier_family_15, member_4_(SLC15A4), mRNA [NM_145648]	-0.248132	0.781583
CTCAGTGTTGATTGTCCTTTTTTGTAATCCTCCTGCTGTTCTGTTCTGTTGTGCTGTGCA	A_32_P18630	A_32_P18630	A_32_P18630	Unknown	0.348089	0.765358
CATCACAGTTGACAGGTTAAAAGCATTCACTGCAGCGATCTATGAGAATTAAGAGGGGAG	A_23_P435029	ENST00000369158	ENST00000369158	ens|Histone H3.2 (H3/m)(H3/o) [Source:UniProtKB/Swiss-Prot;Acc:Q71DI3] [ENST00000369158]	0.275392	0.760592
AGCAGTTGGACACTTTCCTTCTGACCAAGGAGGGGGCAGCCCATCACCCACTGCGTCTGA	A_23_P27781	LILRP2	NR_003061	ref|Homo sapiens leukocyte immunoglobulin-like receptor pseudogene 2 (LILRP2), non-coding RNA [NR_003061]	-0.37275	0.744387
TGTGCCTCCAAGGACTGTCTGGCAATGACTTGTATTGGCCACCAACTGTAGATGTATATA	A_23_P100711	PMP22	NM_000304	ref|Homo sapiens peripheral_myelin_protein_22_(PMP22), transcript_variant_1, mRNA [NM_000304]	-0.265747	0.699627
CATGGCCCCTCCAGACAGGTGGCTCAAATGTGCAAAAAGATAAGAATGCATTTTTGCTCC	A_32_P153505	THC2637307	THC2637307	Unknown	-0.285004	0.685087
TTTGCCTTTCTGTACATGTGATGAAGAAAGAGTGGGTGTAACCCAGCACTCTAAAATGTG	A_24_P665185	AL832142	AL832142	gb|Homo sapiens mRNA;_cDNA_DKFZp686A22111_(from_clone_DKFZp686A22111)._[AL832142]	0.280834	0.68263
TGAGTCTGTCCTGGTCATAACTGTGTGCTCAAGGTGTCCAGGCTTTTGGGGGTGGGCCTA	A_23_P97283	PAQR6	NM_024897	ref|Homo sapiens progestin and adipoQ receptor family member VI (PAQR6), transcript variant 1, mRNA [NM_024897]	-0.311637	0.675357
AGGCAGGAAAACAGCCAGAAGCCACCTTGACACTTTTGAACATTTCCAGTTCTGTAGAGT	A_23_P33759	DHRS3	NM_004753	ref|Homo sapiens dehydrogenase/reductase (SDR family) member 3 (DHRS3), mRNA [NM_004753]	-0.421777	0.673097
GCCTCTAAGTCTTCCATTCTGACTGCTCTCTGCTCATGTTCTCAGTGCTTTTTCACTTTA	A_32_P19616	A_32_P19616	A_32_P19616	Unknown	-0.323141	0.669338
AATCTATTCCAGAGGAAACTAACCAACAGTGAGCATCTTCAACTAAAACTACCCCTGGAT	A_23_P63447	FJ623959	FJ623959	Unknown	0.583921	0.665256
CAGAAGGTGAAAAACCCACCTGATGAGGACTGCACCATCTGCATGGAGCGACTGGTCACA	A_23_P36567	DTX1	NM_004416	ref|Homo sapiens deltex homolog 1 (Drosophila) (DTX1), mRNA [NM_004416]	-0.310664	0.65997
ATATTACAAGACAGATCACATATGATTGCAGTGTAGACCCCAAAGACTTTGTTTTGGGGA	A_32_P127501	AV753543	AV753543	gb|AV753543_NPD_Homo sapiens cDNA_clone_NPDBEC03_5', mRNA sequence_[AV753543]	0.285193	0.653319
ATCCTGAACATACACTGTGACTGCAACATCCCGCCTGTCCTGTACAGCGCCTTCACGTGG	A_24_P283834	DRD2	NM_000795	ref|Homo sapiens dopamine receptor D2 (DRD2), transcript variant 1, mRNA [NM_000795]	-0.352316	0.642996
TTAATCAGTAATTCACTTCAGATAACAACTCTAGAGATAAAATATGCCTTAGGGGTTGGC	A_32_P11673	A_32_P11673	A_32_P11673	Unknown	-0.324364	0.633388
GCCAAGCAGAAGATTGAGGACCACTTGTTGAGCTCTGGAAAGTTCATGTATCTAGAAGGT	A_23_P169030	TNFRSF10B	NM_003842	ref|Homo sapiens tumor necrosis factor receptor superfamily, member 10b (TNFRSF10B), transcript variant 1, mRNA [NM_003842]	-0.247568	0.626441
CTAGCCTATGCAATATGATAATGGGACTGACCCTTATCACCCTGTGCACTTGGGCATATA	A_23_P88351	ATL1	NM_181598	ref|Homo sapiens atlastin_GTPase_1_(ATL1), transcript_variant_2, mRNA [NM_181598]	-0.297686	0.61892
TGTGAAACTCCCTTTTTCTTTCAGCTTGATCAAGTATTCCAAATTTAGAAAGCTCTAAGG	A_32_P35759	BX118285	BX118285	gb|BX118285_Soares_testis_NHT_Homo sapiens cDNA_clone_IMAGp998G173521, mRNA sequence_[BX118285]	-0.36739	0.572276
TTCCTCACGTTCTCAGGCCTCCACGCTGAGGTTGATGGACGGATGGCTACATGGATGTGA	A_24_P479065	A_24_P479065	A_24_P479065	Unknown	-0.350284	0.566528
GCTCAGTTTCTCTTAAATGAGGATGATGATGACCAACCTAGAGGACTCACTAAAGAACAG	A_24_P367326	A_24_P367326	A_24_P367326	Unknown	-0.303415	0.561817
GGATGAATCTCCATTCTGAGTCCCTTAAATGTTAGGGAAGCTTAAGATGAGACCCTTTGG	A_32_P179646	A_32_P179646	A_32_P179646	Unknown	0.45213	0.557618
GGGGATTTAAAGGGAAGGAGTGGGCAAAACACATAAAATGAATTTATTATATCTAAGCTC	A_23_P383819	TBX3	NM_016569	ref|Homo sapiens T-box 3 (TBX3), transcript variant 2, mRNA [NM_016569]	-0.317353	0.545469
CCCTCATCTTAGTGAAGTAGAGAGATTACTGATCTATTTCTTTATCTTAATCATTCCTCC	A_24_P623814	AK023526	AK023526	gb|Homo sapiens cDNA_FLJ13464_fis, clone_PLACE1003478._[AK023526]	0.327036	0.535271
TTTTGGATGCACTGAGACCCCGACATTCCTCGGTATTTATTGTCTGTCCCCACCTAGGAC	A_23_P50535	DMPK	NM_004409	ref|Homo sapiens dystrophia myotonica-protein kinase (DMPK), transcript variant 2, mRNA [NM_004409]	-0.249962	0.530968
TGGGGAGGGAGGTGTTTAACGGCACTGTGGCCTTGGTCTAACTTTTGTGTGAAATAATAA	A_23_P120883	HMOX1	NM_002133	ref|Homo sapiens heme oxygenase (decycling) 1 (HMOX1), mRNA [NM_002133]	-0.362326	0.520657
TGTCAGCTGTTTCTAAACCCAGACACTGTTTGTAATAGACTGGAAATAAAATGTTCTTTC	A_23_P398854	DOK7	NM_173660	ref|Homo sapiens docking protein 7 (DOK7), mRNA [NM_173660]	0.318622	0.503013
GGACTTTGGGTTAGGAAGGAATCATGAGGATGAGGGAAGAAGAAAGAGTAATTACTGTTT	A_23_P51419	RGSL1	AL136902	gb|Homo sapiens mRNA; cDNA DKFZp434E169 (from clone DKFZp434E169). [AL136902]	0.61411	0.479177
CACAGTTGAGAAATCCAGCCCTGCTACATCTCTGTTTGTAGAACTTGATGAAGAAGAGGT	A_24_P410389	BCL2L13	NM_015367	ref|Homo sapiens BCL2-like_13_(apoptosis_facilitator)_(BCL2L13), nuclear_gene_encoding_mitochondrial_protein, mRNA [NM_015367]	-0.408954	0.471746
TGACTCGAGTCACACTCAAGGGAACTTGAGCGTGAATCTGTATCTTGCCGGTCATTTTTA	A_23_P161698	MMP3	NM_002422	ref|Homo sapiens matrix_metallopeptidase_3_(stromelysin_1, progelatinase)_(MMP3), mRNA [NM_002422]	-0.452906	0.43933
AATCAAAGGAGAACATCCTGGCCTATCCATTGGTGAGTTGTAAAGAAATTGGAAGAGATG	A_32_P208978	LOC728723	AK098256	gb|Homo sapiens cDNA FLJ40937 fis, clone UTERU2007499. [AK098256]	0.267471	0.437061
AATGAAGATTGAGGAGGTGAAGAGCACTACGAAGACGCAGCGCATCGCCTCCCACAGCCA	A_32_P30693	RUVBL1	NM_003707	ref|Homo sapiens RuvB-like_1_(E._coli)_(RUVBL1), mRNA [NM_003707]	-0.302803	0.436836
GTATCCTTTTCCCACAGTTCTGGGACAAATAAAGGGGCTTCCTTTGGTACCCCACATAAT	A_23_P52373	NDST2	NM_003635	ref|Homo sapiens N-deacetylase/N-sulfotransferase_(heparan_glucosaminyl)_2_(NDST2), mRNA [NM_003635]	-0.207604	0.42397
ATTGTTGTTGTTAATGGGCATTCCTTCTTCTGGTCAGAAACCTGTCCACTGGGCACAGAA	A_23_P71037	IL6	NM_000600	ref|Homo sapiens interleukin 6 (interferon, beta 2) (IL6), mRNA [NM_000600]	0.351198	0.415898
TATATAGATTGGAAGTCACCAGAAATTGTTTTAGTTTGTGAATTCCCCCAGTGTATGTTC	A_23_P360626	PLD6	NM_178836	ref|Homo sapiens phospholipase D family, member 6 (PLD6), mRNA [NM_178836]	0.353733	0.414191
CCCGCCTGAATCATTCTCGATTTAACTCGAGACCTTTTCAACTTGGCTTCCTTTCTTGGT	A_23_P30024	NFKB1	NM_003998	ref|Homo sapiens nuclear factor of kappa light polypeptide gene enhancer in B-cells 1 (NFKB1), mRNA [NM_003998]	-0.252298	0.411621
GGACTTCCTGTCCAGCTCCAACCTGCAAAGATCTGTCCTCAGCCTTGCCAGAGATCCAAA	A_23_P36562	ITGA5	NM_002205	ref|Homo sapiens integrin, alpha 5 (fibronectin receptor, alpha polypeptide) (ITGA5), mRNA [NM_002205]	-0.376767	0.373238
TGTCTGGTCAACAAGATGTGCCCCAATTATTTCATCCCTCAGTGCAACATGCTGGAACAT	A_23_P326963	C3orf59	NM_178496	ref|Homo sapiens chromosome_3_open_reading_frame_59_(C3orf59), mRNA [NM_178496]	-0.337193	0.363392
TGTGTCAAGGAAAGGGCTTTATTTGTGAATTTTGCCAGAATACGACTGTCATCTTCCCAT	A_23_P53763	C13orf18	NM_025113	ref|Homo sapiens chromosome 13 open reading frame 18 (C13orf18), mRNA [NM_025113]	0.231679	0.347518
TGGCTGGGACCATCCCGTCCGAGTCTGCTTCAACTGCAATAAAAAGCCCGGTGACCTTTA	A_24_P287503	ZFYVE1	NM_021260	ref|Homo sapiens zinc finger, FYVE domain containing 1 (ZFYVE1), transcript variant 1, mRNA [NM_021260]	-0.287641	0.345691
GGTCAAAAGGAAGAGACTTTGTCCACAGTGTGCAGGAGACTCACTCCCAGCTGCTGGGCT	A_23_P79769	BIRC7	NM_022161	ref|Homo sapiens baculoviral_IAP_repeat-containing_7_(BIRC7), transcript_variant_2, mRNA [NM_022161]	-0.381949	0.342972
GGGGAGAGGCATGGAGCTATCCGACCTGATTGTTTTCAATGGGAAACTCTACTCCGTGGA	A_24_P116669	CANT1	NM_138793	ref|Homo sapiens calcium activated nucleotidase 1 (CANT1), mRNA [NM_138793]	-0.280803	0.34235
TATGTGTTGTGTCTCTTGTGACAGTTGTTTTGTCTTCAAGCCACTGACTTCTGGAATTTG	A_24_P367602	DUSP5P	NR_002834	ref|Homo sapiens dual_specificity_phosphatase_5_pseudogene_(DUSP5P), non-coding_RNA_[NR_002834]	0.290185	0.339636
ACTCTCTGTTGGGAACAGGACATCTCAACAGTCTCAGGTTCGATCAGTGGGTCTTTTGGC	A_23_P127957	P4HA3	NM_182904	ref|Homo sapiens prolyl_4-hydroxylase, alpha_polypeptide_III_(P4HA3), mRNA [NM_182904]	-0.249066	0.339273
CAAGCCAGAGTCGATACAGCAAGCGGAGGATTTGGAGATCCGTCAAACTTAAAGATTACA	A_24_P273716	ZBTB24	NM_014797	ref|Homo sapiens zinc finger and BTB domain containing 24 (ZBTB24), mRNA [NM_014797]	-0.277661	0.336884
TATTGTAAACTTTGTGGCTTTTGGTCTGTGATGCTTGGTCTCAAAGGAAAAAATAAGATG	A_23_P253345	C8orf4	NM_020130	ref|Homo sapiens chromosome 8 open reading frame 4 (C8orf4), mRNA [NM_020130]	0.386507	0.336854
AGAGTTCTAGTTTACATATGCTATTATCAAACATATGTAAGCCTTTTAATGTAACTTGGG	A_24_P683829	THC2496620	THC2496620	Unknown	0.39875	0.320467
GTTTTAGTGTTCAGCTTTTAAATTGAGCTATGTGATTAAAACCAACCATGACCTTAACGG	A_32_P52414	THC2679057	THC2679057	Unknown	0.360934	0.316561
CATCCCTCCCCAGTTCATTGCACTTTGATTAGCAGCGGAACAAGGAGTCAGACATTTTAA	A_23_P59210	CDKN1A	NM_000389	ref|Homo sapiens cyclin-dependent kinase inhibitor 1A (p21, Cip1) (CDKN1A), transcript variant 1, mRNA [NM_000389]	-0.228113	0.316288
AGGCTGGCCTAGTACAAAGATGGTCTCGAAGCGCCCCCAGGGAAATGTGCCTCCAACAAA	A_23_P210297	A_23_P210297	A_23_P210297	Unknown	-0.357556	0.313358
AGCACACCTTGAAGAGTTTCATTACCAAACAAAAGAAGACCAGGAGATCCTGCATAGCCT	A_23_P1403	C10orf137	NM_015608	ref|Homo sapiens chromosome 10 open reading frame 137 (C10orf137), mRNA [NM_015608]	-0.302291	0.312014
AGATTACATTAATTTTTCTATAAATTGGAAGATTTATAAATGTTTGAAATTGTACACATT	A_24_P100382	GK	NM_203391	ref|Homo sapiens glycerol kinase (GK), transcript variant 1, mRNA [NM_203391]	0.393746	0.303533
GTTGGTAAATGGCTTCCAAACTGCAATTGACATATTTGAGGATAGAATCCGAGGCATTGA	A_23_P110879	TRAF3IP2	NM_147686	ref|Homo sapiens TRAF3 interacting protein 2 (TRAF3IP2), transcript variant 2, mRNA [NM_147686]	-0.28761	0.294667
TTGGAGTGTTTTCTCCTTCACTTCGAAATCACTACCTCAACGTGACACCCAACAACCTGG	A_24_P48248	C17orf53	NM_024032	ref|Homo sapiens chromosome_17_open_reading_frame_53_(C17orf53), mRNA [NM_024032]	-0.235111	0.262621
TGGAAGGCTTCCCTTCATGGAAATTCTTGTTTTCACACAACACTTGGTAGTTTTTCCAGC	A_23_P55688	ZNF416	NM_017879	ref|Homo sapiens zinc_finger_protein_416_(ZNF416), mRNA [NM_017879]	-0.275566	0.243135
GTGCTAAGGGGATGGGGAAGAAGGGACAAGATTCCCAGAGAGGAGAGGAGGCTGTTGGTA	A_23_P57570	A4GALT	NM_017436	ref|Homo sapiens alpha_1,4-galactosyltransferase_(A4GALT), mRNA [NM_017436]	-0.353052	0.236036
TCTGACGTTGTTGGTTCTGACGTCGTTGTGCTCTTTTGTAAGAGGAATTTCATACCTTGG	A_32_P170454	LOC283454	AK094730	gb|Homo sapiens cDNA_FLJ37411_fis, clone_BRAMY2028682._[AK094730]	0.259998	0.232265
TGAGCTTGGTACCCCTCCCTGGCTTCAAAAATAAGAAACAAGGAGCTTTCTGCAGAATGA	A_24_P32986	LOC90499	AL137712	gb|Homo sapiens mRNA; cDNA DKFZp434H0923 (from clone DKFZp434H0923). [AL137712]	-0.297579	0.231549
GATTTATCATGGGTCTTGATGACATGATGGAATCTCTCTACTCTCTGGACTTATTATGTG	A_32_P154445	CR590573	CR590573	gb|full-length cDNA clone CS0DI042YD07 of Placenta Cot 25-normalized of Homo sapiens (human). [CR590573]	0.370362	0.230446
AATCTATTCCAGAGGAAACTAACCAACAGTGAGCATCTTCAACTAAAACTACCCCTGGAT	A_23_P63447	LOC100128178	XM_001718912	gb|PREDICTED: Homo sapiens similar to hCG2041313 (LOC100128178), mRNA [XM_001718912]	0.584037	0.220624
CTTCAAGAAGAAACAATCACGTTTTTTGATGCCCGAGAAAGTTTCTCCCCTGAAGAGAAG	A_24_P273253	AHNAK2	NM_138420	ref|Homo sapiens AHNAK_nucleoprotein_2_(AHNAK2), mRNA [NM_138420]	-0.310387	0.216698
ACTTATTGCCAGATTTGGGGCATTTGGAAAGAAGTTCATTGAAGATAAAGCAAAAGTAAA	A_24_P942328	DHFR	NM_000791	ref|Homo sapiens dihydrofolate reductase (DHFR), mRNA [NM_000791]	0.267363	0.2164
TTCCTCACGTTCTCAGGCCTCCACGCTGAGGTTGATGGACGGATGGCTACATGGATGTGA	A_24_P479065	THC2504848	THC2504848	thc|Q15142_HUMAN (Q15142) Polycystic kidney disease-associated protein, partial (5%) [THC2504848]	-0.353923	0.205794
TGACGGAGGCTTTGCTGGCTGTGGTGATGGGGATTGAGTTGGGGGCAAGGGTCCCTGCCT	A_32_P512500	ARMC5	NM_024742	ref|Homo sapiens armadillo_repeat_containing_5_(ARMC5), transcript_variant_2, mRNA [NM_024742]	-0.225042	0.202583
GGGCGCAACAGCCGCGCCCTGCTCTCCTACGACGGGCTCAACCAGCGCGTGCGGGTGCTG	A_23_P93739	EPDR1	NM_017549	ref|Homo sapiens ependymin related protein 1 (zebrafish) (EPDR1), mRNA [NM_017549]	-0.281893	0.19907
AGCAGCAGCTGGCAAAGCTTAGTAAGCAACCTCATCCCCAGATGCATCCGCTCAGCCAGT	A_32_P180199	AW511634	AW511634	gb|AW511634 xu60h12.x1 NCI_CGAP_Ut1 Homo sapiens cDNA clone IMAGE:2806151 3' similar to gb:M58603 NUCLEAR FACTOR NF-KAPPA-B P105 SUBUNIT (HUMAN);, mRNA sequence [AW511634]	-0.311053	0.192453
AGGAGAGGCCTCGGGGAGGGTCATCATTGTGATAAACCATCGCGGTTAATGACAGCAGAA	A_23_P108054	TMEM86B	NM_173804	ref|Homo sapiens transmembrane protein 86B (TMEM86B), mRNA [NM_173804]	-0.412724	0.188263
AACACTGCTGCAGATGACAAGCAGCCTTATGAAAAGAAGGCTGCGAAGCTGAAGGAAAAA	A_32_P134580	HMGB1	NM_002128	ref|Homo sapiens high-mobility group box 1 (HMGB1), mRNA [NM_002128]	0.317854	0.170685
AGAGGGTTCCTGTAGACCTAGGGAGGACCTTATCTGTGCGTGAAACACACCAGGCTGTGG	A_23_P106194	FOS	NM_005252	ref|Homo sapiens FBJ_murine_osteosarcoma_viral_oncogene_homolog_(FOS), mRNA [NM_005252]	0.402026	0.167963
TCCTCTCTTGCCTGACTCTCCTCTCTTGCCTGACTCTAGACACTAACTTAGTTCCAGGTT	A_24_P19054	CDC42EP4	NM_012121	ref|Homo sapiens CDC42_effector_protein_(Rho_GTPase_binding)_4_(CDC42EP4), mRNA [NM_012121]	-0.199607	0.167477
CAGGTGATGAAATCTTCCCACCTTATGACTGGGGAATGTCAGGTCTAGTAGCAAAGCAAA	A_24_P636441	AK022223	AK022223	gb|Homo sapiens cDNA_FLJ12161_fis, clone_MAMMA1000576._[AK022223]	0.310022	0.167294
TTTCTAACAAGTGCTCAGAGAGGTGGAAGACCATGTCTGCTAAAGAGAAAGGAAAATTTG	A_24_P169148	HMGB1L1	NM_001008735	ref|Homo sapiens high-mobility_group_box_1-like_1_(HMGB1L1), mRNA [NM_001008735]	0.289588	0.164548
TAGATTTCTCCCAAGGGGATCACTTAGCTTCTCACTGACACACCCTTCCCAATTGCCACA	A_23_P102706	SNPH	NM_014723	ref|Homo sapiens syntaphilin_(SNPH), mRNA [NM_014723]	-0.346802	0.159366
AGAAACTTCATGAGGGTCTCTTACTAACTCCATTACACTCTCTCTCCTGGAGCCTCATCT	A_24_P333019	RNF24	NM_007219	ref|Homo sapiens ring finger protein 24 (RNF24), transcript variant 1, mRNA [NM_007219]	-0.286769	0.156774
GCCCCAAGGTCCCGAAGGGCAGGTCAGAGGGAGAGAGGCTGGAGACCTGGGCTGGGGCCT	A_23_P58747	N4BP3	NM_015111	ref|Homo sapiens Nedd4 binding protein 3 (N4BP3), mRNA [NM_015111]	-0.314492	0.152731
TGAGGAAACCCTTTTTATTTTATTACCTTTCACTCTCTGGCTGCTGGGTCTGCCGTCGGT	A_23_P109436	ADORA2A	NM_000675	ref|Homo sapiens adenosine_A2a_receptor_(ADORA2A), mRNA [NM_000675]	-0.296581	0.14604
AACACATCCCGGGCTTCCGTGACCTTTCTCAGCATGACCAAGTCACCCTGCTTAAGGCTG	A_24_P250227	NR1D1	NM_021724	ref|Homo sapiens nuclear receptor subfamily 1, group D, member 1 (NR1D1), mRNA [NM_021724]	-0.325982	0.140289
TGTAGGACTCTAGTGTTCTTGGGTGTATTGCATGGGCTGCATTATCTACAGCATTGTACA	A_23_P71752	ZFAND5	NM_006007	ref|Homo sapiens zinc finger, AN1-type domain 5 (ZFAND5), transcript variant c, mRNA [NM_006007]	-0.231846	0.123106
CAGGGTTAATGGGACGGCCTGGTGGGGCATTGCCGGTCTTTCCCAGCCACAGACAAGCTT	A_24_P322313	ERN1	AK055561	gb|Homo sapiens cDNA_FLJ30999_fis, clone_HLUNG1000110._[AK055561]	-0.428546	0.117492
TCAACACAGTTCACAATATAGTTTTCAAAGTACAGTTTAAAACTCAAAAGTAAACTTTTC	A_24_P886966	AK123483	AK123483	gb|Homo sapiens cDNA_FLJ41489_fis, clone_BRTHA2004582._[AK123483]	-0.305667	0.11485
GCCGGGACACCACCAGAGCCGCGAGACCACCAGAGCCGTGACACCACCAGAGCCGGGACA	A_24_P565503	A_24_P565503	A_24_P565503	Unknown	-0.394952	0.111554
ATGGTGTTCCAAAATTGCAGCTGTATTCAAACATCAGGAAATTCATCTGCAGTTCTTGGG	A_24_P292542	SLCO1A2	NM_134431	ref|Homo sapiens solute carrier organic anion transporter family, member 1A2 (SLCO1A2), transcript variant 1, mRNA [NM_134431]	-0.264266	0.107342
GGGTGGGAAAGCATAAGATGGGGACTAAGACTTTGCCTTTAACCTTCATGACATGAAGAA	A_32_P204048	CR601260	CR601260	gb|full-length cDNA clone CS0DM001YA20 of Fetal liver of Homo sapiens (human). [CR601260]	0.2795	0.0958817
GCCCTGCAGGAAGTTTCTACTGACAGGCCAGTGCGACTTTGGCTCCAACTGCAGATTTTC	A_23_P132248	ZMAT5	NM_019103	ref|Homo sapiens zinc_finger, matrin_type_5_(ZMAT5), transcript_variant_1, mRNA [NM_019103]	-0.279234	0.0951498
CAGAGACCCAAGTTTAGGTTCTCATAGTGTATTTGAAGTAGTTATACTCCTGGCTTAAGT	A_32_P67544	LOC729082	BX647764	gb|Homo sapiens mRNA; cDNA DKFZp686E0352 (from clone DKFZp686E0352). [BX647764]	0.228984	0.0927071
CTTTCCCCTTCACTATCTTCTGTAATGTAACTTCAATAAATGTGATTCTCATCTTGGCCC	A_24_P910050	CD242823	CD242823	gb|AGENCOURT_14126724_NIH_MGC_179_Homo sapiens cDNA_clone_IMAGE:30385216_5', mRNA sequence_[CD242823]	0.315023	0.0840396
TACTGGAACAGGAAAATGAACATCTGAATCAAACAGTGTCTTCCTTAAGGCAGCGGTCCC	A_23_P17269	CCDC88A	NM_018084	ref|Homo sapiens coiled-coil_domain_containing_88A_(CCDC88A), transcript_variant_2, mRNA [NM_018084]	0.405989	0.0835894
CCAGGTATTCCATAAAACTCTGTAGAGGCCATTTACATTTCGTAAATTCTGTAATTACAC	A_32_P23517	A_32_P23517	A_32_P23517	Unknown	-0.402567	0.0795934
CTGCAGCTGAATCACAGCTCTTGCCCTCATTGGTTTTGTTCTTGGTCTCCTAATAAGTGT	A_32_P214925	FAM115C	NM_173678	ref|Homo sapiens family with sequence similarity 115, member C (FAM115C), transcript variant 2, mRNA [NM_173678]	-0.674459	0.0748527
ATCAAGTAGCCCAAGTAGGAGAGAATCATAGGCAAAAGTTTCTTTAAAGTGGCAGTTGAT	A_23_P23873	PAPPA2	NM_020318	ref|Homo sapiens pappalysin 2 (PAPPA2), transcript variant 1, mRNA [NM_020318]	0.278378	0.0731728
CATCTAAAACACATAGGTACCTTATCTGAAACTCTTGCACTTCCCCAACCAGGGCAGAAA	A_32_P117723	NUDT4	NM_199040	ref|Homo sapiens nudix_(nucleoside_diphosphate_linked_moiety_X)-type_motif_4_(NUDT4), transcript_variant_2, mRNA [NM_199040]	-0.351263	0.0597077
CAAGATGCAGAAGATTACGCTATTTCTCGCTGTTTGACAAACACCCTGATCTGGCAGCTA	A_24_P799680	A_24_P799680	A_24_P799680	Unknown	0.469614	0.0581837
CTGCTATGGACCCATAATAAGAGGCCTGTTGTATATGAAATTGTCTAGAATTCAGGTGCA	A_24_P35169	GATAD1	NM_021167	ref|Homo sapiens GATA_zinc_finger_domain_containing_1_(GATAD1), mRNA [NM_021167]	0.186047	0.0559474
CGGCTTCATTCCCAAGAACTACATAGAAATGAAACCACATCCGTGGTTTTTTGGCAAAAT	A_24_P39654	GRB2	NM_002086	ref|Homo sapiens growth_factor_receptor-bound_protein_2_(GRB2), transcript_variant_1, mRNA [NM_002086]	-0.297386	0.0435195
AAGATAGCAGTCTTGAGATGGTATATGAGGGAAGCAGAAATTAATATTAGAACCTGGGTA	A_32_P220523	AL832820	AL832820	gb|Homo sapiens mRNA; cDNA DKFZp667D0824 (from clone DKFZp667D0824) [AL832820]	0.322354	0.0402782
TTTTGAGTCCGGAAAAACAGAATTCCAAGTCAAATTCTGTTCCAATTATCCTGGCCATCG	A_23_P201587	SORT1	NM_002959	ref|Homo sapiens sortilin_1_(SORT1), mRNA [NM_002959]	-0.299343	0.0287065
ACTAGAGCAAAATTATGAGTGTCTAAGTATCTTAGTTATGCTTCATAAGATCTGACTGGG	A_32_P140268	KCND3	ENST00000369697	ens|Potassium voltage-gated channel subfamily D member 3 (Voltage-gated potassium channel subunit Kv4.3) [Source:UniProtKB/Swiss-Prot;Acc:Q9UK17] [ENST00000369697]	0.284552	0.0276842
CAGCCTTGGAGAGAGCAGGGGTACCAAGGATCTTCCTCCAGTGAAGGACCCTGGAGCCCT	A_23_P218879	TREX1	NM_016381	ref|Homo sapiens three_prime_repair_exonuclease_1_(TREX1), transcript_variant_1, mRNA [NM_016381]	-0.225644	0.0254407
AAATGAACACTGCCAAGATAAAGCCAACCAGACCCTTCATCAAAGAAATTGTTTTGTTAG	A_23_P73220	FGD6	NM_018351	ref|Homo sapiens FYVE, RhoGEF and PH domain containing 6 (FGD6), mRNA [NM_018351]	-0.357313	0.0183529
TCCTATGTGGACTCTGATTTAAGGGCTATAAGGCCTGTCTCTTCCTACCCAATAGAGGTT	A_32_P156171	A_32_P156171	A_32_P156171	Unknown	0.473992	0.0067897

## Sheet: M1775R PathwayExpress results
Rank	Database Name	Pathway Name	Pathway URL	Impact Factor	#Genes in Pathway	#Input Genes in Pathway	#Pathway Genes on Chip	%InputGenes in Pathway	%PathwayGenes in Input	Unique Pathway-id
1	KEGG	Basal cell carcinoma	http://www.genome.jp/kegg-bin/mark_pathway_www?@hsa05217/default%3dyellow/hsa:11211%09blue,white/	9.583	55	1	55	0.518	1.818	1:05217
2	KEGG	Pathways in cancer	http://www.genome.jp/kegg-bin/mark_pathway_www?@hsa05200/default%3dyellow/hsa:1050%09blue,white/hsa:2353%09red,white/hsa:3569%09red,white/hsa:11211%09blue,white/hsa:1026%09blue,white/hsa:2885%09blue,white/hsa:7422%09blue,white/hsa:5371%09blue,white/hsa:4088%09blue,white/hsa:4790%09blue,white/	9.2	330	10	326	5.181	3.03	1:05200
3	KEGG	Maturity onset diabetes of the young	http://www.genome.jp/kegg-bin/mark_pathway_www?@hsa04950/default%3dyellow/hsa:3280%09red,white/	8.974	24	1	23	0.518	4.167	1:04950
4	KEGG	Acute myeloid leukemia	http://www.genome.jp/kegg-bin/mark_pathway_www?@hsa05221/default%3dyellow/hsa:1050%09blue,white/hsa:2885%09blue,white/hsa:5371%09blue,white/hsa:4790%09blue,white/	8.255	59	4	55	2.073	6.78	1:05221
5	KEGG	Axon guidance	http://www.genome.jp/kegg-bin/mark_pathway_www?@hsa04360/default%3dyellow/hsa:2049%09blue,white/hsa:57522%09red,white/	7.772	129	2	128	1.036	1.55	1:04360
6	KEGG	Gap junction	http://www.genome.jp/kegg-bin/mark_pathway_www?@hsa04540/default%3dyellow/hsa:2885%09blue,white/hsa:1813%09blue,white/	7.587	96	2	94	1.036	2.083	1:04540
7	KEGG	Cytokine-cytokine receptor interaction	http://www.genome.jp/kegg-bin/mark_pathway_www?@hsa04060/default%3dyellow/hsa:3569%09red,white/hsa:8795%09blue,white/hsa:6347%09blue,white/hsa:9180%09blue,white/hsa:7422%09blue,white/hsa:2920%09red,white/hsa:8744%09blue,white/hsa:3563%09blue,white/	7.323	263	8	254	4.145	3.042	1:04060
8	KEGG	Toll-like receptor signaling pathway	http://www.genome.jp/kegg-bin/mark_pathway_www?@hsa04620/default%3dyellow/hsa:2353%09red,white/hsa:3569%09red,white/hsa:8737%09blue,white/hsa:7097%09red,white/hsa:4790%09blue,white/	7.238	102	5	96	2.591	4.902	1:04620
9	KEGG	Chronic myeloid leukemia	http://www.genome.jp/kegg-bin/mark_pathway_www?@hsa05220/default%3dyellow/hsa:1026%09blue,white/hsa:2885%09blue,white/hsa:4088%09blue,white/hsa:4790%09blue,white/	6.982	75	4	73	2.073	5.333	1:05220
10	KEGG	Colorectal cancer	http://www.genome.jp/kegg-bin/mark_pathway_www?@hsa05210/default%3dyellow/hsa:2353%09red,white/hsa:11211%09blue,white/hsa:2885%09blue,white/hsa:4088%09blue,white/	6.563	84	4	82	2.073	4.762	1:05210
11	KEGG	Apoptosis	http://www.genome.jp/kegg-bin/mark_pathway_www?@hsa04210/default%3dyellow/hsa:8795%09blue,white/hsa:8737%09blue,white/hsa:4790%09blue,white/hsa:3563%09blue,white/	6.543	89	4	88	2.073	4.494	1:04210
12	KEGG	Focal adhesion	http://www.genome.jp/kegg-bin/mark_pathway_www?@hsa04510/default%3dyellow/hsa:3678%09blue,white/hsa:2885%09blue,white/hsa:9564%09blue,white/hsa:7422%09blue,white/	6.271	203	4	198	2.073	1.97	1:04510
13	KEGG	Melanogenesis	http://www.genome.jp/kegg-bin/mark_pathway_www?@hsa04916/default%3dyellow/hsa:11211%09blue,white/hsa:1906%09red,white/	5.904	102	2	102	1.036	1.961	1:04916
14	KEGG	VEGF signaling pathway	http://www.genome.jp/kegg-bin/mark_pathway_www?@hsa04370/default%3dyellow/hsa:7422%09blue,white/	5.19	74	1	72	0.518	1.351	1:04370
15	KEGG	Jak-STAT signaling pathway	http://www.genome.jp/kegg-bin/mark_pathway_www?@hsa04630/default%3dyellow/hsa:3569%09red,white/hsa:9180%09blue,white/hsa:2885%09blue,white/hsa:3563%09blue,white/	5.177	155	4	147	2.073	2.581	1:04630
16	KEGG	Pancreatic cancer	http://www.genome.jp/kegg-bin/mark_pathway_www?@hsa05212/default%3dyellow/hsa:7422%09blue,white/hsa:4088%09blue,white/hsa:4790%09blue,white/	5.023	72	3	72	1.554	4.167	1:05212
17	KEGG	Wnt signaling pathway	http://www.genome.jp/kegg-bin/mark_pathway_www?@hsa04310/default%3dyellow/hsa:11211%09blue,white/hsa:4088%09blue,white/hsa:8607%09blue,white/	5.016	152	3	149	1.554	1.974	1:04310
18	KEGG	Non-small cell lung cancer	http://www.genome.jp/kegg-bin/mark_pathway_www?@hsa05223/default%3dyellow/hsa:2885%09blue,white/	4.991	54	1	53	0.518	1.852	1:05223
19	KEGG	Prostate cancer	http://www.genome.jp/kegg-bin/mark_pathway_www?@hsa05215/default%3dyellow/hsa:1026%09blue,white/hsa:2885%09blue,white/hsa:4790%09blue,white/	4.921	90	3	88	1.554	3.333	1:05215
20	KEGG	Insulin signaling pathway	http://www.genome.jp/kegg-bin/mark_pathway_www?@hsa04910/default%3dyellow/hsa:2885%09blue,white/	4.228	138	1	135	0.518	0.725	1:04910
21	KEGG	Regulation of actin cytoskeleton	http://www.genome.jp/kegg-bin/mark_pathway_www?@hsa04810/default%3dyellow/hsa:3678%09blue,white/hsa:9564%09blue,white/	4.178	217	2	209	1.036	0.922	1:04810
22	KEGG	Calcium signaling pathway	http://www.genome.jp/kegg-bin/mark_pathway_www?@hsa04020/default%3dyellow/hsa:135%09blue,white/	4.17	182	1	176	0.518	0.549	1:04020
23	KEGG	Glioma	http://www.genome.jp/kegg-bin/mark_pathway_www?@hsa05214/default%3dyellow/hsa:1026%09blue,white/hsa:2885%09blue,white/	4.153	65	2	64	1.036	3.077	1:05214
24	KEGG	Hematopoietic cell lineage	http://www.genome.jp/kegg-bin/mark_pathway_www?@hsa04640/default%3dyellow/hsa:3569%09red,white/hsa:3678%09blue,white/hsa:3563%09blue,white/	4.057	87	3	82	1.554	3.448	1:04640
25	KEGG	Base excision repair	http://www.genome.jp/kegg-bin/mark_pathway_www?@hsa03410/default%3dyellow/hsa:3146%09red,white/hsa:10357%09red,white/	4.033	36	2	33	1.036	5.556	1:03410
26	KEGG	Notch signaling pathway	http://www.genome.jp/kegg-bin/mark_pathway_www?@hsa04330/default%3dyellow/hsa:3280%09red,white/hsa:1840%09blue,white/	3.959	47	2	47	1.036	4.255	1:04330
27	KEGG	Tight junction	http://www.genome.jp/kegg-bin/mark_pathway_www?@hsa04530/default%3dyellow/hsa:5581%09red,white/hsa:154810%09blue,white/	3.909	135	2	130	1.036	1.481	1:04530
28	KEGG	ErbB signaling pathway	http://www.genome.jp/kegg-bin/mark_pathway_www?@hsa04012/default%3dyellow/hsa:1026%09blue,white/hsa:2885%09blue,white/	3.904	87	2	85	1.036	2.299	1:04012
29	KEGG	Circadian rhythm	http://www.genome.jp/kegg-bin/mark_pathway_www?@hsa04710/default%3dyellow/hsa:9572%09blue,white/	3.883	13	1	13	0.518	7.692	1:04710
30	KEGG	Bladder cancer	http://www.genome.jp/kegg-bin/mark_pathway_www?@hsa05219/default%3dyellow/hsa:1026%09blue,white/hsa:7422%09blue,white/	3.796	42	2	41	1.036	4.762	1:05219
31	KEGG	T cell receptor signaling pathway	http://www.genome.jp/kegg-bin/mark_pathway_www?@hsa04660/default%3dyellow/hsa:2353%09red,white/hsa:2885%09blue,white/hsa:4790%09blue,white/	3.588	108	3	107	1.554	2.778	1:04660
32	KEGG	Natural killer cell mediated cytotoxicity	http://www.genome.jp/kegg-bin/mark_pathway_www?@hsa04650/default%3dyellow/hsa:8795%09blue,white/hsa:2885%09blue,white/	3.547	135	2	120	1.036	1.481	1:04650
33	KEGG	Renal cell carcinoma	http://www.genome.jp/kegg-bin/mark_pathway_www?@hsa05211/default%3dyellow/hsa:2885%09blue,white/hsa:7422%09blue,white/	3.325	69	2	68	1.036	2.899	1:05211
34	KEGG	MAPK signaling pathway	http://www.genome.jp/kegg-bin/mark_pathway_www?@hsa04010/default%3dyellow/hsa:2353%09red,white/hsa:1843%09red,white/hsa:2885%09blue,white/hsa:4790%09blue,white/	3.32	272	4	263	2.073	1.471	1:04010
35	KEGG	p53 signaling pathway	http://www.genome.jp/kegg-bin/mark_pathway_www?@hsa04115/default%3dyellow/hsa:1026%09blue,white/hsa:8795%09blue,white/	3.046	69	2	68	1.036	2.899	1:04115
36	KEGG	Fc epsilon RI signaling pathway	http://www.genome.jp/kegg-bin/mark_pathway_www?@hsa04664/default%3dyellow/hsa:2885%09blue,white/hsa:5581%09red,white/	3.027	78	2	75	1.036	2.564	1:04664
37	KEGG	Epithelial cell signaling in Helicobacter pylori infection	http://www.genome.jp/kegg-bin/mark_pathway_www?@hsa05120/default%3dyellow/hsa:4790%09blue,white/	2.991	68	1	67	0.518	1.471	1:05120
38	KEGG	B cell receptor signaling pathway	http://www.genome.jp/kegg-bin/mark_pathway_www?@hsa04662/default%3dyellow/hsa:2353%09red,white/hsa:4790%09blue,white/	2.921	65	2	65	1.036	3.077	1:04662
39	KEGG	Type II diabetes mellitus	http://www.genome.jp/kegg-bin/mark_pathway_www?@hsa04930/default%3dyellow/hsa:5581%09red,white/	2.888	45	1	42	0.518	2.222	1:04930
40	KEGG	TGF-beta signaling pathway	http://www.genome.jp/kegg-bin/mark_pathway_www?@hsa04350/default%3dyellow/hsa:4088%09blue,white/	2.883	87	1	84	0.518	1.149	1:04350
41	KEGG	SNARE interactions in vesicular transport	http://www.genome.jp/kegg-bin/mark_pathway_www?@hsa04130/default%3dyellow/hsa:8676%09blue,white/	2.716	38	1	36	0.518	2.632	1:04130
42	KEGG	Endometrial cancer	http://www.genome.jp/kegg-bin/mark_pathway_www?@hsa05213/default%3dyellow/hsa:2885%09blue,white/	2.551	52	1	50	0.518	1.923	1:05213
43	KEGG	Adipocytokine signaling pathway	http://www.genome.jp/kegg-bin/mark_pathway_www?@hsa04920/default%3dyellow/hsa:4790%09blue,white/	2.318	67	1	67	0.518	1.493	1:04920
44	KEGG	Complement and coagulation cascades	http://www.genome.jp/kegg-bin/mark_pathway_www?@hsa04610/default%3dyellow/hsa:7035%09blue,white/	2.297	69	1	68	0.518	1.449	1:04610
45	KEGG	Cell cycle	http://www.genome.jp/kegg-bin/mark_pathway_www?@hsa04110/default%3dyellow/hsa:1026%09blue,white/hsa:4088%09blue,white/	2.225	118	2	111	1.036	1.695	1:04110
46	KEGG	Graft-versus-host disease	http://www.genome.jp/kegg-bin/mark_pathway_www?@hsa05332/default%3dyellow/hsa:3569%09red,white/	2.165	42	1	36	0.518	2.381	1:05332
47	KEGG	GnRH signaling pathway	http://www.genome.jp/kegg-bin/mark_pathway_www?@hsa04912/default%3dyellow/hsa:2885%09blue,white/	2.083	103	1	98	0.518	0.971	1:04912
48	KEGG	mTOR signaling pathway	http://www.genome.jp/kegg-bin/mark_pathway_www?@hsa04150/default%3dyellow/hsa:7422%09blue,white/	2.072	52	1	50	0.518	1.923	1:04150
49	KEGG	Small cell lung cancer	http://www.genome.jp/kegg-bin/mark_pathway_www?@hsa05222/default%3dyellow/hsa:4790%09blue,white/	1.925	86	1	85	0.518	1.163	1:05222
50	KEGG	Ubiquitin mediated proteolysis	http://www.genome.jp/kegg-bin/mark_pathway_www?@hsa04120/default%3dyellow/hsa:5371%09blue,white/hsa:23327%09red,white/	1.905	138	2	131	1.036	1.449	1:04120
51	KEGG	Adherens junction	http://www.genome.jp/kegg-bin/mark_pathway_www?@hsa04520/default%3dyellow/hsa:4088%09blue,white/	1.801	78	1	76	0.518	1.282	1:04520
52	KEGG	PPAR signaling pathway	http://www.genome.jp/kegg-bin/mark_pathway_www?@hsa03320/default%3dyellow/hsa:2710%09red,white/	1.784	70	1	68	0.518	1.429	1:03320
53	KEGG	ECM-receptor interaction	http://www.genome.jp/kegg-bin/mark_pathway_www?@hsa04512/default%3dyellow/hsa:3678%09blue,white/	1.603	84	1	83	0.518	1.19	1:04512
54	KEGG	Melanoma	http://www.genome.jp/kegg-bin/mark_pathway_www?@hsa05218/default%3dyellow/hsa:1026%09blue,white/	1.521	71	1	71	0.518	1.408	1:05218
55	KEGG	Alzheimer''s disease	http://www.genome.jp/kegg-bin/mark_pathway_www?@hsa05010/default%3dyellow/hsa:2081%09blue,white/	1.386	178	1	160	0.518	0.562	1:05010
56	KEGG	Neuroactive ligand-receptor interaction	http://www.genome.jp/kegg-bin/mark_pathway_www?@hsa04080/default%3dyellow/hsa:1813%09blue,white/hsa:135%09blue,white/	1.232	256	2	250	1.036	0.781	1:04080
57	KEGG	Leukocyte transendothelial migration	http://www.genome.jp/kegg-bin/mark_pathway_www?@hsa04670/default%3dyellow/hsa:9564%09blue,white/	1.159	119	1	114	0.518	0.84	1:04670
58	KEGG	Huntington''s disease	http://www.genome.jp/kegg-bin/mark_pathway_www?@hsa05016/default%3dyellow/hsa:6648%09blue,white/	1.115	189	1	171	0.518	0.529	1:05016

## Sheet: M1775R mapped genes
Gene Symbol	log2 (Fold Change)	#Pathways for InputIds	Gene Name
GRB2	-0.297386	19	growth factor receptor-bound protein 2
NFKB1	-0.252298	13	nuclear factor of kappa light polypeptide gene enhancer in B-cells 1
CDKN1A	-0.306665	9	cyclin-dependent kinase inhibitor 1A (p21, Cip1)
SMAD3	-0.428681	8	SMAD family member 3
VEGFA	-0.415754	8	vascular endothelial growth factor A
FOS	0.402026	6	v-fos FBJ murine osteosarcoma viral oncogene homolog
IL6	0.351198	6	interleukin 6 (interferon, beta 2)
FZD10	-0.649181	5	frizzled homolog 10 (Drosophila)
IL3RA	-0.33398	4	interleukin 3 receptor, alpha (low affinity)
ITGA5	-0.376767	4	integrin, alpha 5 (fibronectin receptor, alpha polypeptide)
TNFRSF10B	-0.247568	4	tumor necrosis factor receptor superfamily, member 10b
PRKCE	0.309015	3	protein kinase C, epsilon (EC:2.7.11.13)
PML	-0.304576	3	promyelocytic leukemia
BCAR1	-0.282417	3	breast cancer anti-estrogen resistance 1
DRD2	-0.352316	2	dopamine receptor D2
OSMR	-0.312933	2	oncostatin M receptor
HES1	0.711704	2	hairy and enhancer of split 1, (Drosophila)
ADORA2A	-0.296581	2	adenosine A2a receptor
RIPK1	-0.33151	2	receptor (TNFRSF)-interacting serine-threonine kinase 1
CEBPA	-0.372865	2	CCAAT/enhancer binding protein (C/EBP), alpha
STX11	-0.556892	1	syntaxin 11
TFPI	-0.584932	1	tissue factor pathway inhibitor (lipoprotein-associated coagulation
EPHB3	-0.326345	1	EPH receptor B3 (EC:2.7.10.1)
SOD2	-0.337617	1	superoxide dismutase 2, mitochondrial (EC:1.15.1.1)
HMGB1L1	0.289588	1	high-mobility group box 1-like 1
HMGB1	0.317854	1	high-mobility group box 1
CXCL2	0.695723	1	chemokine (C-X-C motif) ligand 2
AMOTL1	-0.316075	1	angiomotin like 1
ERN1	-0.428546	1	endoplasmic reticulum to nucleus signaling 1 (EC:2.7.11.1)
TNFSF9	-0.284561	1	tumor necrosis factor (ligand) superfamily, member 9
NEDD4L	0.353994	1	neural precursor cell expressed, developmentally down-regulated
GK	0.393746	1	glycerol kinase (EC:2.7.1.30)
NR1D1	-0.325982	1	nuclear receptor subfamily 1, group D, member 1
SRGAP1	1.03295	1	SLIT-ROBO Rho GTPase activating protein 1
EDN1	0.444271	1	endothelin 1
RUVBL1	-0.302803	1	RuvB-like 1 (E. coli) (EC:3.6.1.-)
DUSP1	0.760666	1	dual specificity phosphatase 1 (EC:3.1.3.16 3.1.3.48)
TLR2	0.439911	1	toll-like receptor 2
DTX1	-0.310664	1	deltex homolog 1 (Drosophila)
CCL2	-0.372346	1	chemokine (C-C motif) ligand 2
RASA4	-0.617715	0	RAS p21 protein activator 4
FGD6	-0.357313	0	FYVE, RhoGEF and PH domain containing 6
PAPPA2	0.278378	0	pappalysin 2
C8orf4	0.386507	0	chromosome 8 open reading frame 4
A_24_P799680	0.469614	0	A_24_P799680
RGSL1	0.61411	0	regulator of G-protein signaling like 1
THC2673888	0.485399	0	THC2673888
A_24_P565503	-0.394952	0	A_24_P565503
DYRK2	-0.282513	0	dual-specificity tyrosine-(Y)-phosphorylation regulated kinase 2
ARID5A	-0.337287	0	AT rich interactive domain 5A (MRF1-like)
TNIP1	-0.367878	0	TNFAIP3 interacting protein 1
SMOX	-0.304013	0	spermine oxidase
CLIP4	0.40109	0	CAP-GLY domain containing linker protein family, member 4
NCRNA00084	0.648453	0	NCRNA00084
THC2496620	0.39875	0	THC2496620
GPR56	-0.331019	0	G protein-coupled receptor 56
BIRC7	-0.381949	0	baculoviral IAP repeat-containing 7
THC2504848	-0.353923	0	THC2504848
CCDC88A	0.405989	0	coiled-coil domain containing 88A
THC2679057	0.360934	0	THC2679057
C10orf137	-0.302291	0	chromosome 10 open reading frame 137
SLC39A3	-0.334825	0	solute carrier family 39 (zinc transporter), member 3
LOC283454	0.259998	0	LOC283454
CD242823	0.315023	0	CD242823
CANT1	-0.280803	0	calcium activated nucleotidase 1 (EC:3.6.1.6)
ZNF239	0.355221	0	zinc finger protein 239
LOC284454	0.763308	0	LOC284454
THC2542194	-0.317861	0	THC2542194
DHFR	0.267363	0	dihydrofolate reductase (EC:1.5.1.3)
CR601260	0.2795	0	CR601260
ATL1	-0.297686	0	atlastin GTPase 1
NFIX	-0.336552	0	nuclear factor I/X (CCAAT-binding transcription factor)
ZC3H12A	0.403317	0	zinc finger CCCH-type containing 12A
ARMC5	-0.225042	0	armadillo repeat containing 5
ZFAND5	-0.231845	0	zinc finger, AN1-type domain 5
TREX1	-0.225644	0	three prime repair exonuclease 1 (EC:3.1.11.2)
BTG1	-0.366874	0	B-cell translocation gene 1, anti-proliferative
KIAA1949	-0.35108	0	KIAA1949
ZNF831	0.390521	0	zinc finger protein 831
DOK7	0.318622	0	docking protein 7
ZNF416	-0.275566	0	zinc finger protein 416
PANX1	-0.350073	0	pannexin 1
RHEBL1	-0.507092	0	Ras homolog enriched in brain like 1
A_32_P23517	-0.402567	0	A_32_P23517
A_32_P55987	0.326777	0	A_32_P55987
TBX3	-0.317353	0	T-box 3
NUDT4	-0.351263	0	nudix (nucleoside diphosphate linked moiety X)-type motif 4
NINJ1	-0.334558	0	ninjurin 1
SLCO1A2	-0.264266	0	solute carrier organic anion transporter family, member 1A2
LILRP2	-0.37275	0	LILRP2
A_32_P19616	-0.323141	0	A_32_P19616
KCND3	0.284552	0	potassium voltage-gated channel, Shal-related subfamily, member 3
CDA	-0.288403	0	cytidine deaminase (EC:3.5.4.5)
C17orf53	-0.235111	0	chromosome 17 open reading frame 53
ZBTB24	-0.277661	0	zinc finger and BTB domain containing 24
FOSL2	-0.361712	0	FOS-like antigen 2
N4BP3	-0.314492	0	Nedd4 binding protein 3
RGS16	0.627079	0	regulator of G-protein signaling 16
NDST2	-0.207604	0	N-deacetylase/N-sulfotransferase (heparan glucosaminyl) 2
P4HA3	-0.249066	0	prolyl 4-hydroxylase, alpha polypeptide III (EC:1.14.11.2)
A_24_P367326	-0.303415	0	A_24_P367326
A_32_P203959	-0.924179	0	A_32_P203959
PDK4	-0.575399	0	pyruvate dehydrogenase kinase, isozyme 4 (EC:2.7.11.2)
hCG_2011852	-0.545734	0	hypothetical protein LOC643677
LOC729082	0.228984	0	LOC729082
ZMAT5	-0.279234	0	zinc finger, matrin type 5
A_23_P210297	-0.357556	0	A_23_P210297
C5orf53	0.277759	0	chromosome 5 open reading frame 53
C8orf22	-0.447544	0	chromosome 8 open reading frame 22
AK022223	0.310022	0	AK022223
LOC284112	-0.287971	0	LOC284112
THC2511310	-0.465372	0	THC2511310
DMPK	-0.249962	0	dystrophia myotonica-protein kinase (EC:2.7.11.1)
GBP5	-0.361956	0	guanylate binding protein 5
A_32_P179646	0.45213	0	A_32_P179646
LOC728723	0.267471	0	LOC728723
AL832142	0.280834	0	AL832142
AHNAK2	-0.310387	0	AHNAK nucleoprotein 2
ARL8A	-0.343838	0	ADP-ribosylation factor-like 8A
RNF24	-0.286769	0	ring finger protein 24
PGM2L1	-0.271317	0	phosphoglucomutase 2-like 1 (EC:2.7.1.106)
A_24_P118946	0.324891	0	A_24_P118946
PAK1IP1	0.25097	0	PAK1 interacting protein 1
PLD6	0.353733	0	phospholipase D family, member 6 (EC:3.1.4.4)
ENST00000406200	0.792399	0	ENST00000406200
ZFYVE1	-0.287641	0	zinc finger, FYVE domain containing 1
AV753543	0.285193	0	AV753543
HMOX1	-0.362326	0	heme oxygenase (decycling) 1 (EC:1.14.99.3)
LOC145814	-0.392576	0	LOC145814
THC2637307	-0.285004	0	THC2637307
PRDM1	-0.324442	0	PR domain containing 1, with ZNF domain
CCDC17	-0.353471	0	coiled-coil domain containing 17
ENST00000435613	-0.264557	0	ENST00000435613
EPDR1	-0.281893	0	ependymin related protein 1 (zebrafish)
A_32_P156171	0.473992	0	A_32_P156171
CALD1	0.454664	0	caldesmon 1
ACTR3B	0.270637	0	ARP3 actin-related protein 3 homolog B (yeast)
A_24_P916853	0.59259	0	A_24_P916853
TRAF3IP2	-0.287611	0	TRAF3 interacting protein 2
AK097085	-0.553351	0	AK097085
TBC1D10A	-0.372696	0	TBC1 domain family, member 10A
LYPD3	-0.33904	0	LY6/PLAUR domain containing 3
AF085874	-0.297688	0	AF085874
CDC42EP4	-0.199607	0	CDC42 effector protein (Rho GTPase binding) 4
SLC15A4	-0.248132	0	solute carrier family 15, member 4
FLJ35220	-0.402447	0	FLJ35220
DUSP5P	0.290185	0	DUSP5P
AL832820	0.322354	0	AL832820
BC001335	-0.331436	0	BC001335
AW511634	-0.311054	0	AW511634
PLEKHH2	-0.292096	0	pleckstrin homology domain containing, family H (with MyTH4 domain)
AK123483	-0.305667	0	AK123483
CR590573	0.370362	0	CR590573
NBEA	0.379386	0	neurobeachin
C3orf59	-0.337192	0	chromosome 3 open reading frame 59
SNPH	-0.346802	0	syntaphilin
RC3H2	-0.358416	0	ring finger and CCCH-type zinc finger domains 2
GALNT10	0.486135	0	UDP-N-acetyl-alpha-D-galactosamine:polypeptide
A_24_P786912	-0.334655	0	A_24_P786912
A_23_P136849	0.580598	0	A_23_P136849
SORT1	-0.299343	0	sortilin 1
OBFC2A	0.366617	0	oligonucleotide/oligosaccharide-binding fold containing 2A
TMEM86B	-0.412724	0	transmembrane protein 86B
LOC90499	-0.297579	0	LOC90499
PMP22	-0.265747	0	peripheral myelin protein 22
A_32_P76865	-0.484679	0	A_32_P76865
C13orf18	0.231679	0	chromosome 13 open reading frame 18
A_32_P11673	-0.324364	0	A_32_P11673
ENST00000369158	0.275392	0	ENST00000369158
MMP3	-0.452906	0	matrix metallopeptidase 3 (stromelysin 1, progelatinase)
THC2644897	0.566512	0	THC2644897
DHRS3	-0.421777	0	dehydrogenase/reductase (SDR family) member 3
FAM115C	-0.674459	0	family with sequence similarity 115, member C
GATAD1	0.186047	0	GATA zinc finger domain containing 1
A_32_P128399	0.28431	0	A_32_P128399
A_32_P18630	0.348089	0	A_32_P18630
PAQR7	-0.359973	0	progestin and adipoQ receptor family member VII
PAQR6	-0.311637	0	progestin and adipoQ receptor family member VI
BCL2L13	-0.408954	0	BCL2-like 13 (apoptosis facilitator)
CEP250	-0.30671	0	centrosomal protein 250kDa
PLB1	-0.43243	0	phospholipase B1 (EC:3.1.1.5 3.1.1.4)
LOC100131165	0.336535	0	LOC100131165
AK096250	0.351074	0	AK096250
A4GALT	-0.353052	0	alpha 1,4-galactosyltransferase (EC:2.4.1.228)
PLEKHG2	-0.306968	0	pleckstrin homology domain containing, family G (with RhoGef domain)
BX118285	-0.36739	0	BX118285
LOC100128178	0.584037	0	LOC100128178
MCTP2	0.525331	0	multiple C2 domains, transmembrane 2
ZADH2	-0.451374	0	zinc binding alcohol dehydrogenase domain containing 2
AK023526	0.327036	0	AK023526
KLF2	-0.356927	0	Kruppel-like factor 2 (lung)
AHNAK	-0.384152	0	AHNAK nucleoprotein
USP28	-0.338785	0	ubiquitin specific peptidase 28 (EC:3.1.2.15)

## Sheet: M1775R OntoExpress results
Function name	GO ID	Locus ID	Gene Symbol	UniGene cluster ID
Gene_Ontology	GO:0003673
molecular_function	GO:0003674	7763,	ZFAND5,	406096,
catalytic activity	GO:0003824
oxidoreductase activity	GO:0016491	1719,283208,6648,54498,3162,284273,9249,	DHFR,P4HA3,SOD2,SMOX,HMOX1,ZADH2,DHRS3,	592364,660541,487046,433337,517581,465433,289347,
oxidoreductase activity, acting on the CH-NH group of donors	GO:0016645
oxidoreductase activity, acting on the CH-NH group of donors, NAD or NADP as acceptor	GO:0016646
dihydrofolate reductase activity	GO:0004146	1719,	DHFR,	592364,
oxidoreductase activity, acting on the CH-NH group of donors, oxygen as acceptor	GO:0016647
polyamine oxidase activity	GO:0046592	54498,	SMOX,	433337,
oxidoreductase activity, acting on single donors with incorporation of molecular oxygen	GO:0016701
oxidoreductase activity, acting on single donors with incorporation of molecular oxygen, incorporation of two atoms of oxygen	GO:0016702	283208,	P4HA3,	660541,
oxidoreductase activity, acting on paired donors, with incorporation or reduction of molecular oxygen	GO:0016705
heme oxygenase (decyclizing) activity	GO:0004392	3162,	HMOX1,	517581,
oxidoreductase activity, acting on paired donors, with incorporation or reduction of molecular oxygen, 2-oxoglutarate as one donor, and incorporation of one atom each of oxygen into both donors	GO:0016706	283208,	P4HA3,	660541,
peptidyl-proline dioxygenase activity	GO:0031543
procollagen-proline dioxygenase activity	GO:0019798
procollagen-proline 4-dioxygenase activity	GO:0004656	283208,	P4HA3,	660541,
peptidyl-proline 4-dioxygenase activity	GO:0031545
procollagen-proline 4-dioxygenase activity	GO:0004656	283208,	P4HA3,	660541,
oxidoreductase activity, acting on superoxide radicals as acceptor	GO:0016721
superoxide dismutase activity	GO:0004784	6648,	SOD2,	487046,
dioxygenase activity	GO:0051213
oxidoreductase activity, acting on single donors with incorporation of molecular oxygen, incorporation of two atoms of oxygen	GO:0016702	283208,	P4HA3,	660541,
transferase activity	GO:0016740	8737,1760,5581,5166,283209,2081,2049,8509,2710,8445,	RIPK1,DMPK,PRKCE,PDK4,PGM2L1,ERN1,EPHB3,NDST2,GK,DYRK2,	519842,631596,580351,8364,26612,700027,2913,654758,1466,173135,
transferase activity, transferring glycosyl groups	GO:0016757	53947,55568,	A4GALT,GALNT10,	105956,651323,
UDP-glycosyltransferase activity	GO:0008194
acetylgalactosaminyltransferase activity	GO:0008376
polypeptide N-acetylgalactosaminyltransferase activity	GO:0004653	55568,	GALNT10,	651323,
UDP-galactosyltransferase activity	GO:0035250
lactosylceramide 4-alpha-galactosyltransferase activity	GO:0050512	53947,	A4GALT,	105956,
transferase activity, transferring hexosyl groups	GO:0016758
acetylgalactosaminyltransferase activity	GO:0008376
polypeptide N-acetylgalactosaminyltransferase activity	GO:0004653	55568,	GALNT10,	651323,
galactosyltransferase activity	GO:0008378	53947,	A4GALT,	105956,
UDP-galactosyltransferase activity	GO:0035250
lactosylceramide 4-alpha-galactosyltransferase activity	GO:0050512	53947,	A4GALT,	105956,
transferase activity, transferring phosphorus-containing groups	GO:0016772
kinase activity	GO:0016301
glycerol kinase activity	GO:0004370	2710,	GK,	1466,
protein kinase activity	GO:0004672	6347,	CCL2,	303649,
protein histidine kinase activity	GO:0004673
two-component sensor activity	GO:0000155	5166,	PDK4,	8364,
protein serine/threonine kinase activity	GO:0004674	8737,1760,2081,8445,	RIPK1,DMPK,ERN1,DYRK2,	519842,631596,700027,173135,
protein kinase C activity	GO:0004697	5581,	PRKCE,	580351,
protein tyrosine kinase activity	GO:0004713	8737,8445,	RIPK1,DYRK2,	519842,173135,
transmembrane receptor protein tyrosine kinase activity	GO:0004714
ephrin receptor activity	GO:0005003	2049,	EPHB3,	2913,
pyruvate dehydrogenase (acetyl-transferring) kinase activity	GO:0004740	5166,	PDK4,	8364,
transmembrane receptor protein kinase activity	GO:0019199
transmembrane receptor protein tyrosine kinase activity	GO:0004714
ephrin receptor activity	GO:0005003	2049,	EPHB3,	2913,
glucose-1,6-bisphosphate synthase activity	GO:0047933	283209,	PGM2L1,	26612,
phosphotransferase activity, alcohol group as acceptor	GO:0016773
glycerol kinase activity	GO:0004370	2710,	GK,	1466,
protein kinase activity	GO:0004672	6347,	CCL2,	303649,
protein histidine kinase activity	GO:0004673
two-component sensor activity	GO:0000155	5166,	PDK4,	8364,
protein serine/threonine kinase activity	GO:0004674	8737,1760,2081,8445,	RIPK1,DMPK,ERN1,DYRK2,	519842,631596,700027,173135,
protein kinase C activity	GO:0004697	5581,	PRKCE,	580351,
protein tyrosine kinase activity	GO:0004713	8737,8445,	RIPK1,DYRK2,	519842,173135,
transmembrane receptor protein tyrosine kinase activity	GO:0004714
ephrin receptor activity	GO:0005003	2049,	EPHB3,	2913,
pyruvate dehydrogenase (acetyl-transferring) kinase activity	GO:0004740	5166,	PDK4,	8364,
transmembrane receptor protein kinase activity	GO:0019199
transmembrane receptor protein tyrosine kinase activity	GO:0004714
ephrin receptor activity	GO:0005003	2049,	EPHB3,	2913,
glucose-1,6-bisphosphate synthase activity	GO:0047933	283209,	PGM2L1,	26612,
phosphotransferase activity, nitrogenous group as acceptor	GO:0016775
protein histidine kinase activity	GO:0004673
two-component sensor activity	GO:0000155	5166,	PDK4,	8364,
transferase activity, transferring sulfur-containing groups	GO:0016782
sulfotransferase activity	GO:0008146	8509,	NDST2,	654758,
heparan sulfate sulfotransferase activity	GO:0034483
[heparan sulfate]-glucosamine N-sulfotransferase activity	GO:0015016	8509,	NDST2,	654758,
hydrolase activity	GO:0016787	284131,1843,978,8607,11277,2081,124583,201164,8509,11163,	FLJ35220,DUSP1,CDA,RUVBL1,TREX1,ERN1,CANT1,PLD6,NDST2,NUDT4,	389678,171695,466910,272822,707026,700027,8859,31652,654758,506325,
peptidase activity	GO:0008233	145814,57646,60676,4314,	LOC145814,USP28,PAPPA2,MMP3,	592021,503891,187284,375129,
peptidase activity, acting on L-amino acid peptides	GO:0070011
endopeptidase activity	GO:0004175
metalloendopeptidase activity	GO:0004222	4314,	MMP3,	375129,
cysteine-type peptidase activity	GO:0008234	145814,57646,	LOC145814,USP28,	592021,503891,
metallopeptidase activity	GO:0008237	60676,	PAPPA2,	187284,
metalloendopeptidase activity	GO:0004222	4314,	MMP3,	375129,
hydrolase activity, acting on ester bonds	GO:0016788
carboxylesterase activity	GO:0004091
lysophospholipase activity	GO:0004622	151056,	PLB1,	444933,
phospholipase A2 activity	GO:0004623	151056,	PLB1,	444933,
nuclease activity	GO:0004518
endonuclease activity	GO:0004519	284131,	FLJ35220,	389678,
endoribonuclease activity	GO:0004521
endoribonuclease activity, producing 5'-phosphomonoesters	GO:0016891	2081,	ERN1,	700027,
endonuclease activity, active with either ribo- or deoxyribonucleic acids and producing 5'-phosphomonoesters	GO:0016893
endoribonuclease activity, producing 5'-phosphomonoesters	GO:0016891	2081,	ERN1,	700027,
exonuclease activity	GO:0004527
exodeoxyribonuclease activity	GO:0004529
exodeoxyribonuclease activity, producing 5'-phosphomonoesters	GO:0016895
3'-5'-exodeoxyribonuclease activity	GO:0008296	11277,	TREX1,	707026,
exodeoxyribonuclease III activity	GO:0008853	11277,	TREX1,	707026,
3'-5' exonuclease activity	GO:0008408
3'-5'-exodeoxyribonuclease activity	GO:0008296	11277,	TREX1,	707026,
exonuclease activity, active with either ribo- or deoxyribonucleic acids and producing 5'-phosphomonoesters	GO:0016796
exodeoxyribonuclease activity, producing 5'-phosphomonoesters	GO:0016895
3'-5'-exodeoxyribonuclease activity	GO:0008296	11277,	TREX1,	707026,
exodeoxyribonuclease III activity	GO:0008853	11277,	TREX1,	707026,
deoxyribonuclease activity	GO:0004536
exodeoxyribonuclease activity	GO:0004529
exodeoxyribonuclease activity, producing 5'-phosphomonoesters	GO:0016895
3'-5'-exodeoxyribonuclease activity	GO:0008296	11277,	TREX1,	707026,
exodeoxyribonuclease III activity	GO:0008853	11277,	TREX1,	707026,
ribonuclease activity	GO:0004540
endoribonuclease activity	GO:0004521
endoribonuclease activity, producing 5'-phosphomonoesters	GO:0016891	2081,	ERN1,	700027,
lipase activity	GO:0016298	151056,	PLB1,	444933,
phospholipase activity	GO:0004620
lysophospholipase activity	GO:0004622	151056,	PLB1,	444933,
phospholipase A2 activity	GO:0004623	151056,	PLB1,	444933,
phospholipase D activity	GO:0004630	3162,201164,	HMOX1,PLD6,	517581,31652,
NAPE-specific phospholipase D activity	GO:0070290	201164,	PLD6,	31652,
thiolester hydrolase activity	GO:0016790
ubiquitin thiolesterase activity	GO:0004221	57646,	USP28,	503891,
phosphoric ester hydrolase activity	GO:0042578
phosphoric diester hydrolase activity	GO:0008081
phospholipase D activity	GO:0004630	3162,201164,	HMOX1,PLD6,	517581,31652,
NAPE-specific phospholipase D activity	GO:0070290	201164,	PLD6,	31652,
phosphatase activity	GO:0016791
phosphoprotein phosphatase activity	GO:0004721
protein tyrosine phosphatase activity	GO:0004725
non-membrane spanning protein tyrosine phosphatase activity	GO:0004726	1843,	DUSP1,	171695,
protein tyrosine/serine/threonine phosphatase activity	GO:0008138
MAP kinase tyrosine/serine/threonine phosphatase activity	GO:0017017	1843,	DUSP1,	171695,
MAP kinase phosphatase activity	GO:0033549
MAP kinase tyrosine/serine/threonine phosphatase activity	GO:0017017	1843,	DUSP1,	171695,
hydrolase activity, acting on carbon-nitrogen (but not peptide) bonds	GO:0016810
hydrolase activity, acting on carbon-nitrogen (but not peptide) bonds, in cyclic amidines	GO:0016814
cytidine deaminase activity	GO:0004126	978,	CDA,	466910,
hydrolase activity, acting on acid anhydrides	GO:0016817
hydrolase activity, acting on acid anhydrides, in phosphorus-containing anhydrides	GO:0016818
pyrophosphatase activity	GO:0016462
diphosphoinositol-polyphosphate diphosphatase activity	GO:0008486	11163,	NUDT4,	506325,
nucleoside-diphosphatase activity	GO:0017110	124583,	CANT1,	8859,
nucleoside-triphosphatase activity	GO:0017111
GTPase activity	GO:0003924	127829,51062,115362,	ARL8A,ATL1,GBP5,	497399,584905,513726,
helicase activity	GO:0004386
DNA helicase activity	GO:0003678	8607,	RUVBL1,	272822,
ATPase activity	GO:0016887	8607,	RUVBL1,	272822,
isomerase activity	GO:0016853	283209,	PGM2L1,	26612,
intramolecular transferase activity	GO:0016866
intramolecular transferase activity, phosphotransferases	GO:0016868	283209,	PGM2L1,	26612,
ligase activity	GO:0016874	23327,	NEDD4L,	185677,
ligase activity, forming carbon-nitrogen bonds	GO:0016879
acid-amino acid ligase activity	GO:0016881	23327,	NEDD4L,	185677,
small conjugating protein ligase activity	GO:0019787
ubiquitin-protein ligase activity	GO:0004842	23327,	NEDD4L,	185677,
deaminase activity	GO:0019239
cytidine deaminase activity	GO:0004126	978,	CDA,	466910,
transporter activity	GO:0005215	121260,6579,	SLC15A4,SLCO1A2,	699387,46440,
transmembrane transporter activity	GO:0022857
passive transmembrane transporter activity	GO:0022803
channel activity	GO:0015267
gated channel activity	GO:0022836
voltage-gated channel activity	GO:0022832
voltage-gated ion channel activity	GO:0005244	3752,	KCND3,	666367,
voltage-gated cation channel activity	GO:0022843
voltage-gated potassium channel activity	GO:0005249	3752,	KCND3,	666367,
outward rectifier potassium channel activity	GO:0015271
A-type (transient outward) potassium channel activity	GO:0005250	3752,	KCND3,	666367,
substrate specific channel activity	GO:0022838
ion channel activity	GO:0005216
voltage-gated ion channel activity	GO:0005244	3752,	KCND3,	666367,
voltage-gated cation channel activity	GO:0022843
voltage-gated potassium channel activity	GO:0005249	3752,	KCND3,	666367,
outward rectifier potassium channel activity	GO:0015271
A-type (transient outward) potassium channel activity	GO:0005250	3752,	KCND3,	666367,
cation channel activity	GO:0005261
potassium channel activity	GO:0005267
voltage-gated potassium channel activity	GO:0005249	3752,	KCND3,	666367,
outward rectifier potassium channel activity	GO:0015271
A-type (transient outward) potassium channel activity	GO:0005250	3752,	KCND3,	666367,
active transmembrane transporter activity	GO:0022804
secondary active transmembrane transporter activity	GO:0015291
symporter activity	GO:0015293	121260,	SLC15A4,	699387,
substrate-specific transmembrane transporter activity	GO:0022891
organic acid transmembrane transporter activity	GO:0005342
carboxylic acid transmembrane transporter activity	GO:0046943
monocarboxylic acid transmembrane transporter activity	GO:0008028
bile acid transmembrane transporter activity	GO:0015125	6579,	SLCO1A2,	46440,
ion transmembrane transporter activity	GO:0015075
ion channel activity	GO:0005216
voltage-gated ion channel activity	GO:0005244	3752,	KCND3,	666367,
voltage-gated cation channel activity	GO:0022843
voltage-gated potassium channel activity	GO:0005249	3752,	KCND3,	666367,
outward rectifier potassium channel activity	GO:0015271
A-type (transient outward) potassium channel activity	GO:0005250	3752,	KCND3,	666367,
cation channel activity	GO:0005261
potassium channel activity	GO:0005267
voltage-gated potassium channel activity	GO:0005249	3752,	KCND3,	666367,
outward rectifier potassium channel activity	GO:0015271
A-type (transient outward) potassium channel activity	GO:0005250	3752,	KCND3,	666367,
cation transmembrane transporter activity	GO:0008324
cation channel activity	GO:0005261
potassium channel activity	GO:0005267
voltage-gated potassium channel activity	GO:0005249	3752,	KCND3,	666367,
outward rectifier potassium channel activity	GO:0015271
A-type (transient outward) potassium channel activity	GO:0005250	3752,	KCND3,	666367,
inorganic cation transmembrane transporter activity	GO:0022890
di-, tri-valent inorganic cation transmembrane transporter activity	GO:0015082
zinc ion transmembrane transporter activity	GO:0005385	29985,	SLC39A3,	515046,
anion transmembrane transporter activity	GO:0008509
organic anion transmembrane transporter activity	GO:0008514	6579,	SLCO1A2,	46440,
metal ion transmembrane transporter activity	GO:0046873	29985,	SLC39A3,	515046,
cation channel activity	GO:0005261
potassium channel activity	GO:0005267
voltage-gated potassium channel activity	GO:0005249	3752,	KCND3,	666367,
outward rectifier potassium channel activity	GO:0015271
A-type (transient outward) potassium channel activity	GO:0005250	3752,	KCND3,	666367,
transition metal ion transmembrane transporter activity	GO:0046915
zinc ion transmembrane transporter activity	GO:0005385	29985,	SLC39A3,	515046,
substrate-specific transporter activity	GO:0022892
peptide transporter activity	GO:0015197
oligopeptide transporter activity	GO:0015198	121260,	SLC15A4,	699387,
substrate-specific transmembrane transporter activity	GO:0022891
organic acid transmembrane transporter activity	GO:0005342
carboxylic acid transmembrane transporter activity	GO:0046943
monocarboxylic acid transmembrane transporter activity	GO:0008028
bile acid transmembrane transporter activity	GO:0015125	6579,	SLCO1A2,	46440,
ion transmembrane transporter activity	GO:0015075
ion channel activity	GO:0005216
voltage-gated ion channel activity	GO:0005244	3752,	KCND3,	666367,
voltage-gated cation channel activity	GO:0022843
voltage-gated potassium channel activity	GO:0005249	3752,	KCND3,	666367,
outward rectifier potassium channel activity	GO:0015271
A-type (transient outward) potassium channel activity	GO:0005250	3752,	KCND3,	666367,
cation channel activity	GO:0005261
potassium channel activity	GO:0005267
voltage-gated potassium channel activity	GO:0005249	3752,	KCND3,	666367,
outward rectifier potassium channel activity	GO:0015271
A-type (transient outward) potassium channel activity	GO:0005250	3752,	KCND3,	666367,
cation transmembrane transporter activity	GO:0008324
cation channel activity	GO:0005261
potassium channel activity	GO:0005267
voltage-gated potassium channel activity	GO:0005249	3752,	KCND3,	666367,
outward rectifier potassium channel activity	GO:0015271
A-type (transient outward) potassium channel activity	GO:0005250	3752,	KCND3,	666367,
inorganic cation transmembrane transporter activity	GO:0022890
di-, tri-valent inorganic cation transmembrane transporter activity	GO:0015082
zinc ion transmembrane transporter activity	GO:0005385	29985,	SLC39A3,	515046,
anion transmembrane transporter activity	GO:0008509
organic anion transmembrane transporter activity	GO:0008514	6579,	SLCO1A2,	46440,
metal ion transmembrane transporter activity	GO:0046873	29985,	SLC39A3,	515046,
cation channel activity	GO:0005261
potassium channel activity	GO:0005267
voltage-gated potassium channel activity	GO:0005249	3752,	KCND3,	666367,
outward rectifier potassium channel activity	GO:0015271
A-type (transient outward) potassium channel activity	GO:0005250	3752,	KCND3,	666367,
transition metal ion transmembrane transporter activity	GO:0046915
zinc ion transmembrane transporter activity	GO:0005385	29985,	SLC39A3,	515046,
binding	GO:0005488	283208,284273,130271,	P4HA3,ZADH2,PLEKHH2,	660541,465433,164162,
nucleotide binding	GO:0000166	8737,127829,121268,1760,5581,8607,2081,2049,51062,57180,115362,9249,2710,8445,	RIPK1,ARL8A,RHEBL1,DMPK,PRKCE,RUVBL1,ERN1,EPHB3,ATL1,ACTR3B,GBP5,DHRS3,GK,DYRK2,	519842,497399,159013,631596,580351,272822,700027,2913,584905,647117,513726,289347,1466,173135,
purine nucleotide binding	GO:0017076
guanyl nucleotide binding	GO:0019001
guanyl ribonucleotide binding	GO:0032561
GTP binding	GO:0005525	127829,121268,51062,115362,	ARL8A,RHEBL1,ATL1,GBP5,	497399,159013,584905,513726,
adenyl nucleotide binding	GO:0030554
adenyl deoxyribonucleotide binding	GO:0032558	11277,	TREX1,	707026,
adenyl ribonucleotide binding	GO:0032559
ATP binding	GO:0005524	8737,1760,5581,5166,8607,2081,2049,57180,2710,8445,	RIPK1,DMPK,PRKCE,PDK4,RUVBL1,ERN1,EPHB3,ACTR3B,GK,DYRK2,	519842,631596,580351,8364,272822,700027,2913,647117,1466,173135,
purine deoxyribonucleotide binding	GO:0032554
adenyl deoxyribonucleotide binding	GO:0032558	11277,	TREX1,	707026,
purine ribonucleotide binding	GO:0032555
adenyl ribonucleotide binding	GO:0032559
ATP binding	GO:0005524	8737,1760,5581,5166,8607,2081,2049,57180,2710,8445,	RIPK1,DMPK,PRKCE,PDK4,RUVBL1,ERN1,EPHB3,ACTR3B,GK,DYRK2,	519842,631596,580351,8364,272822,700027,2913,647117,1466,173135,
guanyl ribonucleotide binding	GO:0032561
GTP binding	GO:0005525	127829,121268,51062,115362,	ARL8A,RHEBL1,ATL1,GBP5,	497399,159013,584905,513726,
deoxyribonucleotide binding	GO:0032552
purine deoxyribonucleotide binding	GO:0032554
adenyl deoxyribonucleotide binding	GO:0032558	11277,	TREX1,	707026,
ribonucleotide binding	GO:0032553
purine ribonucleotide binding	GO:0032555
adenyl ribonucleotide binding	GO:0032559
ATP binding	GO:0005524	8737,1760,5581,5166,8607,2081,2049,57180,2710,8445,	RIPK1,DMPK,PRKCE,PDK4,RUVBL1,ERN1,EPHB3,ACTR3B,GK,DYRK2,	519842,631596,580351,8364,272822,700027,2913,647117,1466,173135,
guanyl ribonucleotide binding	GO:0032561
GTP binding	GO:0005525	127829,121268,51062,115362,	ARL8A,RHEBL1,ATL1,GBP5,	497399,159013,584905,513726,
pattern binding	GO:0001871
lipopolysaccharide binding	GO:0001530
lipopolysaccharide receptor activity	GO:0001875	7097,	TLR2,	519033,
polysaccharide binding	GO:0030247
glycosaminoglycan binding	GO:0005539
heparin binding	GO:0008201	7422,	VEGFA,	73793,
peptidoglycan binding	GO:0042834	7097,	TLR2,	519033,
nucleoside binding	GO:0001882	978,	CDA,	466910,
nucleic acid binding	GO:0003676	128611,11277,64859,55954,	ZNF831,TREX1,OBFC2A,ZMAT5,	473204,707026,591610,713647,
DNA binding	GO:0003677	9841,3280,54542,8187,10865,55659,7763,10357,5371,	ZBTB24,HES1,RC3H2,ZNF239,ARID5A,ZNF416,ZFAND5,HMGB1L1,PML,	409876,250666,533499,25040,920,247711,406096,568249,526464,
transcription factor activity	GO:0003700	9572,57798,4088,639,4790,2355,2353,6926,10365,	NR1D1,GATAD1,SMAD3,PRDM1,NFKB1,FOSL2,FOS,TBX3,KLF2,	592130,21145,714621,436023,654408,220971,707896,714737,715677,
RNA polymerase II transcription factor activity, enhancer binding	GO:0003705	1050,4784,	CEBPA,NFIX,	699463,257970,
DNA bending activity	GO:0008301	3146,	HMGB1,	593339,
sequence-specific DNA binding	GO:0043565	9572,57798,1050,2355,6926,	NR1D1,GATAD1,CEBPA,FOSL2,TBX3,	592130,21145,699463,220971,714737,
promoter binding	GO:0010843	4088,4790,2353,	SMAD3,NFKB1,FOS,	714621,654408,707896,
structure-specific DNA binding	GO:0043566
double-stranded DNA binding	GO:0003690	4088,2353,	SMAD3,FOS,	714621,707896,
single-stranded DNA binding	GO:0003697	11277,	TREX1,	707026,
RNA binding	GO:0003723	8187,	ZNF239,	25040,
protein binding	GO:0005515	83874,9564,10318,23327,1843,8737,1840,3752,1813,9841,55785,3678,1760,5581,4814,23580,7097,4790,8607,2081,113146,54542,26960,6648,79798,11237,79026,3563,57180,11211,9289,10365,	TBC1D10A,BCAR1,TNIP1,NEDD4L,DUSP1,RIPK1,DTX1,KCND3,DRD2,ZBTB24,FGD6,ITGA5,DMPK,PRKCE,NINJ1,CDC42EP4,TLR2,NFKB1,RUVBL1,ERN1,AHNAK2,RC3H2,NBEA,SOD2,ARMC5,RNF24,AHNAK,IL3RA,ACTR3B,FZD10,GPR56,KLF2,	655273,479747,355141,185677,171695,519842,372152,666367,73893,409876,506381,505654,631596,580351,494457,3903,519033,654408,272822,700027,441783,533499,491172,487046,121915,589884,502756,632790,647117,31664,513633,715677,
fibronectin binding	GO:0001968	7422,	VEGFA,	73793,
SNARE binding	GO:0000149
syntaxin binding	GO:0019905
syntaxin-1 binding	GO:0017075	9751,	SNPH,	323833,
receptor binding	GO:0005102
G-protein-coupled receptor binding	GO:0001664	6347,	CCL2,	303649,
bombesin receptor binding	GO:0031705
endothelin A receptor binding	GO:0031707	1906,	EDN1,	511899,
endothelin B receptor binding	GO:0031708	1906,	EDN1,	511899,
chemokine receptor binding	GO:0042379
chemokine activity	GO:0008009	2920,6347,	CXCL2,CCL2,	75765,303649,
CCR chemokine receptor binding	GO:0048020
CCR2 chemokine receptor binding	GO:0031727	6347,	CCL2,	303649,
Notch binding	GO:0005112	1840,	DTX1,	372152,
cytokine activity	GO:0005125	8744,7422,3569,	TNFSF9,VEGFA,IL6,	1524,73793,654458,
chemokine activity	GO:0008009	2920,6347,	CXCL2,CCL2,	75765,303649,
hematopoietin/interferon-class (D200-domain) cytokine receptor binding	GO:0005126
interleukin-6 receptor binding	GO:0005138	3569,	IL6,	654458,
epidermal growth factor receptor binding	GO:0005154	2885,	GRB2,	444356,
insulin receptor binding	GO:0005158	285489,	DOK7,	122110,
transforming growth factor beta receptor binding	GO:0005160	4088,	SMAD3,	714621,
platelet-derived growth factor receptor binding	GO:0005161	7422,	VEGFA,	73793,
vascular endothelial growth factor receptor binding	GO:0005172
vascular endothelial growth factor receptor 1 binding	GO:0043183	7422,	VEGFA,	73793,
vascular endothelial growth factor receptor 2 binding	GO:0043184	7422,	VEGFA,	73793,
integrin binding	GO:0005178	3678,	ITGA5,	505654,
hormone activity	GO:0005179	1906,	EDN1,	511899,
growth factor activity	GO:0008083	7422,	VEGFA,	73793,
interleukin-6 receptor binding	GO:0005138	3569,	IL6,	654458,
tumor necrosis factor receptor superfamily binding	GO:0032813
tumor necrosis factor receptor binding	GO:0005164	8744,	TNFSF9,	1524,
SNAP receptor activity	GO:0005484	8676,	STX11,	118958,
calmodulin binding	GO:0005516	6004,800,	RGS16,CALD1,	413297,490203,
collagen binding	GO:0005518	4088,	SMAD3,	714621,
protein C-terminus binding	GO:0008022	11190,	CEP250,	443976,
cytoskeletal protein binding	GO:0008092
actin binding	GO:0003779	55704,170954,57180,800,	CCDC88A,KIAA1949,ACTR3B,CALD1,	292925,696054,647117,490203,
tropomyosin binding	GO:0005523	800,	CALD1,	490203,
tubulin binding	GO:0015631
microtubule binding	GO:0008017	55704,	CCDC88A,	292925,
alpha-tubulin binding	GO:0043014	127829,	ARL8A,	497399,
beta-tubulin binding	GO:0048487	127829,	ARL8A,	497399,
myosin binding	GO:0017022	800,	CALD1,	490203,
transcription factor binding	GO:0008134	1050,4088,3146,	CEBPA,SMAD3,HMGB1,	699463,714621,593339,
transcription cofactor activity	GO:0003712	694,	BTG1,	255935,
transcription coactivator activity	GO:0003713	1840,	DTX1,	372152,
transcription corepressor activity	GO:0003714	9572,	NR1D1,	592130,
growth factor binding	GO:0019838	9180,	OSMR,	120658,
interleukin-3 binding	GO:0019978
interleukin-3 receptor activity	GO:0004912	3563,	IL3RA,	632790,
neurotrophin binding	GO:0043121
neurotrophin receptor activity	GO:0005030
nerve growth factor receptor activity	GO:0010465	6272,	SORT1,	485195,
nerve growth factor binding	GO:0048406	6272,	SORT1,	485195,
enzyme binding	GO:0019899	79444,6272,3162,	BIRC7,SORT1,HMOX1,	256126,485195,517581,
kinase binding	GO:0019900	694,	BTG1,	255935,
protein kinase binding	GO:0019901	9564,26960,11190,	BCAR1,NBEA,CEP250,	479747,491172,443976,
protein kinase B binding	GO:0043422	55704,	CCDC88A,	292925,
phosphatase binding	GO:0019902
protein phosphatase binding	GO:0019903	9564,	BCAR1,	479747,
ubiquitin protein ligase binding	GO:0031625	4088,	SMAD3,	714621,
GTPase binding	GO:0051020
small GTPase binding	GO:0031267	55785,	FGD6,	506381,
Ras GTPase binding	GO:0017016
Rho GTPase binding	GO:0017048
GTP-Rho binding	GO:0017049	23580,	CDC42EP4,	3903,
protein domain specific binding	GO:0019904
SH3 domain binding	GO:0017124	9564,1840,	BCAR1,DTX1,	479747,372152,
PDZ domain binding	GO:0030165	83874,	TBC1D10A,	655273,
cytokine binding	GO:0019955
cytokine receptor activity	GO:0004896
interleukin-3 receptor activity	GO:0004912	3563,	IL3RA,	632790,
oncostatin-M receptor activity	GO:0004924	9180,	OSMR,	120658,
interleukin-3 binding	GO:0019978
interleukin-3 receptor activity	GO:0004912	3563,	IL3RA,	632790,
cyclin binding	GO:0030332	1026,	CDKN1A,	370771,
protein binding, bridging	GO:0030674
SH3/SH2 adaptor activity	GO:0005070	2885,	GRB2,	444356,
small conjugating protein binding	GO:0032182
SUMO binding	GO:0032183
SUMO polymer binding	GO:0032184	5371,	PML,	526464,
ubiquitin binding	GO:0043130	4088,	SMAD3,	714621,
protein complex binding	GO:0032403
insulin receptor binding	GO:0005158	285489,	DOK7,	122110,
integrin binding	GO:0005178	3678,	ITGA5,	505654,
mismatch repair complex binding	GO:0032404
MutLalpha complex binding	GO:0032405	11277,	TREX1,	707026,
MutSalpha complex binding	GO:0032407	11277,	TREX1,	707026,
insulin receptor substrate binding	GO:0043560	2885,	GRB2,	444356,
TRAIL binding	GO:0045569	8795,	TNFRSF10B,	521456,
SMAD binding	GO:0046332	4088,2353,5371,	SMAD3,FOS,PML,	714621,707896,526464,
protein dimerization activity	GO:0046983	2355,	FOSL2,	220971,
protein heterodimerization activity	GO:0046982	2353,	FOS,	707896,
protein homodimerization activity	GO:0042803	1050,4088,978,4790,11277,55704,7422,5371,	CEBPA,SMAD3,CDA,NFKB1,TREX1,CCDC88A,VEGFA,PML,	699463,714621,466910,654408,707026,292925,73793,526464,
identical protein binding	GO:0042802	154810,	AMOTL1,	503594,
protein homodimerization activity	GO:0042803	1050,4088,978,4790,11277,55704,7422,5371,	CEBPA,SMAD3,CDA,NFKB1,TREX1,CCDC88A,VEGFA,PML,	699463,714621,466910,654408,707026,292925,73793,526464,
laminin binding	GO:0043236	27076,	LYPD3,	631594,
drug binding	GO:0008144	1813,	DRD2,	73893,
lipid binding	GO:0008289
steroid binding	GO:0005496	164091,	PAQR7,	523652,
phospholipid binding	GO:0005543
calcium-dependent phospholipid binding	GO:0005544	55784,	MCTP2,	592017,
phosphoinositide binding	GO:0035091	55704,	CCDC88A,	292925,
phosphatidylinositol binding	GO:0005545	53349,	ZFYVE1,	335106,
phosphatidylinositol-3,4,5-triphosphate binding	GO:0005547	53349,	ZFYVE1,	335106,
phosphatidylinositol-3,4-bisphosphate binding	GO:0043325	53349,	ZFYVE1,	335106,
diacylglycerol binding	GO:0019992	5581,	PRKCE,	580351,
bacterial binding	GO:0008367
Gram-positive bacterial binding	GO:0051076	7097,	TLR2,	519033,
vitamin binding	GO:0019842
L-ascorbic acid binding	GO:0031418	283208,	P4HA3,	660541,
carbohydrate binding	GO:0030246
sugar binding	GO:0005529	55568,	GALNT10,	651323,
polysaccharide binding	GO:0030247
glycosaminoglycan binding	GO:0005539
heparin binding	GO:0008201	7422,	VEGFA,	73793,
cell surface binding	GO:0043498	7422,	VEGFA,	73793,
extracellular matrix binding	GO:0050840	7422,	VEGFA,	73793,
laminin binding	GO:0043236	27076,	LYPD3,	631594,
neurotransmitter binding	GO:0042165
neurotransmitter receptor activity	GO:0030594
dopamine receptor activity	GO:0004952	1813,	DRD2,	73893,
dopamine receptor activity, coupled via Gi/Go	GO:0001591
dopamine D2 receptor activity	GO:0001670	1813,	DRD2,	73893,
tetrapyrrole binding	GO:0046906
heme binding	GO:0020037	3162,	HMOX1,	517581,
molecular adaptor activity	GO:0060090
SH3/SH2 adaptor activity	GO:0005070	2885,	GRB2,	444356,
ion binding	GO:0043167
metal ion binding	GO:0046872	9572,57798,1840,128611,3752,9841,1026,639,55785,5581,978,10156,283208,79444,60676,54542,8187,6648,11237,55659,53349,7763,80149,3162,55954,10365,5371,	NR1D1,GATAD1,DTX1,ZNF831,KCND3,ZBTB24,CDKN1A,PRDM1,FGD6,PRKCE,CDA,RASA4,P4HA3,BIRC7,PAPPA2,RC3H2,ZNF239,SOD2,RNF24,ZNF416,ZFYVE1,ZFAND5,ZC3H12A,HMOX1,ZMAT5,KLF2,PML,	592130,21145,372152,473204,666367,409876,370771,436023,506381,580351,466910,530089,660541,256126,187284,533499,25040,487046,589884,247711,335106,406096,656294,517581,713647,715677,526464,
magnesium ion binding	GO:0000287	1760,11277,2081,11163,8445,	DMPK,TREX1,ERN1,NUDT4,DYRK2,	631596,707026,700027,506325,173135,
calcium ion binding	GO:0005509	54749,55784,3678,124583,4314,55568,	EPDR1,MCTP2,ITGA5,CANT1,MMP3,GALNT10,	563491,592017,505654,8859,375129,651323,
alkali metal ion binding	GO:0031420
potassium ion binding	GO:0030955	3752,	KCND3,	666367,
transition metal ion binding	GO:0046914
iron ion binding	GO:0005506	283208,	P4HA3,	660541,
heme binding	GO:0020037	3162,	HMOX1,	517581,
zinc ion binding	GO:0008270	9572,57798,1840,128611,3752,9841,1026,639,55785,5581,978,10156,79444,60676,54542,8187,11237,55659,53349,29985,7763,80149,4314,284273,55954,10365,5371,	NR1D1,GATAD1,DTX1,ZNF831,KCND3,ZBTB24,CDKN1A,PRDM1,FGD6,PRKCE,CDA,RASA4,BIRC7,PAPPA2,RC3H2,ZNF239,RNF24,ZNF416,ZFYVE1,SLC39A3,ZFAND5,ZC3H12A,MMP3,ZADH2,ZMAT5,KLF2,PML,	592130,21145,372152,473204,666367,409876,370771,436023,506381,580351,466910,530089,256126,187284,533499,25040,589884,247711,335106,515046,406096,656294,375129,465433,713647,715677,526464,
manganese ion binding	GO:0030145	6648,11163,55568,8445,	SOD2,NUDT4,GALNT10,DYRK2,	487046,506325,651323,173135,
cation binding	GO:0043169
calcium ion binding	GO:0005509	54749,55784,3678,124583,4314,55568,	EPDR1,MCTP2,ITGA5,CANT1,MMP3,GALNT10,	563491,592017,505654,8859,375129,651323,
alkali metal ion binding	GO:0031420
potassium ion binding	GO:0030955	3752,	KCND3,	666367,
transition metal ion binding	GO:0046914
iron ion binding	GO:0005506	283208,	P4HA3,	660541,
heme binding	GO:0020037	3162,	HMOX1,	517581,
zinc ion binding	GO:0008270	9572,57798,1840,128611,3752,9841,1026,639,55785,5581,978,10156,79444,60676,54542,8187,11237,55659,53349,29985,7763,80149,4314,284273,55954,10365,5371,	NR1D1,GATAD1,DTX1,ZNF831,KCND3,ZBTB24,CDKN1A,PRDM1,FGD6,PRKCE,CDA,RASA4,BIRC7,PAPPA2,RC3H2,ZNF239,RNF24,ZNF416,ZFYVE1,SLC39A3,ZFAND5,ZC3H12A,MMP3,ZADH2,ZMAT5,KLF2,PML,	592130,21145,372152,473204,666367,409876,370771,436023,506381,580351,466910,530089,256126,187284,533499,25040,589884,247711,335106,515046,406096,656294,375129,465433,713647,715677,526464,
manganese ion binding	GO:0030145	6648,11163,55568,8445,	SOD2,NUDT4,GALNT10,DYRK2,	487046,506325,651323,173135,
amine binding	GO:0043176
dopamine binding	GO:0035240
dopamine receptor activity	GO:0004952	1813,	DRD2,	73893,
dopamine receptor activity, coupled via Gi/Go	GO:0001591
dopamine D2 receptor activity	GO:0001670	1813,	DRD2,	73893,
cofactor binding	GO:0048037
coenzyme binding	GO:0050662
NADP or NADPH binding	GO:0050661	1719,	DHFR,	592364,
electron carrier activity	GO:0009055	54498,9249,	SMOX,DHRS3,	433337,289347,
auxiliary transport protein activity	GO:0015457
transport accessory protein activity	GO:0015460	4088,	SMAD3,	714621,
channel regulator activity	GO:0016247
sodium channel regulator activity	GO:0017080	23327,	NEDD4L,	185677,
enzyme regulator activity	GO:0030234
enzyme inhibitor activity	GO:0004857
kinase inhibitor activity	GO:0019210
protein kinase inhibitor activity	GO:0004860	1026,	CDKN1A,	370771,
protein serine/threonine kinase inhibitor activity	GO:0030291
cyclin-dependent protein kinase inhibitor activity	GO:0004861	1026,	CDKN1A,	370771,
peptidase inhibitor activity	GO:0030414
endopeptidase inhibitor activity	GO:0004866
serine-type endopeptidase inhibitor activity	GO:0004867	7035,	TFPI,	516578,
enzyme activator activity	GO:0008047
GTPase activator activity	GO:0005096	6004,10156,57522,	RGS16,RASA4,SRGAP1,	413297,530089,210751,
Ras GTPase activator activity	GO:0005099
Rab GTPase activator activity	GO:0005097	83874,	TBC1D10A,	655273,
peptidase activator activity	GO:0016504
apoptotic protease activator activity	GO:0016505
caspase activator activity	GO:0008656	8795,23786,	TNFRSF10B,BCL2L13,	521456,631672,
kinase regulator activity	GO:0019207
kinase inhibitor activity	GO:0019210
protein kinase inhibitor activity	GO:0004860	1026,	CDKN1A,	370771,
protein serine/threonine kinase inhibitor activity	GO:0030291
cyclin-dependent protein kinase inhibitor activity	GO:0004861	1026,	CDKN1A,	370771,
protein kinase regulator activity	GO:0019887
protein kinase inhibitor activity	GO:0004860	1026,	CDKN1A,	370771,
protein serine/threonine kinase inhibitor activity	GO:0030291
cyclin-dependent protein kinase inhibitor activity	GO:0004861	1026,	CDKN1A,	370771,
cyclin-dependent protein kinase regulator activity	GO:0016538
cyclin-dependent protein kinase inhibitor activity	GO:0004861	1026,	CDKN1A,	370771,
GTPase regulator activity	GO:0030695
small GTPase regulator activity	GO:0005083
Ras guanyl-nucleotide exchange factor activity	GO:0005088
Rho guanyl-nucleotide exchange factor activity	GO:0005089	55785,64857,	FGD6,PLEKHG2,	506381,631574,
Ras GTPase activator activity	GO:0005099
Rab GTPase activator activity	GO:0005097	83874,	TBC1D10A,	655273,
guanyl-nucleotide exchange factor activity	GO:0005085	55785,64857,	FGD6,PLEKHG2,	506381,631574,
Ras guanyl-nucleotide exchange factor activity	GO:0005088
Rho guanyl-nucleotide exchange factor activity	GO:0005089	55785,64857,	FGD6,PLEKHG2,	506381,631574,
GTPase activator activity	GO:0005096	6004,10156,57522,	RGS16,RASA4,SRGAP1,	413297,530089,210751,
Ras GTPase activator activity	GO:0005099
Rab GTPase activator activity	GO:0005097	83874,	TBC1D10A,	655273,
caspase regulator activity	GO:0043028
caspase activator activity	GO:0008656	8795,23786,	TNFRSF10B,BCL2L13,	521456,631672,
transcription regulator activity	GO:0030528	1840,5371,	DTX1,PML,	372152,526464,
transcription factor activity	GO:0003700	9572,57798,4088,639,4790,2355,2353,6926,10365,	NR1D1,GATAD1,SMAD3,PRDM1,NFKB1,FOSL2,FOS,TBX3,KLF2,	592130,21145,714621,436023,654408,220971,707896,714737,715677,
RNA polymerase II transcription factor activity, enhancer binding	GO:0003705	1050,4784,	CEBPA,NFIX,	699463,257970,
RNA polymerase II transcription factor activity	GO:0003702	6926,	TBX3,	714737,
specific RNA polymerase II transcription factor activity	GO:0003704	2353,	FOS,	707896,
RNA polymerase II transcription factor activity, enhancer binding	GO:0003705	1050,4784,	CEBPA,NFIX,	699463,257970,
transcription cofactor activity	GO:0003712	694,	BTG1,	255935,
transcription coactivator activity	GO:0003713	1840,	DTX1,	372152,
transcription corepressor activity	GO:0003714	9572,	NR1D1,	592130,
transcription activator activity	GO:0016563	4088,10365,	SMAD3,KLF2,	714621,715677,
transcription coactivator activity	GO:0003713	1840,	DTX1,	372152,
transcription repressor activity	GO:0016564	3280,10865,	HES1,ARID5A,	250666,920,
transcription corepressor activity	GO:0003714	9572,	NR1D1,	592130,
general transcriptional repressor activity	GO:0016565	6926,	TBX3,	714737,
specific transcriptional repressor activity	GO:0016566	4790,	NFKB1,	654408,
molecular transducer activity	GO:0060089
signal transducer activity	GO:0004871	9564,6004,5581,6347,124583,3162,	BCAR1,RGS16,PRKCE,CCL2,CANT1,HMOX1,	479747,413297,580351,303649,8859,517581,
two-component sensor activity	GO:0000155	5166,	PDK4,	8364,
receptor activity	GO:0004872	9180,8795,79957,1813,3678,164091,6272,135,2049,3563,	OSMR,TNFRSF10B,PAQR6,DRD2,ITGA5,PAQR7,SORT1,ADORA2A,EPHB3,IL3RA,	120658,521456,235873,73893,505654,523652,485195,197029,2913,632790,
ligand-dependent nuclear receptor activity	GO:0004879
steroid hormone receptor activity	GO:0003707	9572,	NR1D1,	592130,
transmembrane receptor activity	GO:0004888	7097,	TLR2,	519033,
cytokine receptor activity	GO:0004896
interleukin-3 receptor activity	GO:0004912	3563,	IL3RA,	632790,
oncostatin-M receptor activity	GO:0004924	9180,	OSMR,	120658,
non-G-protein coupled 7TM receptor activity	GO:0004926	11211,	FZD10,	31664,
G-protein coupled receptor activity	GO:0004930	1813,135,11211,9289,	DRD2,ADORA2A,FZD10,GPR56,	73893,197029,31664,513633,
nucleotide receptor activity, G-protein coupled	GO:0001608
purinergic nucleotide receptor activity, G-protein coupled	GO:0045028
adenosine receptor activity, G-protein coupled	GO:0001609	135,	ADORA2A,	197029,
amine receptor activity	GO:0008227
dopamine receptor activity	GO:0004952	1813,	DRD2,	73893,
dopamine receptor activity, coupled via Gi/Go	GO:0001591
dopamine D2 receptor activity	GO:0001670	1813,	DRD2,	73893,
axon guidance receptor activity	GO:0008046	2049,	EPHB3,	2913,
nucleotide receptor activity	GO:0016502
purinergic nucleotide receptor activity	GO:0001614
purinergic nucleotide receptor activity, G-protein coupled	GO:0045028
adenosine receptor activity, G-protein coupled	GO:0001609	135,	ADORA2A,	197029,
transmembrane receptor protein kinase activity	GO:0019199
transmembrane receptor protein tyrosine kinase activity	GO:0004714
ephrin receptor activity	GO:0005003	2049,	EPHB3,	2913,
neurotensin receptor activity, non-G-protein coupled	GO:0030379	6272,	SORT1,	485195,
Wnt receptor activity	GO:0042813	11211,	FZD10,	31664,
neurotrophin receptor activity	GO:0005030
nerve growth factor receptor activity	GO:0010465	6272,	SORT1,	485195,
pattern recognition receptor activity	GO:0008329
lipopolysaccharide receptor activity	GO:0001875	7097,	TLR2,	519033,
neurotransmitter receptor activity	GO:0030594
dopamine receptor activity	GO:0004952	1813,	DRD2,	73893,
dopamine receptor activity, coupled via Gi/Go	GO:0001591
dopamine D2 receptor activity	GO:0001670	1813,	DRD2,	73893,
receptor signaling protein activity	GO:0005057
transmembrane receptor protein serine/threonine kinase signaling protein activity	GO:0005071
transforming growth factor beta receptor, cytoplasmic mediator activity	GO:0005072
transforming growth factor beta receptor, pathway-specific cytoplasmic mediator activity	GO:0030618	4088,	SMAD3,	714621,
SH3/SH2 adaptor activity	GO:0005070	2885,	GRB2,	444356,
biological_process	GO:0008150	83874,54542,7763,	TBC1D10A,RC3H2,ZFAND5,	655273,533499,406096,
reproduction	GO:0000003
sexual reproduction	GO:0019953
gamete generation	GO:0007276
male gamete generation	GO:0048232
spermatogenesis	GO:0007283	8607,	RUVBL1,	272822,
reproductive process	GO:0022414
reproductive developmental process	GO:0003006
sex differentiation	GO:0007548
genitalia development	GO:0048806
male genitalia development	GO:0030539	6926,	TBX3,	714737,
female genitalia development	GO:0030540	6926,	TBX3,	714737,
development of primary sexual characteristics	GO:0045137
development of primary female sexual characteristics	GO:0046545
female genitalia development	GO:0030540	6926,	TBX3,	714737,
development of primary male sexual characteristics	GO:0046546
male genitalia development	GO:0030539	6926,	TBX3,	714737,
female sex differentiation	GO:0046660
development of primary female sexual characteristics	GO:0046545
female genitalia development	GO:0030540	6926,	TBX3,	714737,
male sex differentiation	GO:0046661
development of primary male sexual characteristics	GO:0046546
male genitalia development	GO:0030539	6926,	TBX3,	714737,
development of primary sexual characteristics	GO:0045137
development of primary female sexual characteristics	GO:0046545
female genitalia development	GO:0030540	6926,	TBX3,	714737,
development of primary male sexual characteristics	GO:0046546
male genitalia development	GO:0030539	6926,	TBX3,	714737,
gamete generation	GO:0007276
male gamete generation	GO:0048232
spermatogenesis	GO:0007283	8607,	RUVBL1,	272822,
viral reproductive process	GO:0022415
virus-host interaction	GO:0019048
evasion of host defenses by virus	GO:0019049	4088,	SMAD3,	714621,
viral infectious cycle	GO:0019058
viral genome replication	GO:0019079	6347,	CCL2,	303649,
regulation of viral genome replication	GO:0045069
negative regulation of viral genome replication	GO:0045071	10318,	TNIP1,	355141,
negative regulation of viral genome replication	GO:0045071	10318,	TNIP1,	355141,
viral genome replication	GO:0019079	6347,	CCL2,	303649,
regulation of viral genome replication	GO:0045069
negative regulation of viral genome replication	GO:0045071	10318,	TNIP1,	355141,
negative regulation of viral genome replication	GO:0045071	10318,	TNIP1,	355141,
immune system process	GO:0002376
leukocyte homeostasis	GO:0001776
myeloid cell homeostasis	GO:0002262
neutrophil homeostasis	GO:0001780
neutrophil apoptosis	GO:0001781	3569,	IL6,	654458,
immune effector process	GO:0002252
production of molecular mediator of immune response	GO:0002440
cytokine production during immune response	GO:0002367
regulation of cytokine production during immune response	GO:0002718
negative regulation of cytokine production during immune response	GO:0002719
negative regulation of mast cell cytokine production	GO:0032764	3162,	HMOX1,	517581,
regulation of mast cell cytokine production	GO:0032763
negative regulation of mast cell cytokine production	GO:0032764	3162,	HMOX1,	517581,
negative regulation of cytokine production during immune response	GO:0002719
negative regulation of mast cell cytokine production	GO:0032764	3162,	HMOX1,	517581,
mast cell cytokine production	GO:0032762
regulation of mast cell cytokine production	GO:0032763
negative regulation of mast cell cytokine production	GO:0032764	3162,	HMOX1,	517581,
negative regulation of mast cell cytokine production	GO:0032764	3162,	HMOX1,	517581,
immunoglobulin production	GO:0002377
regulation of immunoglobulin production	GO:0002637
regulation of immunoglobulin secretion	GO:0051023
positive regulation of immunoglobulin secretion	GO:0051024	3569,	IL6,	654458,
immunoglobulin secretion	GO:0048305
regulation of immunoglobulin secretion	GO:0051023
positive regulation of immunoglobulin secretion	GO:0051024	3569,	IL6,	654458,
positive regulation of immunoglobulin secretion	GO:0051024	3569,	IL6,	654458,
regulation of production of molecular mediator of immune response	GO:0002700
regulation of immunoglobulin production	GO:0002637
regulation of immunoglobulin secretion	GO:0051023
positive regulation of immunoglobulin secretion	GO:0051024	3569,	IL6,	654458,
negative regulation of production of molecular mediator of immune response	GO:0002701
negative regulation of cytokine production during immune response	GO:0002719
negative regulation of mast cell cytokine production	GO:0032764	3162,	HMOX1,	517581,
regulation of cytokine production during immune response	GO:0002718
negative regulation of cytokine production during immune response	GO:0002719
negative regulation of mast cell cytokine production	GO:0032764	3162,	HMOX1,	517581,
regulation of mast cell cytokine production	GO:0032763
negative regulation of mast cell cytokine production	GO:0032764	3162,	HMOX1,	517581,
negative regulation of production of molecular mediator of immune response	GO:0002701
negative regulation of cytokine production during immune response	GO:0002719
negative regulation of mast cell cytokine production	GO:0032764	3162,	HMOX1,	517581,
leukocyte mediated immunity	GO:0002443
myeloid leukocyte mediated immunity	GO:0002444
neutrophil mediated immunity	GO:0002446	3569,	IL6,	654458,
mast cell mediated immunity	GO:0002448
mast cell degranulation	GO:0043303
regulation of mast cell degranulation	GO:0043304
negative regulation of mast cell degranulation	GO:0043305	3162,	HMOX1,	517581,
negative regulation of mast cell degranulation	GO:0043305	3162,	HMOX1,	517581,
regulation of myeloid leukocyte mediated immunity	GO:0002886
regulation of mast cell degranulation	GO:0043304
negative regulation of mast cell degranulation	GO:0043305	3162,	HMOX1,	517581,
regulation of leukocyte mediated immunity	GO:0002703
regulation of myeloid leukocyte mediated immunity	GO:0002886
regulation of mast cell degranulation	GO:0043304
negative regulation of mast cell degranulation	GO:0043305	3162,	HMOX1,	517581,
regulation of immune effector process	GO:0002697
negative regulation of immune effector process	GO:0002698
negative regulation of production of molecular mediator of immune response	GO:0002701
negative regulation of cytokine production during immune response	GO:0002719
negative regulation of mast cell cytokine production	GO:0032764	3162,	HMOX1,	517581,
negative regulation of leukocyte degranulation	GO:0043301
negative regulation of mast cell degranulation	GO:0043305	3162,	HMOX1,	517581,
regulation of production of molecular mediator of immune response	GO:0002700
regulation of immunoglobulin production	GO:0002637
regulation of immunoglobulin secretion	GO:0051023
positive regulation of immunoglobulin secretion	GO:0051024	3569,	IL6,	654458,
negative regulation of production of molecular mediator of immune response	GO:0002701
negative regulation of cytokine production during immune response	GO:0002719
negative regulation of mast cell cytokine production	GO:0032764	3162,	HMOX1,	517581,
regulation of cytokine production during immune response	GO:0002718
negative regulation of cytokine production during immune response	GO:0002719
negative regulation of mast cell cytokine production	GO:0032764	3162,	HMOX1,	517581,
regulation of mast cell cytokine production	GO:0032763
negative regulation of mast cell cytokine production	GO:0032764	3162,	HMOX1,	517581,
regulation of leukocyte mediated immunity	GO:0002703
regulation of myeloid leukocyte mediated immunity	GO:0002886
regulation of mast cell degranulation	GO:0043304
negative regulation of mast cell degranulation	GO:0043305	3162,	HMOX1,	517581,
regulation of leukocyte degranulation	GO:0043300
negative regulation of leukocyte degranulation	GO:0043301
negative regulation of mast cell degranulation	GO:0043305	3162,	HMOX1,	517581,
regulation of mast cell degranulation	GO:0043304
negative regulation of mast cell degranulation	GO:0043305	3162,	HMOX1,	517581,
negative regulation of immune effector process	GO:0002698
negative regulation of production of molecular mediator of immune response	GO:0002701
negative regulation of cytokine production during immune response	GO:0002719
negative regulation of mast cell cytokine production	GO:0032764	3162,	HMOX1,	517581,
negative regulation of leukocyte degranulation	GO:0043301
negative regulation of mast cell degranulation	GO:0043305	3162,	HMOX1,	517581,
defense response to virus	GO:0051607	3569,	IL6,	654458,
leukocyte degranulation	GO:0043299
regulation of leukocyte degranulation	GO:0043300
negative regulation of leukocyte degranulation	GO:0043301
negative regulation of mast cell degranulation	GO:0043305	3162,	HMOX1,	517581,
regulation of mast cell degranulation	GO:0043304
negative regulation of mast cell degranulation	GO:0043305	3162,	HMOX1,	517581,
negative regulation of leukocyte degranulation	GO:0043301
negative regulation of mast cell degranulation	GO:0043305	3162,	HMOX1,	517581,
mast cell degranulation	GO:0043303
regulation of mast cell degranulation	GO:0043304
negative regulation of mast cell degranulation	GO:0043305	3162,	HMOX1,	517581,
negative regulation of mast cell degranulation	GO:0043305	3162,	HMOX1,	517581,
activation of immune response	GO:0002253
activation of innate immune response	GO:0002218
innate immune response-activating signal transduction	GO:0002758
innate immune response activating cell surface receptor signaling pathway	GO:0002220
cell surface pattern recognition receptor signaling pathway	GO:0002752	7097,	TLR2,	519033,
pattern recognition receptor signaling pathway	GO:0002221
toll-like receptor signaling pathway	GO:0002224
MyD88-dependent toll-like receptor signaling pathway	GO:0002755	7097,	TLR2,	519033,
cell surface pattern recognition receptor signaling pathway	GO:0002752	7097,	TLR2,	519033,
immune response-activating signal transduction	GO:0002757
immune response-activating cell surface receptor signaling pathway	GO:0002429
innate immune response activating cell surface receptor signaling pathway	GO:0002220
cell surface pattern recognition receptor signaling pathway	GO:0002752	7097,	TLR2,	519033,
antigen receptor-mediated signaling pathway	GO:0050851
T cell receptor signaling pathway	GO:0050852	9564,	BCAR1,	479747,
B cell receptor signaling pathway	GO:0050853	9564,	BCAR1,	479747,
innate immune response-activating signal transduction	GO:0002758
innate immune response activating cell surface receptor signaling pathway	GO:0002220
cell surface pattern recognition receptor signaling pathway	GO:0002752	7097,	TLR2,	519033,
pattern recognition receptor signaling pathway	GO:0002221
toll-like receptor signaling pathway	GO:0002224
MyD88-dependent toll-like receptor signaling pathway	GO:0002755	7097,	TLR2,	519033,
cell surface pattern recognition receptor signaling pathway	GO:0002752	7097,	TLR2,	519033,
immune system development	GO:0002520
hemopoietic or lymphoid organ development	GO:0048534
hemopoiesis	GO:0030097	6648,	SOD2,	487046,
leukocyte differentiation	GO:0002521
myeloid leukocyte differentiation	GO:0002573
regulation of myeloid leukocyte differentiation	GO:0002761
positive regulation of myeloid leukocyte differentiation	GO:0002763
positive regulation of macrophage differentiation	GO:0045651
positive regulation of foam cell differentiation	GO:0010744	4790,	NFKB1,	654408,
regulation of macrophage differentiation	GO:0045649
regulation of foam cell differentiation	GO:0010743
positive regulation of foam cell differentiation	GO:0010744	4790,	NFKB1,	654408,
positive regulation of macrophage differentiation	GO:0045651
positive regulation of foam cell differentiation	GO:0010744	4790,	NFKB1,	654408,
positive regulation of myeloid leukocyte differentiation	GO:0002763
positive regulation of macrophage differentiation	GO:0045651
positive regulation of foam cell differentiation	GO:0010744	4790,	NFKB1,	654408,
macrophage differentiation	GO:0030225	1050,	CEBPA,	699463,
foam cell differentiation	GO:0010742
regulation of foam cell differentiation	GO:0010743
positive regulation of foam cell differentiation	GO:0010744	4790,	NFKB1,	654408,
positive regulation of foam cell differentiation	GO:0010744	4790,	NFKB1,	654408,
regulation of macrophage differentiation	GO:0045649
regulation of foam cell differentiation	GO:0010743
positive regulation of foam cell differentiation	GO:0010744	4790,	NFKB1,	654408,
positive regulation of macrophage differentiation	GO:0045651
positive regulation of foam cell differentiation	GO:0010744	4790,	NFKB1,	654408,
positive regulation of macrophage differentiation	GO:0045651
positive regulation of foam cell differentiation	GO:0010744	4790,	NFKB1,	654408,
myeloid cell differentiation	GO:0030099	1050,5371,	CEBPA,PML,	699463,526464,
myeloid leukocyte differentiation	GO:0002573
regulation of myeloid leukocyte differentiation	GO:0002761
positive regulation of myeloid leukocyte differentiation	GO:0002763
positive regulation of macrophage differentiation	GO:0045651
positive regulation of foam cell differentiation	GO:0010744	4790,	NFKB1,	654408,
regulation of macrophage differentiation	GO:0045649
regulation of foam cell differentiation	GO:0010743
positive regulation of foam cell differentiation	GO:0010744	4790,	NFKB1,	654408,
positive regulation of macrophage differentiation	GO:0045651
positive regulation of foam cell differentiation	GO:0010744	4790,	NFKB1,	654408,
positive regulation of myeloid leukocyte differentiation	GO:0002763
positive regulation of macrophage differentiation	GO:0045651
positive regulation of foam cell differentiation	GO:0010744	4790,	NFKB1,	654408,
macrophage differentiation	GO:0030225	1050,	CEBPA,	699463,
foam cell differentiation	GO:0010742
regulation of foam cell differentiation	GO:0010743
positive regulation of foam cell differentiation	GO:0010744	4790,	NFKB1,	654408,
positive regulation of foam cell differentiation	GO:0010744	4790,	NFKB1,	654408,
regulation of macrophage differentiation	GO:0045649
regulation of foam cell differentiation	GO:0010743
positive regulation of foam cell differentiation	GO:0010744	4790,	NFKB1,	654408,
positive regulation of macrophage differentiation	GO:0045651
positive regulation of foam cell differentiation	GO:0010744	4790,	NFKB1,	654408,
positive regulation of macrophage differentiation	GO:0045651
positive regulation of foam cell differentiation	GO:0010744	4790,	NFKB1,	654408,
regulation of myeloid cell differentiation	GO:0045637
regulation of myeloid leukocyte differentiation	GO:0002761
positive regulation of myeloid leukocyte differentiation	GO:0002763
positive regulation of macrophage differentiation	GO:0045651
positive regulation of foam cell differentiation	GO:0010744	4790,	NFKB1,	654408,
regulation of macrophage differentiation	GO:0045649
regulation of foam cell differentiation	GO:0010743
positive regulation of foam cell differentiation	GO:0010744	4790,	NFKB1,	654408,
positive regulation of macrophage differentiation	GO:0045651
positive regulation of foam cell differentiation	GO:0010744	4790,	NFKB1,	654408,
positive regulation of myeloid cell differentiation	GO:0045639
positive regulation of myeloid leukocyte differentiation	GO:0002763
positive regulation of macrophage differentiation	GO:0045651
positive regulation of foam cell differentiation	GO:0010744	4790,	NFKB1,	654408,
positive regulation of myeloid cell differentiation	GO:0045639
positive regulation of myeloid leukocyte differentiation	GO:0002763
positive regulation of macrophage differentiation	GO:0045651
positive regulation of foam cell differentiation	GO:0010744	4790,	NFKB1,	654408,
regulation of immune system process	GO:0002682
negative regulation of immune system process	GO:0002683
negative regulation of leukocyte migration	GO:0002686	3162,	HMOX1,	517581,
negative regulation of leukocyte activation	GO:0002695
negative regulation of mast cell activation	GO:0033004
negative regulation of mast cell degranulation	GO:0043305	3162,	HMOX1,	517581,
negative regulation of immune effector process	GO:0002698
negative regulation of production of molecular mediator of immune response	GO:0002701
negative regulation of cytokine production during immune response	GO:0002719
negative regulation of mast cell cytokine production	GO:0032764	3162,	HMOX1,	517581,
negative regulation of leukocyte degranulation	GO:0043301
negative regulation of mast cell degranulation	GO:0043305	3162,	HMOX1,	517581,
positive regulation of immune system process	GO:0002684
positive regulation of leukocyte migration	GO:0002687	7422,	VEGFA,	73793,
positive regulation of leukocyte chemotaxis	GO:0002690	3569,	IL6,	654458,
positive regulation of leukocyte activation	GO:0002696
positive regulation of lymphocyte activation	GO:0051251
positive regulation of lymphocyte proliferation	GO:0050671
positive regulation of B cell proliferation	GO:0030890	1026,	CDKN1A,	370771,
positive regulation of T cell proliferation	GO:0042102	3569,	IL6,	654458,
positive regulation of T cell activation	GO:0050870
positive regulation of T cell proliferation	GO:0042102	3569,	IL6,	654458,
positive regulation of B cell activation	GO:0050871	3569,	IL6,	654458,
positive regulation of B cell proliferation	GO:0030890	1026,	CDKN1A,	370771,
positive regulation of immune response	GO:0050778
activation of immune response	GO:0002253
activation of innate immune response	GO:0002218
innate immune response-activating signal transduction	GO:0002758
innate immune response activating cell surface receptor signaling pathway	GO:0002220
cell surface pattern recognition receptor signaling pathway	GO:0002752	7097,	TLR2,	519033,
pattern recognition receptor signaling pathway	GO:0002221
toll-like receptor signaling pathway	GO:0002224
MyD88-dependent toll-like receptor signaling pathway	GO:0002755	7097,	TLR2,	519033,
cell surface pattern recognition receptor signaling pathway	GO:0002752	7097,	TLR2,	519033,
immune response-activating signal transduction	GO:0002757
immune response-activating cell surface receptor signaling pathway	GO:0002429
innate immune response activating cell surface receptor signaling pathway	GO:0002220
cell surface pattern recognition receptor signaling pathway	GO:0002752	7097,	TLR2,	519033,
antigen receptor-mediated signaling pathway	GO:0050851
T cell receptor signaling pathway	GO:0050852	9564,	BCAR1,	479747,
B cell receptor signaling pathway	GO:0050853	9564,	BCAR1,	479747,
innate immune response-activating signal transduction	GO:0002758
innate immune response activating cell surface receptor signaling pathway	GO:0002220
cell surface pattern recognition receptor signaling pathway	GO:0002752	7097,	TLR2,	519033,
pattern recognition receptor signaling pathway	GO:0002221
toll-like receptor signaling pathway	GO:0002224
MyD88-dependent toll-like receptor signaling pathway	GO:0002755	7097,	TLR2,	519033,
cell surface pattern recognition receptor signaling pathway	GO:0002752	7097,	TLR2,	519033,
positive regulation of innate immune response	GO:0045089
activation of innate immune response	GO:0002218
innate immune response-activating signal transduction	GO:0002758
innate immune response activating cell surface receptor signaling pathway	GO:0002220
cell surface pattern recognition receptor signaling pathway	GO:0002752	7097,	TLR2,	519033,
pattern recognition receptor signaling pathway	GO:0002221
toll-like receptor signaling pathway	GO:0002224
MyD88-dependent toll-like receptor signaling pathway	GO:0002755	7097,	TLR2,	519033,
cell surface pattern recognition receptor signaling pathway	GO:0002752	7097,	TLR2,	519033,
regulation of leukocyte migration	GO:0002685
negative regulation of leukocyte migration	GO:0002686	3162,	HMOX1,	517581,
positive regulation of leukocyte migration	GO:0002687	7422,	VEGFA,	73793,
positive regulation of leukocyte chemotaxis	GO:0002690	3569,	IL6,	654458,
regulation of leukocyte chemotaxis	GO:0002688
positive regulation of leukocyte chemotaxis	GO:0002690	3569,	IL6,	654458,
regulation of leukocyte activation	GO:0002694
negative regulation of leukocyte activation	GO:0002695
negative regulation of mast cell activation	GO:0033004
negative regulation of mast cell degranulation	GO:0043305	3162,	HMOX1,	517581,
positive regulation of leukocyte activation	GO:0002696
positive regulation of lymphocyte activation	GO:0051251
positive regulation of lymphocyte proliferation	GO:0050671
positive regulation of B cell proliferation	GO:0030890	1026,	CDKN1A,	370771,
positive regulation of T cell proliferation	GO:0042102	3569,	IL6,	654458,
positive regulation of T cell activation	GO:0050870
positive regulation of T cell proliferation	GO:0042102	3569,	IL6,	654458,
positive regulation of B cell activation	GO:0050871	3569,	IL6,	654458,
positive regulation of B cell proliferation	GO:0030890	1026,	CDKN1A,	370771,
regulation of mast cell activation	GO:0033003
negative regulation of mast cell activation	GO:0033004
negative regulation of mast cell degranulation	GO:0043305	3162,	HMOX1,	517581,
regulation of mast cell degranulation	GO:0043304
negative regulation of mast cell degranulation	GO:0043305	3162,	HMOX1,	517581,
regulation of lymphocyte activation	GO:0051249
regulation of lymphocyte proliferation	GO:0050670
regulation of B cell proliferation	GO:0030888
positive regulation of B cell proliferation	GO:0030890	1026,	CDKN1A,	370771,
positive regulation of lymphocyte proliferation	GO:0050671
positive regulation of B cell proliferation	GO:0030890	1026,	CDKN1A,	370771,
positive regulation of T cell proliferation	GO:0042102	3569,	IL6,	654458,
regulation of T cell proliferation	GO:0042129
positive regulation of T cell proliferation	GO:0042102	3569,	IL6,	654458,
regulation of T cell activation	GO:0050863
positive regulation of T cell activation	GO:0050870
positive regulation of T cell proliferation	GO:0042102	3569,	IL6,	654458,
regulation of T cell proliferation	GO:0042129
positive regulation of T cell proliferation	GO:0042102	3569,	IL6,	654458,
regulation of B cell activation	GO:0050864
regulation of B cell proliferation	GO:0030888
positive regulation of B cell proliferation	GO:0030890	1026,	CDKN1A,	370771,
positive regulation of B cell activation	GO:0050871	3569,	IL6,	654458,
positive regulation of B cell proliferation	GO:0030890	1026,	CDKN1A,	370771,
positive regulation of lymphocyte activation	GO:0051251
positive regulation of lymphocyte proliferation	GO:0050671
positive regulation of B cell proliferation	GO:0030890	1026,	CDKN1A,	370771,
positive regulation of T cell proliferation	GO:0042102	3569,	IL6,	654458,
positive regulation of T cell activation	GO:0050870
positive regulation of T cell proliferation	GO:0042102	3569,	IL6,	654458,
positive regulation of B cell activation	GO:0050871	3569,	IL6,	654458,
positive regulation of B cell proliferation	GO:0030890	1026,	CDKN1A,	370771,
regulation of immune response	GO:0050776	4088,	SMAD3,	714621,
regulation of immune effector process	GO:0002697
negative regulation of immune effector process	GO:0002698
negative regulation of production of molecular mediator of immune response	GO:0002701
negative regulation of cytokine production during immune response	GO:0002719
negative regulation of mast cell cytokine production	GO:0032764	3162,	HMOX1,	517581,
negative regulation of leukocyte degranulation	GO:0043301
negative regulation of mast cell degranulation	GO:0043305	3162,	HMOX1,	517581,
regulation of production of molecular mediator of immune response	GO:0002700
regulation of immunoglobulin production	GO:0002637
regulation of immunoglobulin secretion	GO:0051023
positive regulation of immunoglobulin secretion	GO:0051024	3569,	IL6,	654458,
negative regulation of production of molecular mediator of immune response	GO:0002701
negative regulation of cytokine production during immune response	GO:0002719
negative regulation of mast cell cytokine production	GO:0032764	3162,	HMOX1,	517581,
regulation of cytokine production during immune response	GO:0002718
negative regulation of cytokine production during immune response	GO:0002719
negative regulation of mast cell cytokine production	GO:0032764	3162,	HMOX1,	517581,
regulation of mast cell cytokine production	GO:0032763
negative regulation of mast cell cytokine production	GO:0032764	3162,	HMOX1,	517581,
regulation of leukocyte mediated immunity	GO:0002703
regulation of myeloid leukocyte mediated immunity	GO:0002886
regulation of mast cell degranulation	GO:0043304
negative regulation of mast cell degranulation	GO:0043305	3162,	HMOX1,	517581,
regulation of leukocyte degranulation	GO:0043300
negative regulation of leukocyte degranulation	GO:0043301
negative regulation of mast cell degranulation	GO:0043305	3162,	HMOX1,	517581,
regulation of mast cell degranulation	GO:0043304
negative regulation of mast cell degranulation	GO:0043305	3162,	HMOX1,	517581,
immune response-regulating signal transduction	GO:0002764
immune response-activating signal transduction	GO:0002757
immune response-activating cell surface receptor signaling pathway	GO:0002429
innate immune response activating cell surface receptor signaling pathway	GO:0002220
cell surface pattern recognition receptor signaling pathway	GO:0002752	7097,	TLR2,	519033,
antigen receptor-mediated signaling pathway	GO:0050851
T cell receptor signaling pathway	GO:0050852	9564,	BCAR1,	479747,
B cell receptor signaling pathway	GO:0050853	9564,	BCAR1,	479747,
innate immune response-activating signal transduction	GO:0002758
innate immune response activating cell surface receptor signaling pathway	GO:0002220
cell surface pattern recognition receptor signaling pathway	GO:0002752	7097,	TLR2,	519033,
pattern recognition receptor signaling pathway	GO:0002221
toll-like receptor signaling pathway	GO:0002224
MyD88-dependent toll-like receptor signaling pathway	GO:0002755	7097,	TLR2,	519033,
cell surface pattern recognition receptor signaling pathway	GO:0002752	7097,	TLR2,	519033,
immune response-regulating cell surface receptor signaling pathway	GO:0002768
immune response-activating cell surface receptor signaling pathway	GO:0002429
innate immune response activating cell surface receptor signaling pathway	GO:0002220
cell surface pattern recognition receptor signaling pathway	GO:0002752	7097,	TLR2,	519033,
antigen receptor-mediated signaling pathway	GO:0050851
T cell receptor signaling pathway	GO:0050852	9564,	BCAR1,	479747,
B cell receptor signaling pathway	GO:0050853	9564,	BCAR1,	479747,
regulation of innate immune response	GO:0045088
positive regulation of innate immune response	GO:0045089
activation of innate immune response	GO:0002218
innate immune response-activating signal transduction	GO:0002758
innate immune response activating cell surface receptor signaling pathway	GO:0002220
cell surface pattern recognition receptor signaling pathway	GO:0002752	7097,	TLR2,	519033,
pattern recognition receptor signaling pathway	GO:0002221
toll-like receptor signaling pathway	GO:0002224
MyD88-dependent toll-like receptor signaling pathway	GO:0002755	7097,	TLR2,	519033,
cell surface pattern recognition receptor signaling pathway	GO:0002752	7097,	TLR2,	519033,
positive regulation of immune response	GO:0050778
activation of immune response	GO:0002253
activation of innate immune response	GO:0002218
innate immune response-activating signal transduction	GO:0002758
innate immune response activating cell surface receptor signaling pathway	GO:0002220
cell surface pattern recognition receptor signaling pathway	GO:0002752	7097,	TLR2,	519033,
pattern recognition receptor signaling pathway	GO:0002221
toll-like receptor signaling pathway	GO:0002224
MyD88-dependent toll-like receptor signaling pathway	GO:0002755	7097,	TLR2,	519033,
cell surface pattern recognition receptor signaling pathway	GO:0002752	7097,	TLR2,	519033,
immune response-activating signal transduction	GO:0002757
immune response-activating cell surface receptor signaling pathway	GO:0002429
innate immune response activating cell surface receptor signaling pathway	GO:0002220
cell surface pattern recognition receptor signaling pathway	GO:0002752	7097,	TLR2,	519033,
antigen receptor-mediated signaling pathway	GO:0050851
T cell receptor signaling pathway	GO:0050852	9564,	BCAR1,	479747,
B cell receptor signaling pathway	GO:0050853	9564,	BCAR1,	479747,
innate immune response-activating signal transduction	GO:0002758
innate immune response activating cell surface receptor signaling pathway	GO:0002220
cell surface pattern recognition receptor signaling pathway	GO:0002752	7097,	TLR2,	519033,
pattern recognition receptor signaling pathway	GO:0002221
toll-like receptor signaling pathway	GO:0002224
MyD88-dependent toll-like receptor signaling pathway	GO:0002755	7097,	TLR2,	519033,
cell surface pattern recognition receptor signaling pathway	GO:0002752	7097,	TLR2,	519033,
positive regulation of innate immune response	GO:0045089
activation of innate immune response	GO:0002218
innate immune response-activating signal transduction	GO:0002758
innate immune response activating cell surface receptor signaling pathway	GO:0002220
cell surface pattern recognition receptor signaling pathway	GO:0002752	7097,	TLR2,	519033,
pattern recognition receptor signaling pathway	GO:0002221
toll-like receptor signaling pathway	GO:0002224
MyD88-dependent toll-like receptor signaling pathway	GO:0002755	7097,	TLR2,	519033,
cell surface pattern recognition receptor signaling pathway	GO:0002752	7097,	TLR2,	519033,
regulation of myeloid cell differentiation	GO:0045637
regulation of myeloid leukocyte differentiation	GO:0002761
positive regulation of myeloid leukocyte differentiation	GO:0002763
positive regulation of macrophage differentiation	GO:0045651
positive regulation of foam cell differentiation	GO:0010744	4790,	NFKB1,	654408,
regulation of macrophage differentiation	GO:0045649
regulation of foam cell differentiation	GO:0010743
positive regulation of foam cell differentiation	GO:0010744	4790,	NFKB1,	654408,
positive regulation of macrophage differentiation	GO:0045651
positive regulation of foam cell differentiation	GO:0010744	4790,	NFKB1,	654408,
positive regulation of myeloid cell differentiation	GO:0045639
positive regulation of myeloid leukocyte differentiation	GO:0002763
positive regulation of macrophage differentiation	GO:0045651
positive regulation of foam cell differentiation	GO:0010744	4790,	NFKB1,	654408,
negative regulation of immune system process	GO:0002683
negative regulation of leukocyte migration	GO:0002686	3162,	HMOX1,	517581,
negative regulation of leukocyte activation	GO:0002695
negative regulation of mast cell activation	GO:0033004
negative regulation of mast cell degranulation	GO:0043305	3162,	HMOX1,	517581,
negative regulation of immune effector process	GO:0002698
negative regulation of production of molecular mediator of immune response	GO:0002701
negative regulation of cytokine production during immune response	GO:0002719
negative regulation of mast cell cytokine production	GO:0032764	3162,	HMOX1,	517581,
negative regulation of leukocyte degranulation	GO:0043301
negative regulation of mast cell degranulation	GO:0043305	3162,	HMOX1,	517581,
positive regulation of immune system process	GO:0002684
positive regulation of leukocyte migration	GO:0002687	7422,	VEGFA,	73793,
positive regulation of leukocyte chemotaxis	GO:0002690	3569,	IL6,	654458,
positive regulation of leukocyte activation	GO:0002696
positive regulation of lymphocyte activation	GO:0051251
positive regulation of lymphocyte proliferation	GO:0050671
positive regulation of B cell proliferation	GO:0030890	1026,	CDKN1A,	370771,
positive regulation of T cell proliferation	GO:0042102	3569,	IL6,	654458,
positive regulation of T cell activation	GO:0050870
positive regulation of T cell proliferation	GO:0042102	3569,	IL6,	654458,
positive regulation of B cell activation	GO:0050871	3569,	IL6,	654458,
positive regulation of B cell proliferation	GO:0030890	1026,	CDKN1A,	370771,
positive regulation of immune response	GO:0050778
activation of immune response	GO:0002253
activation of innate immune response	GO:0002218
innate immune response-activating signal transduction	GO:0002758
innate immune response activating cell surface receptor signaling pathway	GO:0002220
cell surface pattern recognition receptor signaling pathway	GO:0002752	7097,	TLR2,	519033,
pattern recognition receptor signaling pathway	GO:0002221
toll-like receptor signaling pathway	GO:0002224
MyD88-dependent toll-like receptor signaling pathway	GO:0002755	7097,	TLR2,	519033,
cell surface pattern recognition receptor signaling pathway	GO:0002752	7097,	TLR2,	519033,
immune response-activating signal transduction	GO:0002757
immune response-activating cell surface receptor signaling pathway	GO:0002429
innate immune response activating cell surface receptor signaling pathway	GO:0002220
cell surface pattern recognition receptor signaling pathway	GO:0002752	7097,	TLR2,	519033,
antigen receptor-mediated signaling pathway	GO:0050851
T cell receptor signaling pathway	GO:0050852	9564,	BCAR1,	479747,
B cell receptor signaling pathway	GO:0050853	9564,	BCAR1,	479747,
innate immune response-activating signal transduction	GO:0002758
innate immune response activating cell surface receptor signaling pathway	GO:0002220
cell surface pattern recognition receptor signaling pathway	GO:0002752	7097,	TLR2,	519033,
pattern recognition receptor signaling pathway	GO:0002221
toll-like receptor signaling pathway	GO:0002224
MyD88-dependent toll-like receptor signaling pathway	GO:0002755	7097,	TLR2,	519033,
cell surface pattern recognition receptor signaling pathway	GO:0002752	7097,	TLR2,	519033,
positive regulation of innate immune response	GO:0045089
activation of innate immune response	GO:0002218
innate immune response-activating signal transduction	GO:0002758
innate immune response activating cell surface receptor signaling pathway	GO:0002220
cell surface pattern recognition receptor signaling pathway	GO:0002752	7097,	TLR2,	519033,
pattern recognition receptor signaling pathway	GO:0002221
toll-like receptor signaling pathway	GO:0002224
MyD88-dependent toll-like receptor signaling pathway	GO:0002755	7097,	TLR2,	519033,
cell surface pattern recognition receptor signaling pathway	GO:0002752	7097,	TLR2,	519033,
immune response	GO:0006955	8744,2920,115362,	TNFSF9,CXCL2,GBP5,	1524,75765,513726,
organ or tissue specific immune response	GO:0002251
hepatic immune response	GO:0002384	3569,	IL6,	654458,
immune effector process	GO:0002252
production of molecular mediator of immune response	GO:0002440
cytokine production during immune response	GO:0002367
regulation of cytokine production during immune response	GO:0002718
negative regulation of cytokine production during immune response	GO:0002719
negative regulation of mast cell cytokine production	GO:0032764	3162,	HMOX1,	517581,
regulation of mast cell cytokine production	GO:0032763
negative regulation of mast cell cytokine production	GO:0032764	3162,	HMOX1,	517581,
negative regulation of cytokine production during immune response	GO:0002719
negative regulation of mast cell cytokine production	GO:0032764	3162,	HMOX1,	517581,
mast cell cytokine production	GO:0032762
regulation of mast cell cytokine production	GO:0032763
negative regulation of mast cell cytokine production	GO:0032764	3162,	HMOX1,	517581,
negative regulation of mast cell cytokine production	GO:0032764	3162,	HMOX1,	517581,
immunoglobulin production	GO:0002377
regulation of immunoglobulin production	GO:0002637
regulation of immunoglobulin secretion	GO:0051023
positive regulation of immunoglobulin secretion	GO:0051024	3569,	IL6,	654458,
immunoglobulin secretion	GO:0048305
regulation of immunoglobulin secretion	GO:0051023
positive regulation of immunoglobulin secretion	GO:0051024	3569,	IL6,	654458,
positive regulation of immunoglobulin secretion	GO:0051024	3569,	IL6,	654458,
regulation of production of molecular mediator of immune response	GO:0002700
regulation of immunoglobulin production	GO:0002637
regulation of immunoglobulin secretion	GO:0051023
positive regulation of immunoglobulin secretion	GO:0051024	3569,	IL6,	654458,
negative regulation of production of molecular mediator of immune response	GO:0002701
negative regulation of cytokine production during immune response	GO:0002719
negative regulation of mast cell cytokine production	GO:0032764	3162,	HMOX1,	517581,
regulation of cytokine production during immune response	GO:0002718
negative regulation of cytokine production during immune response	GO:0002719
negative regulation of mast cell cytokine production	GO:0032764	3162,	HMOX1,	517581,
regulation of mast cell cytokine production	GO:0032763
negative regulation of mast cell cytokine production	GO:0032764	3162,	HMOX1,	517581,
negative regulation of production of molecular mediator of immune response	GO:0002701
negative regulation of cytokine production during immune response	GO:0002719
negative regulation of mast cell cytokine production	GO:0032764	3162,	HMOX1,	517581,
leukocyte mediated immunity	GO:0002443
myeloid leukocyte mediated immunity	GO:0002444
neutrophil mediated immunity	GO:0002446	3569,	IL6,	654458,
mast cell mediated immunity	GO:0002448
mast cell degranulation	GO:0043303
regulation of mast cell degranulation	GO:0043304
negative regulation of mast cell degranulation	GO:0043305	3162,	HMOX1,	517581,
negative regulation of mast cell degranulation	GO:0043305	3162,	HMOX1,	517581,
regulation of myeloid leukocyte mediated immunity	GO:0002886
regulation of mast cell degranulation	GO:0043304
negative regulation of mast cell degranulation	GO:0043305	3162,	HMOX1,	517581,
regulation of leukocyte mediated immunity	GO:0002703
regulation of myeloid leukocyte mediated immunity	GO:0002886
regulation of mast cell degranulation	GO:0043304
negative regulation of mast cell degranulation	GO:0043305	3162,	HMOX1,	517581,
regulation of immune effector process	GO:0002697
negative regulation of immune effector process	GO:0002698
negative regulation of production of molecular mediator of immune response	GO:0002701
negative regulation of cytokine production during immune response	GO:0002719
negative regulation of mast cell cytokine production	GO:0032764	3162,	HMOX1,	517581,
negative regulation of leukocyte degranulation	GO:0043301
negative regulation of mast cell degranulation	GO:0043305	3162,	HMOX1,	517581,
regulation of production of molecular mediator of immune response	GO:0002700
regulation of immunoglobulin production	GO:0002637
regulation of immunoglobulin secretion	GO:0051023
positive regulation of immunoglobulin secretion	GO:0051024	3569,	IL6,	654458,
negative regulation of production of molecular mediator of immune response	GO:0002701
negative regulation of cytokine production during immune response	GO:0002719
negative regulation of mast cell cytokine production	GO:0032764	3162,	HMOX1,	517581,
regulation of cytokine production during immune response	GO:0002718
negative regulation of cytokine production during immune response	GO:0002719
negative regulation of mast cell cytokine production	GO:0032764	3162,	HMOX1,	517581,
regulation of mast cell cytokine production	GO:0032763
negative regulation of mast cell cytokine production	GO:0032764	3162,	HMOX1,	517581,
regulation of leukocyte mediated immunity	GO:0002703
regulation of myeloid leukocyte mediated immunity	GO:0002886
regulation of mast cell degranulation	GO:0043304
negative regulation of mast cell degranulation	GO:0043305	3162,	HMOX1,	517581,
regulation of leukocyte degranulation	GO:0043300
negative regulation of leukocyte degranulation	GO:0043301
negative regulation of mast cell degranulation	GO:0043305	3162,	HMOX1,	517581,
regulation of mast cell degranulation	GO:0043304
negative regulation of mast cell degranulation	GO:0043305	3162,	HMOX1,	517581,
negative regulation of immune effector process	GO:0002698
negative regulation of production of molecular mediator of immune response	GO:0002701
negative regulation of cytokine production during immune response	GO:0002719
negative regulation of mast cell cytokine production	GO:0032764	3162,	HMOX1,	517581,
negative regulation of leukocyte degranulation	GO:0043301
negative regulation of mast cell degranulation	GO:0043305	3162,	HMOX1,	517581,
defense response to virus	GO:0051607	3569,	IL6,	654458,
leukocyte degranulation	GO:0043299
regulation of leukocyte degranulation	GO:0043300
negative regulation of leukocyte degranulation	GO:0043301
negative regulation of mast cell degranulation	GO:0043305	3162,	HMOX1,	517581,
regulation of mast cell degranulation	GO:0043304
negative regulation of mast cell degranulation	GO:0043305	3162,	HMOX1,	517581,
negative regulation of leukocyte degranulation	GO:0043301
negative regulation of mast cell degranulation	GO:0043305	3162,	HMOX1,	517581,
mast cell degranulation	GO:0043303
regulation of mast cell degranulation	GO:0043304
negative regulation of mast cell degranulation	GO:0043305	3162,	HMOX1,	517581,
negative regulation of mast cell degranulation	GO:0043305	3162,	HMOX1,	517581,
humoral immune response	GO:0006959	6347,3569,	CCL2,IL6,	303649,654458,
innate immune response	GO:0045087	7097,	TLR2,	519033,
regulation of innate immune response	GO:0045088
positive regulation of innate immune response	GO:0045089
activation of innate immune response	GO:0002218
innate immune response-activating signal transduction	GO:0002758
innate immune response activating cell surface receptor signaling pathway	GO:0002220
cell surface pattern recognition receptor signaling pathway	GO:0002752	7097,	TLR2,	519033,
pattern recognition receptor signaling pathway	GO:0002221
toll-like receptor signaling pathway	GO:0002224
MyD88-dependent toll-like receptor signaling pathway	GO:0002755	7097,	TLR2,	519033,
cell surface pattern recognition receptor signaling pathway	GO:0002752	7097,	TLR2,	519033,
positive regulation of innate immune response	GO:0045089
activation of innate immune response	GO:0002218
innate immune response-activating signal transduction	GO:0002758
innate immune response activating cell surface receptor signaling pathway	GO:0002220
cell surface pattern recognition receptor signaling pathway	GO:0002752	7097,	TLR2,	519033,
pattern recognition receptor signaling pathway	GO:0002221
toll-like receptor signaling pathway	GO:0002224
MyD88-dependent toll-like receptor signaling pathway	GO:0002755	7097,	TLR2,	519033,
cell surface pattern recognition receptor signaling pathway	GO:0002752	7097,	TLR2,	519033,
regulation of immune response	GO:0050776	4088,	SMAD3,	714621,
regulation of immune effector process	GO:0002697
negative regulation of immune effector process	GO:0002698
negative regulation of production of molecular mediator of immune response	GO:0002701
negative regulation of cytokine production during immune response	GO:0002719
negative regulation of mast cell cytokine production	GO:0032764	3162,	HMOX1,	517581,
negative regulation of leukocyte degranulation	GO:0043301
negative regulation of mast cell degranulation	GO:0043305	3162,	HMOX1,	517581,
regulation of production of molecular mediator of immune response	GO:0002700
regulation of immunoglobulin production	GO:0002637
regulation of immunoglobulin secretion	GO:0051023
positive regulation of immunoglobulin secretion	GO:0051024	3569,	IL6,	654458,
negative regulation of production of molecular mediator of immune response	GO:0002701
negative regulation of cytokine production during immune response	GO:0002719
negative regulation of mast cell cytokine production	GO:0032764	3162,	HMOX1,	517581,
regulation of cytokine production during immune response	GO:0002718
negative regulation of cytokine production during immune response	GO:0002719
negative regulation of mast cell cytokine production	GO:0032764	3162,	HMOX1,	517581,
regulation of mast cell cytokine production	GO:0032763
negative regulation of mast cell cytokine production	GO:0032764	3162,	HMOX1,	517581,
regulation of leukocyte mediated immunity	GO:0002703
regulation of myeloid leukocyte mediated immunity	GO:0002886
regulation of mast cell degranulation	GO:0043304
negative regulation of mast cell degranulation	GO:0043305	3162,	HMOX1,	517581,
regulation of leukocyte degranulation	GO:0043300
negative regulation of leukocyte degranulation	GO:0043301
negative regulation of mast cell degranulation	GO:0043305	3162,	HMOX1,	517581,
regulation of mast cell degranulation	GO:0043304
negative regulation of mast cell degranulation	GO:0043305	3162,	HMOX1,	517581,
immune response-regulating signal transduction	GO:0002764
immune response-activating signal transduction	GO:0002757
immune response-activating cell surface receptor signaling pathway	GO:0002429
innate immune response activating cell surface receptor signaling pathway	GO:0002220
cell surface pattern recognition receptor signaling pathway	GO:0002752	7097,	TLR2,	519033,
antigen receptor-mediated signaling pathway	GO:0050851
T cell receptor signaling pathway	GO:0050852	9564,	BCAR1,	479747,
B cell receptor signaling pathway	GO:0050853	9564,	BCAR1,	479747,
innate immune response-activating signal transduction	GO:0002758
innate immune response activating cell surface receptor signaling pathway	GO:0002220
cell surface pattern recognition receptor signaling pathway	GO:0002752	7097,	TLR2,	519033,
pattern recognition receptor signaling pathway	GO:0002221
toll-like receptor signaling pathway	GO:0002224
MyD88-dependent toll-like receptor signaling pathway	GO:0002755	7097,	TLR2,	519033,
cell surface pattern recognition receptor signaling pathway	GO:0002752	7097,	TLR2,	519033,
immune response-regulating cell surface receptor signaling pathway	GO:0002768
immune response-activating cell surface receptor signaling pathway	GO:0002429
innate immune response activating cell surface receptor signaling pathway	GO:0002220
cell surface pattern recognition receptor signaling pathway	GO:0002752	7097,	TLR2,	519033,
antigen receptor-mediated signaling pathway	GO:0050851
T cell receptor signaling pathway	GO:0050852	9564,	BCAR1,	479747,
B cell receptor signaling pathway	GO:0050853	9564,	BCAR1,	479747,
regulation of innate immune response	GO:0045088
positive regulation of innate immune response	GO:0045089
activation of innate immune response	GO:0002218
innate immune response-activating signal transduction	GO:0002758
innate immune response activating cell surface receptor signaling pathway	GO:0002220
cell surface pattern recognition receptor signaling pathway	GO:0002752	7097,	TLR2,	519033,
pattern recognition receptor signaling pathway	GO:0002221
toll-like receptor signaling pathway	GO:0002224
MyD88-dependent toll-like receptor signaling pathway	GO:0002755	7097,	TLR2,	519033,
cell surface pattern recognition receptor signaling pathway	GO:0002752	7097,	TLR2,	519033,
positive regulation of immune response	GO:0050778
activation of immune response	GO:0002253
activation of innate immune response	GO:0002218
innate immune response-activating signal transduction	GO:0002758
innate immune response activating cell surface receptor signaling pathway	GO:0002220
cell surface pattern recognition receptor signaling pathway	GO:0002752	7097,	TLR2,	519033,
pattern recognition receptor signaling pathway	GO:0002221
toll-like receptor signaling pathway	GO:0002224
MyD88-dependent toll-like receptor signaling pathway	GO:0002755	7097,	TLR2,	519033,
cell surface pattern recognition receptor signaling pathway	GO:0002752	7097,	TLR2,	519033,
immune response-activating signal transduction	GO:0002757
immune response-activating cell surface receptor signaling pathway	GO:0002429
innate immune response activating cell surface receptor signaling pathway	GO:0002220
cell surface pattern recognition receptor signaling pathway	GO:0002752	7097,	TLR2,	519033,
antigen receptor-mediated signaling pathway	GO:0050851
T cell receptor signaling pathway	GO:0050852	9564,	BCAR1,	479747,
B cell receptor signaling pathway	GO:0050853	9564,	BCAR1,	479747,
innate immune response-activating signal transduction	GO:0002758
innate immune response activating cell surface receptor signaling pathway	GO:0002220
cell surface pattern recognition receptor signaling pathway	GO:0002752	7097,	TLR2,	519033,
pattern recognition receptor signaling pathway	GO:0002221
toll-like receptor signaling pathway	GO:0002224
MyD88-dependent toll-like receptor signaling pathway	GO:0002755	7097,	TLR2,	519033,
cell surface pattern recognition receptor signaling pathway	GO:0002752	7097,	TLR2,	519033,
positive regulation of innate immune response	GO:0045089
activation of innate immune response	GO:0002218
innate immune response-activating signal transduction	GO:0002758
innate immune response activating cell surface receptor signaling pathway	GO:0002220
cell surface pattern recognition receptor signaling pathway	GO:0002752	7097,	TLR2,	519033,
pattern recognition receptor signaling pathway	GO:0002221
toll-like receptor signaling pathway	GO:0002224
MyD88-dependent toll-like receptor signaling pathway	GO:0002755	7097,	TLR2,	519033,
cell surface pattern recognition receptor signaling pathway	GO:0002752	7097,	TLR2,	519033,
positive regulation of immune response	GO:0050778
activation of immune response	GO:0002253
activation of innate immune response	GO:0002218
innate immune response-activating signal transduction	GO:0002758
innate immune response activating cell surface receptor signaling pathway	GO:0002220
cell surface pattern recognition receptor signaling pathway	GO:0002752	7097,	TLR2,	519033,
pattern recognition receptor signaling pathway	GO:0002221
toll-like receptor signaling pathway	GO:0002224
MyD88-dependent toll-like receptor signaling pathway	GO:0002755	7097,	TLR2,	519033,
cell surface pattern recognition receptor signaling pathway	GO:0002752	7097,	TLR2,	519033,
immune response-activating signal transduction	GO:0002757
immune response-activating cell surface receptor signaling pathway	GO:0002429
innate immune response activating cell surface receptor signaling pathway	GO:0002220
cell surface pattern recognition receptor signaling pathway	GO:0002752	7097,	TLR2,	519033,
antigen receptor-mediated signaling pathway	GO:0050851
T cell receptor signaling pathway	GO:0050852	9564,	BCAR1,	479747,
B cell receptor signaling pathway	GO:0050853	9564,	BCAR1,	479747,
innate immune response-activating signal transduction	GO:0002758
innate immune response activating cell surface receptor signaling pathway	GO:0002220
cell surface pattern recognition receptor signaling pathway	GO:0002752	7097,	TLR2,	519033,
pattern recognition receptor signaling pathway	GO:0002221
toll-like receptor signaling pathway	GO:0002224
MyD88-dependent toll-like receptor signaling pathway	GO:0002755	7097,	TLR2,	519033,
cell surface pattern recognition receptor signaling pathway	GO:0002752	7097,	TLR2,	519033,
positive regulation of innate immune response	GO:0045089
activation of innate immune response	GO:0002218
innate immune response-activating signal transduction	GO:0002758
innate immune response activating cell surface receptor signaling pathway	GO:0002220
cell surface pattern recognition receptor signaling pathway	GO:0002752	7097,	TLR2,	519033,
pattern recognition receptor signaling pathway	GO:0002221
toll-like receptor signaling pathway	GO:0002224
MyD88-dependent toll-like receptor signaling pathway	GO:0002755	7097,	TLR2,	519033,
cell surface pattern recognition receptor signaling pathway	GO:0002752	7097,	TLR2,	519033,
leukocyte activation	GO:0045321	1906,	EDN1,	511899,
myeloid leukocyte activation	GO:0002274
mast cell activation	GO:0045576
regulation of mast cell activation	GO:0033003
negative regulation of mast cell activation	GO:0033004
negative regulation of mast cell degranulation	GO:0043305	3162,	HMOX1,	517581,
regulation of mast cell degranulation	GO:0043304
negative regulation of mast cell degranulation	GO:0043305	3162,	HMOX1,	517581,
negative regulation of mast cell activation	GO:0033004
negative regulation of mast cell degranulation	GO:0043305	3162,	HMOX1,	517581,
mast cell degranulation	GO:0043303
regulation of mast cell degranulation	GO:0043304
negative regulation of mast cell degranulation	GO:0043305	3162,	HMOX1,	517581,
negative regulation of mast cell degranulation	GO:0043305	3162,	HMOX1,	517581,
regulation of leukocyte activation	GO:0002694
negative regulation of leukocyte activation	GO:0002695
negative regulation of mast cell activation	GO:0033004
negative regulation of mast cell degranulation	GO:0043305	3162,	HMOX1,	517581,
positive regulation of leukocyte activation	GO:0002696
positive regulation of lymphocyte activation	GO:0051251
positive regulation of lymphocyte proliferation	GO:0050671
positive regulation of B cell proliferation	GO:0030890	1026,	CDKN1A,	370771,
positive regulation of T cell proliferation	GO:0042102	3569,	IL6,	654458,
positive regulation of T cell activation	GO:0050870
positive regulation of T cell proliferation	GO:0042102	3569,	IL6,	654458,
positive regulation of B cell activation	GO:0050871	3569,	IL6,	654458,
positive regulation of B cell proliferation	GO:0030890	1026,	CDKN1A,	370771,
regulation of mast cell activation	GO:0033003
negative regulation of mast cell activation	GO:0033004
negative regulation of mast cell degranulation	GO:0043305	3162,	HMOX1,	517581,
regulation of mast cell degranulation	GO:0043304
negative regulation of mast cell degranulation	GO:0043305	3162,	HMOX1,	517581,
regulation of lymphocyte activation	GO:0051249
regulation of lymphocyte proliferation	GO:0050670
regulation of B cell proliferation	GO:0030888
positive regulation of B cell proliferation	GO:0030890	1026,	CDKN1A,	370771,
positive regulation of lymphocyte proliferation	GO:0050671
positive regulation of B cell proliferation	GO:0030890	1026,	CDKN1A,	370771,
positive regulation of T cell proliferation	GO:0042102	3569,	IL6,	654458,
regulation of T cell proliferation	GO:0042129
positive regulation of T cell proliferation	GO:0042102	3569,	IL6,	654458,
regulation of T cell activation	GO:0050863
positive regulation of T cell activation	GO:0050870
positive regulation of T cell proliferation	GO:0042102	3569,	IL6,	654458,
regulation of T cell proliferation	GO:0042129
positive regulation of T cell proliferation	GO:0042102	3569,	IL6,	654458,
regulation of B cell activation	GO:0050864
regulation of B cell proliferation	GO:0030888
positive regulation of B cell proliferation	GO:0030890	1026,	CDKN1A,	370771,
positive regulation of B cell activation	GO:0050871	3569,	IL6,	654458,
positive regulation of B cell proliferation	GO:0030890	1026,	CDKN1A,	370771,
positive regulation of lymphocyte activation	GO:0051251
positive regulation of lymphocyte proliferation	GO:0050671
positive regulation of B cell proliferation	GO:0030890	1026,	CDKN1A,	370771,
positive regulation of T cell proliferation	GO:0042102	3569,	IL6,	654458,
positive regulation of T cell activation	GO:0050870
positive regulation of T cell proliferation	GO:0042102	3569,	IL6,	654458,
positive regulation of B cell activation	GO:0050871	3569,	IL6,	654458,
positive regulation of B cell proliferation	GO:0030890	1026,	CDKN1A,	370771,
negative regulation of leukocyte activation	GO:0002695
negative regulation of mast cell activation	GO:0033004
negative regulation of mast cell degranulation	GO:0043305	3162,	HMOX1,	517581,
positive regulation of leukocyte activation	GO:0002696
positive regulation of lymphocyte activation	GO:0051251
positive regulation of lymphocyte proliferation	GO:0050671
positive regulation of B cell proliferation	GO:0030890	1026,	CDKN1A,	370771,
positive regulation of T cell proliferation	GO:0042102	3569,	IL6,	654458,
positive regulation of T cell activation	GO:0050870
positive regulation of T cell proliferation	GO:0042102	3569,	IL6,	654458,
positive regulation of B cell activation	GO:0050871	3569,	IL6,	654458,
positive regulation of B cell proliferation	GO:0030890	1026,	CDKN1A,	370771,
lymphocyte activation	GO:0046649
regulation of lymphocyte activation	GO:0051249
regulation of lymphocyte proliferation	GO:0050670
regulation of B cell proliferation	GO:0030888
positive regulation of B cell proliferation	GO:0030890	1026,	CDKN1A,	370771,
positive regulation of lymphocyte proliferation	GO:0050671
positive regulation of B cell proliferation	GO:0030890	1026,	CDKN1A,	370771,
positive regulation of T cell proliferation	GO:0042102	3569,	IL6,	654458,
regulation of T cell proliferation	GO:0042129
positive regulation of T cell proliferation	GO:0042102	3569,	IL6,	654458,
regulation of T cell activation	GO:0050863
positive regulation of T cell activation	GO:0050870
positive regulation of T cell proliferation	GO:0042102	3569,	IL6,	654458,
regulation of T cell proliferation	GO:0042129
positive regulation of T cell proliferation	GO:0042102	3569,	IL6,	654458,
regulation of B cell activation	GO:0050864
regulation of B cell proliferation	GO:0030888
positive regulation of B cell proliferation	GO:0030890	1026,	CDKN1A,	370771,
positive regulation of B cell activation	GO:0050871	3569,	IL6,	654458,
positive regulation of B cell proliferation	GO:0030890	1026,	CDKN1A,	370771,
positive regulation of lymphocyte activation	GO:0051251
positive regulation of lymphocyte proliferation	GO:0050671
positive regulation of B cell proliferation	GO:0030890	1026,	CDKN1A,	370771,
positive regulation of T cell proliferation	GO:0042102	3569,	IL6,	654458,
positive regulation of T cell activation	GO:0050870
positive regulation of T cell proliferation	GO:0042102	3569,	IL6,	654458,
positive regulation of B cell activation	GO:0050871	3569,	IL6,	654458,
positive regulation of B cell proliferation	GO:0030890	1026,	CDKN1A,	370771,
positive regulation of lymphocyte activation	GO:0051251
positive regulation of lymphocyte proliferation	GO:0050671
positive regulation of B cell proliferation	GO:0030890	1026,	CDKN1A,	370771,
positive regulation of T cell proliferation	GO:0042102	3569,	IL6,	654458,
positive regulation of T cell activation	GO:0050870
positive regulation of T cell proliferation	GO:0042102	3569,	IL6,	654458,
positive regulation of B cell activation	GO:0050871	3569,	IL6,	654458,
positive regulation of B cell proliferation	GO:0030890	1026,	CDKN1A,	370771,
lymphocyte proliferation	GO:0046651
regulation of lymphocyte proliferation	GO:0050670
regulation of B cell proliferation	GO:0030888
positive regulation of B cell proliferation	GO:0030890	1026,	CDKN1A,	370771,
positive regulation of lymphocyte proliferation	GO:0050671
positive regulation of B cell proliferation	GO:0030890	1026,	CDKN1A,	370771,
positive regulation of T cell proliferation	GO:0042102	3569,	IL6,	654458,
regulation of T cell proliferation	GO:0042129
positive regulation of T cell proliferation	GO:0042102	3569,	IL6,	654458,
positive regulation of lymphocyte proliferation	GO:0050671
positive regulation of B cell proliferation	GO:0030890	1026,	CDKN1A,	370771,
positive regulation of T cell proliferation	GO:0042102	3569,	IL6,	654458,
T cell proliferation	GO:0042098
positive regulation of T cell proliferation	GO:0042102	3569,	IL6,	654458,
regulation of T cell proliferation	GO:0042129
positive regulation of T cell proliferation	GO:0042102	3569,	IL6,	654458,
B cell proliferation	GO:0042100
regulation of B cell proliferation	GO:0030888
positive regulation of B cell proliferation	GO:0030890	1026,	CDKN1A,	370771,
positive regulation of B cell proliferation	GO:0030890	1026,	CDKN1A,	370771,
T cell activation	GO:0042110	4088,	SMAD3,	714621,
regulation of T cell activation	GO:0050863
positive regulation of T cell activation	GO:0050870
positive regulation of T cell proliferation	GO:0042102	3569,	IL6,	654458,
regulation of T cell proliferation	GO:0042129
positive regulation of T cell proliferation	GO:0042102	3569,	IL6,	654458,
positive regulation of T cell activation	GO:0050870
positive regulation of T cell proliferation	GO:0042102	3569,	IL6,	654458,
T cell proliferation	GO:0042098
positive regulation of T cell proliferation	GO:0042102	3569,	IL6,	654458,
regulation of T cell proliferation	GO:0042129
positive regulation of T cell proliferation	GO:0042102	3569,	IL6,	654458,
B cell activation	GO:0042113
regulation of B cell activation	GO:0050864
regulation of B cell proliferation	GO:0030888
positive regulation of B cell proliferation	GO:0030890	1026,	CDKN1A,	370771,
positive regulation of B cell activation	GO:0050871	3569,	IL6,	654458,
positive regulation of B cell proliferation	GO:0030890	1026,	CDKN1A,	370771,
positive regulation of B cell activation	GO:0050871	3569,	IL6,	654458,
positive regulation of B cell proliferation	GO:0030890	1026,	CDKN1A,	370771,
B cell proliferation	GO:0042100
regulation of B cell proliferation	GO:0030888
positive regulation of B cell proliferation	GO:0030890	1026,	CDKN1A,	370771,
positive regulation of B cell proliferation	GO:0030890	1026,	CDKN1A,	370771,
leukocyte migration	GO:0050900
regulation of leukocyte migration	GO:0002685
negative regulation of leukocyte migration	GO:0002686	3162,	HMOX1,	517581,
positive regulation of leukocyte migration	GO:0002687	7422,	VEGFA,	73793,
positive regulation of leukocyte chemotaxis	GO:0002690	3569,	IL6,	654458,
regulation of leukocyte chemotaxis	GO:0002688
positive regulation of leukocyte chemotaxis	GO:0002690	3569,	IL6,	654458,
negative regulation of leukocyte migration	GO:0002686	3162,	HMOX1,	517581,
positive regulation of leukocyte migration	GO:0002687	7422,	VEGFA,	73793,
positive regulation of leukocyte chemotaxis	GO:0002690	3569,	IL6,	654458,
leukocyte chemotaxis	GO:0030595
monocyte chemotaxis	GO:0002548	6347,3569,	CCL2,IL6,	303649,654458,
regulation of leukocyte chemotaxis	GO:0002688
positive regulation of leukocyte chemotaxis	GO:0002690	3569,	IL6,	654458,
positive regulation of leukocyte chemotaxis	GO:0002690	3569,	IL6,	654458,
neutrophil chemotaxis	GO:0030593	1906,	EDN1,	511899,
macrophage chemotaxis	GO:0048246	6347,	CCL2,	303649,
metabolic process	GO:0008152	4314,201164,	MMP3,PLD6,	375129,31652,
nitrogen compound metabolic process	GO:0006807
regulation of nitrogen compound metabolic process	GO:0051171
regulation of nitric oxide biosynthetic process	GO:0045428
positive regulation of nitric oxide biosynthetic process	GO:0045429	1906,6648,	EDN1,SOD2,	511899,487046,
positive regulation of nitrogen compound metabolic process	GO:0051173
positive regulation of nitric oxide biosynthetic process	GO:0045429	1906,6648,	EDN1,SOD2,	511899,487046,
positive regulation of nitrogen compound metabolic process	GO:0051173
positive regulation of nitric oxide biosynthetic process	GO:0045429	1906,6648,	EDN1,SOD2,	511899,487046,
cellular nitrogen compound metabolic process	GO:0034641
cellular amine metabolic process	GO:0009308
amino acid metabolic process	GO:0006520
amino acid biosynthetic process	GO:0008652
serine family amino acid biosynthetic process	GO:0009070
glycine biosynthetic process	GO:0006545	1719,	DHFR,	592364,
serine family amino acid metabolic process	GO:0009069
glycine metabolic process	GO:0006544
glycine biosynthetic process	GO:0006545	1719,	DHFR,	592364,
serine family amino acid biosynthetic process	GO:0009070
glycine biosynthetic process	GO:0006545	1719,	DHFR,	592364,
biogenic amine metabolic process	GO:0006576
catecholamine metabolic process	GO:0006584
dopamine metabolic process	GO:0042417	1813,	DRD2,	73893,
polyamine metabolic process	GO:0006595
polyamine catabolic process	GO:0006598
spermine catabolic process	GO:0046208	54498,	SMOX,	433337,
spermine metabolic process	GO:0008215
spermine catabolic process	GO:0046208	54498,	SMOX,	433337,
biogenic amine catabolic process	GO:0042402
polyamine catabolic process	GO:0006598
spermine catabolic process	GO:0046208	54498,	SMOX,	433337,
amine biosynthetic process	GO:0009309
amino acid biosynthetic process	GO:0008652
serine family amino acid biosynthetic process	GO:0009070
glycine biosynthetic process	GO:0006545	1719,	DHFR,	592364,
amine catabolic process	GO:0009310
biogenic amine catabolic process	GO:0042402
polyamine catabolic process	GO:0006598
spermine catabolic process	GO:0046208	54498,	SMOX,	433337,
cellular amide metabolic process	GO:0043603
urea metabolic process	GO:0019627
urea cycle	GO:0000050	1050,	CEBPA,	699463,
nitrogen compound catabolic process	GO:0044270
amine catabolic process	GO:0009310
biogenic amine catabolic process	GO:0042402
polyamine catabolic process	GO:0006598
spermine catabolic process	GO:0046208	54498,	SMOX,	433337,
nitrogen compound biosynthetic process	GO:0044271
nitric oxide biosynthetic process	GO:0006809
regulation of nitric oxide biosynthetic process	GO:0045428
positive regulation of nitric oxide biosynthetic process	GO:0045429	1906,6648,	EDN1,SOD2,	511899,487046,
positive regulation of nitric oxide biosynthetic process	GO:0045429	1906,6648,	EDN1,SOD2,	511899,487046,
amine biosynthetic process	GO:0009309
amino acid biosynthetic process	GO:0008652
serine family amino acid biosynthetic process	GO:0009070
glycine biosynthetic process	GO:0006545	1719,	DHFR,	592364,
nitric oxide metabolic process	GO:0046209
nitric oxide biosynthetic process	GO:0006809
regulation of nitric oxide biosynthetic process	GO:0045428
positive regulation of nitric oxide biosynthetic process	GO:0045429	1906,6648,	EDN1,SOD2,	511899,487046,
positive regulation of nitric oxide biosynthetic process	GO:0045429	1906,6648,	EDN1,SOD2,	511899,487046,
catabolic process	GO:0009056
macromolecule catabolic process	GO:0009057
cellular macromolecule catabolic process	GO:0044265
modification-dependent macromolecule catabolic process	GO:0043632
modification-dependent protein catabolic process	GO:0019941	23327,	NEDD4L,	185677,
ubiquitin-dependent protein catabolic process	GO:0006511	57646,	USP28,	503891,
cellular biopolymer catabolic process	GO:0034962
cellular protein catabolic process	GO:0044257
proteolysis involved in cellular protein catabolic process	GO:0051603
modification-dependent protein catabolic process	GO:0019941	23327,	NEDD4L,	185677,
ubiquitin-dependent protein catabolic process	GO:0006511	57646,	USP28,	503891,
biopolymer catabolic process	GO:0043285
protein catabolic process	GO:0030163
cellular protein catabolic process	GO:0044257
proteolysis involved in cellular protein catabolic process	GO:0051603
modification-dependent protein catabolic process	GO:0019941	23327,	NEDD4L,	185677,
ubiquitin-dependent protein catabolic process	GO:0006511	57646,	USP28,	503891,
regulation of protein catabolic process	GO:0042176	23327,	NEDD4L,	185677,
cellular biopolymer catabolic process	GO:0034962
cellular protein catabolic process	GO:0044257
proteolysis involved in cellular protein catabolic process	GO:0051603
modification-dependent protein catabolic process	GO:0019941	23327,	NEDD4L,	185677,
ubiquitin-dependent protein catabolic process	GO:0006511	57646,	USP28,	503891,
regulation of catabolic process	GO:0009894
regulation of protein catabolic process	GO:0042176	23327,	NEDD4L,	185677,
lipid catabolic process	GO:0016042	151056,201164,	PLB1,PLD6,	444933,31652,
cellular catabolic process	GO:0044248
cellular macromolecule catabolic process	GO:0044265
modification-dependent macromolecule catabolic process	GO:0043632
modification-dependent protein catabolic process	GO:0019941	23327,	NEDD4L,	185677,
ubiquitin-dependent protein catabolic process	GO:0006511	57646,	USP28,	503891,
cellular biopolymer catabolic process	GO:0034962
cellular protein catabolic process	GO:0044257
proteolysis involved in cellular protein catabolic process	GO:0051603
modification-dependent protein catabolic process	GO:0019941	23327,	NEDD4L,	185677,
ubiquitin-dependent protein catabolic process	GO:0006511	57646,	USP28,	503891,
nitrogen compound catabolic process	GO:0044270
amine catabolic process	GO:0009310
biogenic amine catabolic process	GO:0042402
polyamine catabolic process	GO:0006598
spermine catabolic process	GO:0046208	54498,	SMOX,	433337,
cofactor catabolic process	GO:0051187
porphyrin catabolic process	GO:0006787
heme oxidation	GO:0006788	3162,	HMOX1,	517581,
heme catabolic process	GO:0042167	3162,	HMOX1,	517581,
nucleobase, nucleoside, nucleotide and nucleic acid catabolic process	GO:0034655
nucleobase, nucleoside and nucleotide catabolic process	GO:0034656
nucleoside catabolic process	GO:0009164
pyrimidine nucleoside catabolic process	GO:0046135
pyrimidine ribonucleoside catabolic process	GO:0046133
cytidine catabolic process	GO:0006216
cytidine deamination	GO:0009972	978,	CDA,	466910,
ribonucleoside catabolic process	GO:0042454
pyrimidine ribonucleoside catabolic process	GO:0046133
cytidine catabolic process	GO:0006216
cytidine deamination	GO:0009972	978,	CDA,	466910,
amino acid derivative catabolic process	GO:0042219
biogenic amine catabolic process	GO:0042402
polyamine catabolic process	GO:0006598
spermine catabolic process	GO:0046208	54498,	SMOX,	433337,
pigment catabolic process	GO:0046149
heme catabolic process	GO:0042167	3162,	HMOX1,	517581,
biosynthetic process	GO:0009058
lipid biosynthetic process	GO:0008610	53947,	A4GALT,	105956,
membrane lipid biosynthetic process	GO:0046467
glycolipid biosynthetic process	GO:0009247
glycosphingolipid biosynthetic process	GO:0006688	53947,	A4GALT,	105956,
sphingolipid biosynthetic process	GO:0030148
glycosphingolipid biosynthetic process	GO:0006688	53947,	A4GALT,	105956,
macromolecule biosynthetic process	GO:0009059
regulation of macromolecule biosynthetic process	GO:0010556
regulation of translation	GO:0006417
positive regulation of translation	GO:0045727	3569,	IL6,	654458,
regulation of DNA replication	GO:0006275	55704,	CCDC88A,	292925,
positive regulation of macromolecule biosynthetic process	GO:0010557
positive regulation of glycogen biosynthetic process	GO:0045725	8445,	DYRK2,	173135,
positive regulation of translation	GO:0045727	3569,	IL6,	654458,
positive regulation of transcription	GO:0045941	1050,4790,2353,10365,	CEBPA,NFKB1,FOS,KLF2,	699463,654408,707896,715677,
positive regulation of transcription, DNA-dependent	GO:0045893
positive regulation of transcription from RNA polymerase II promoter	GO:0045944	4088,3280,4790,3569,2353,	SMAD3,HES1,NFKB1,IL6,FOS,	714621,250666,654408,654458,707896,
positive regulation of cytokine biosynthetic process	GO:0042108
positive regulation of chemokine biosynthetic process	GO:0045080	3162,	HMOX1,	517581,
negative regulation of macromolecule biosynthetic process	GO:0010558
negative regulation of transcription	GO:0016481	5371,	PML,	526464,
negative regulation of transcription, DNA-dependent	GO:0045892	4790,10865,6926,	NFKB1,ARID5A,TBX3,	654408,920,714737,
negative regulation of transcription from RNA polymerase II promoter	GO:0000122	1050,4088,639,3280,	CEBPA,SMAD3,PRDM1,HES1,	699463,714621,436023,250666,
negative regulation of specific transcription from RNA polymerase II promoter	GO:0010553	4790,	NFKB1,	654408,
negative regulation of transcriptional preinitiation complex assembly	GO:0017055	3146,	HMGB1,	593339,
negative regulation of gene-specific transcription	GO:0032582
negative regulation of specific transcription from RNA polymerase II promoter	GO:0010553	4790,	NFKB1,	654408,
negative regulation of nitric-oxide synthase biosynthetic process	GO:0051771	1906,	EDN1,	511899,
negative regulation of cytokine biosynthetic process	GO:0042036
negative regulation of chemokine biosynthetic process	GO:0045079	3569,	IL6,	654458,
negative regulation of interleukin-12 biosynthetic process	GO:0045083	4790,	NFKB1,	654408,
regulation of polysaccharide biosynthetic process	GO:0032885
regulation of glycogen biosynthetic process	GO:0005979
positive regulation of glycogen biosynthetic process	GO:0045725	8445,	DYRK2,	173135,
regulation of MHC class I biosynthetic process	GO:0045343	5371,	PML,	526464,
regulation of transcription	GO:0045449	694,	BTG1,	255935,
regulation of transcription, DNA-dependent	GO:0006355	9572,57798,1050,9841,639,3280,4784,2081,8187,55659,80149,26098,10365,5371,	NR1D1,GATAD1,CEBPA,ZBTB24,PRDM1,HES1,NFIX,ERN1,ZNF239,ZNF416,ZC3H12A,C10orf137,KLF2,PML,	592130,21145,699463,409876,436023,250666,257970,700027,25040,247711,656294,468688,715677,526464,
regulation of transcription from RNA polymerase II promoter	GO:0006357	8607,6648,3146,2355,6926,	RUVBL1,SOD2,HMGB1,FOSL2,TBX3,	272822,487046,593339,220971,714737,
negative regulation of transcription from RNA polymerase II promoter	GO:0000122	1050,4088,639,3280,	CEBPA,SMAD3,PRDM1,HES1,	699463,714621,436023,250666,
negative regulation of specific transcription from RNA polymerase II promoter	GO:0010553	4790,	NFKB1,	654408,
negative regulation of transcriptional preinitiation complex assembly	GO:0017055	3146,	HMGB1,	593339,
regulation of specific transcription from RNA polymerase II promoter	GO:0010551
negative regulation of specific transcription from RNA polymerase II promoter	GO:0010553	4790,	NFKB1,	654408,
regulation of transcription from RNA polymerase II promoter in response to stress	GO:0043618
regulation of transcription from RNA polymerase II promoter in response to oxidative stress	GO:0043619	3162,	HMOX1,	517581,
transcriptional preinitiation complex assembly	GO:0051123
negative regulation of transcriptional preinitiation complex assembly	GO:0017055	3146,	HMGB1,	593339,
regulation of transcriptional preinitiation complex assembly	GO:0045898
negative regulation of transcriptional preinitiation complex assembly	GO:0017055	3146,	HMGB1,	593339,
positive regulation of transcription from RNA polymerase II promoter	GO:0045944	4088,3280,4790,3569,2353,	SMAD3,HES1,NFKB1,IL6,FOS,	714621,250666,654408,654458,707896,
regulation of gene-specific transcription	GO:0032583
regulation of specific transcription from RNA polymerase II promoter	GO:0010551
negative regulation of specific transcription from RNA polymerase II promoter	GO:0010553	4790,	NFKB1,	654408,
negative regulation of gene-specific transcription	GO:0032582
negative regulation of specific transcription from RNA polymerase II promoter	GO:0010553	4790,	NFKB1,	654408,
negative regulation of transcription, DNA-dependent	GO:0045892	4790,10865,6926,	NFKB1,ARID5A,TBX3,	654408,920,714737,
negative regulation of transcription from RNA polymerase II promoter	GO:0000122	1050,4088,639,3280,	CEBPA,SMAD3,PRDM1,HES1,	699463,714621,436023,250666,
negative regulation of specific transcription from RNA polymerase II promoter	GO:0010553	4790,	NFKB1,	654408,
negative regulation of transcriptional preinitiation complex assembly	GO:0017055	3146,	HMGB1,	593339,
negative regulation of gene-specific transcription	GO:0032582
negative regulation of specific transcription from RNA polymerase II promoter	GO:0010553	4790,	NFKB1,	654408,
positive regulation of transcription, DNA-dependent	GO:0045893
positive regulation of transcription from RNA polymerase II promoter	GO:0045944	4088,3280,4790,3569,2353,	SMAD3,HES1,NFKB1,IL6,FOS,	714621,250666,654408,654458,707896,
negative regulation of transcription	GO:0016481	5371,	PML,	526464,
negative regulation of transcription, DNA-dependent	GO:0045892	4790,10865,6926,	NFKB1,ARID5A,TBX3,	654408,920,714737,
negative regulation of transcription from RNA polymerase II promoter	GO:0000122	1050,4088,639,3280,	CEBPA,SMAD3,PRDM1,HES1,	699463,714621,436023,250666,
negative regulation of specific transcription from RNA polymerase II promoter	GO:0010553	4790,	NFKB1,	654408,
negative regulation of transcriptional preinitiation complex assembly	GO:0017055	3146,	HMGB1,	593339,
negative regulation of gene-specific transcription	GO:0032582
negative regulation of specific transcription from RNA polymerase II promoter	GO:0010553	4790,	NFKB1,	654408,
regulation of transcription in response to stress	GO:0043620
regulation of transcription from RNA polymerase II promoter in response to stress	GO:0043618
regulation of transcription from RNA polymerase II promoter in response to oxidative stress	GO:0043619	3162,	HMOX1,	517581,
regulation of transcription factor activity	GO:0051090
positive regulation of transcription factor activity	GO:0051091
positive regulation of NF-kappaB transcription factor activity	GO:0051092	3569,	IL6,	654458,
negative regulation of transcription factor activity	GO:0043433	3162,	HMOX1,	517581,
positive regulation of transcription	GO:0045941	1050,4790,2353,10365,	CEBPA,NFKB1,FOS,KLF2,	699463,654408,707896,715677,
positive regulation of transcription, DNA-dependent	GO:0045893
positive regulation of transcription from RNA polymerase II promoter	GO:0045944	4088,3280,4790,3569,2353,	SMAD3,HES1,NFKB1,IL6,FOS,	714621,250666,654408,654458,707896,
regulation of nitric-oxide synthase biosynthetic process	GO:0051769
negative regulation of nitric-oxide synthase biosynthetic process	GO:0051771	1906,	EDN1,	511899,
regulation of cytokine biosynthetic process	GO:0042035
regulation of chemokine biosynthetic process	GO:0045073
negative regulation of chemokine biosynthetic process	GO:0045079	3569,	IL6,	654458,
positive regulation of chemokine biosynthetic process	GO:0045080	3162,	HMOX1,	517581,
regulation of interleukin-12 biosynthetic process	GO:0045075
negative regulation of interleukin-12 biosynthetic process	GO:0045083	4790,	NFKB1,	654408,
negative regulation of cytokine biosynthetic process	GO:0042036
negative regulation of chemokine biosynthetic process	GO:0045079	3569,	IL6,	654458,
negative regulation of interleukin-12 biosynthetic process	GO:0045083	4790,	NFKB1,	654408,
positive regulation of cytokine biosynthetic process	GO:0042108
positive regulation of chemokine biosynthetic process	GO:0045080	3162,	HMOX1,	517581,
positive regulation of macromolecule biosynthetic process	GO:0010557
positive regulation of glycogen biosynthetic process	GO:0045725	8445,	DYRK2,	173135,
positive regulation of translation	GO:0045727	3569,	IL6,	654458,
positive regulation of transcription	GO:0045941	1050,4790,2353,10365,	CEBPA,NFKB1,FOS,KLF2,	699463,654408,707896,715677,
positive regulation of transcription, DNA-dependent	GO:0045893
positive regulation of transcription from RNA polymerase II promoter	GO:0045944	4088,3280,4790,3569,2353,	SMAD3,HES1,NFKB1,IL6,FOS,	714621,250666,654408,654458,707896,
positive regulation of cytokine biosynthetic process	GO:0042108
positive regulation of chemokine biosynthetic process	GO:0045080	3162,	HMOX1,	517581,
negative regulation of macromolecule biosynthetic process	GO:0010558
negative regulation of transcription	GO:0016481	5371,	PML,	526464,
negative regulation of transcription, DNA-dependent	GO:0045892	4790,10865,6926,	NFKB1,ARID5A,TBX3,	654408,920,714737,
negative regulation of transcription from RNA polymerase II promoter	GO:0000122	1050,4088,639,3280,	CEBPA,SMAD3,PRDM1,HES1,	699463,714621,436023,250666,
negative regulation of specific transcription from RNA polymerase II promoter	GO:0010553	4790,	NFKB1,	654408,
negative regulation of transcriptional preinitiation complex assembly	GO:0017055	3146,	HMGB1,	593339,
negative regulation of gene-specific transcription	GO:0032582
negative regulation of specific transcription from RNA polymerase II promoter	GO:0010553	4790,	NFKB1,	654408,
negative regulation of nitric-oxide synthase biosynthetic process	GO:0051771	1906,	EDN1,	511899,
negative regulation of cytokine biosynthetic process	GO:0042036
negative regulation of chemokine biosynthetic process	GO:0045079	3569,	IL6,	654458,
negative regulation of interleukin-12 biosynthetic process	GO:0045083	4790,	NFKB1,	654408,
MHC class I biosynthetic process	GO:0045341
regulation of MHC class I biosynthetic process	GO:0045343	5371,	PML,	526464,
cellular macromolecule biosynthetic process	GO:0034645
glycoprotein biosynthetic process	GO:0009101	10318,	TNIP1,	355141,
protein amino acid glycosylation	GO:0006486
protein amino acid O-linked glycosylation	GO:0006493	55568,	GALNT10,	651323,
cellular biopolymer biosynthetic process	GO:0034961
transcription	GO:0006350	9572,9841,639,4784,8607,2081,8187,10865,55659,80149,26098,	NR1D1,ZBTB24,PRDM1,NFIX,RUVBL1,ERN1,ZNF239,ARID5A,ZNF416,ZC3H12A,C10orf137,	592130,409876,436023,257970,272822,700027,25040,920,247711,656294,468688,
transcription, DNA-dependent	GO:0006351
regulation of transcription, DNA-dependent	GO:0006355	9572,57798,1050,9841,639,3280,4784,2081,8187,55659,80149,26098,10365,5371,	NR1D1,GATAD1,CEBPA,ZBTB24,PRDM1,HES1,NFIX,ERN1,ZNF239,ZNF416,ZC3H12A,C10orf137,KLF2,PML,	592130,21145,699463,409876,436023,250666,257970,700027,25040,247711,656294,468688,715677,526464,
regulation of transcription from RNA polymerase II promoter	GO:0006357	8607,6648,3146,2355,6926,	RUVBL1,SOD2,HMGB1,FOSL2,TBX3,	272822,487046,593339,220971,714737,
negative regulation of transcription from RNA polymerase II promoter	GO:0000122	1050,4088,639,3280,	CEBPA,SMAD3,PRDM1,HES1,	699463,714621,436023,250666,
negative regulation of specific transcription from RNA polymerase II promoter	GO:0010553	4790,	NFKB1,	654408,
negative regulation of transcriptional preinitiation complex assembly	GO:0017055	3146,	HMGB1,	593339,
regulation of specific transcription from RNA polymerase II promoter	GO:0010551
negative regulation of specific transcription from RNA polymerase II promoter	GO:0010553	4790,	NFKB1,	654408,
regulation of transcription from RNA polymerase II promoter in response to stress	GO:0043618
regulation of transcription from RNA polymerase II promoter in response to oxidative stress	GO:0043619	3162,	HMOX1,	517581,
transcriptional preinitiation complex assembly	GO:0051123
negative regulation of transcriptional preinitiation complex assembly	GO:0017055	3146,	HMGB1,	593339,
regulation of transcriptional preinitiation complex assembly	GO:0045898
negative regulation of transcriptional preinitiation complex assembly	GO:0017055	3146,	HMGB1,	593339,
positive regulation of transcription from RNA polymerase II promoter	GO:0045944	4088,3280,4790,3569,2353,	SMAD3,HES1,NFKB1,IL6,FOS,	714621,250666,654408,654458,707896,
regulation of gene-specific transcription	GO:0032583
regulation of specific transcription from RNA polymerase II promoter	GO:0010551
negative regulation of specific transcription from RNA polymerase II promoter	GO:0010553	4790,	NFKB1,	654408,
negative regulation of gene-specific transcription	GO:0032582
negative regulation of specific transcription from RNA polymerase II promoter	GO:0010553	4790,	NFKB1,	654408,
negative regulation of transcription, DNA-dependent	GO:0045892	4790,10865,6926,	NFKB1,ARID5A,TBX3,	654408,920,714737,
negative regulation of transcription from RNA polymerase II promoter	GO:0000122	1050,4088,639,3280,	CEBPA,SMAD3,PRDM1,HES1,	699463,714621,436023,250666,
negative regulation of specific transcription from RNA polymerase II promoter	GO:0010553	4790,	NFKB1,	654408,
negative regulation of transcriptional preinitiation complex assembly	GO:0017055	3146,	HMGB1,	593339,
negative regulation of gene-specific transcription	GO:0032582
negative regulation of specific transcription from RNA polymerase II promoter	GO:0010553	4790,	NFKB1,	654408,
positive regulation of transcription, DNA-dependent	GO:0045893
positive regulation of transcription from RNA polymerase II promoter	GO:0045944	4088,3280,4790,3569,2353,	SMAD3,HES1,NFKB1,IL6,FOS,	714621,250666,654408,654458,707896,
transcription from RNA polymerase II promoter	GO:0006366	1840,4784,	DTX1,NFIX,	372152,257970,
negative regulation of transcription from RNA polymerase II promoter	GO:0000122	1050,4088,639,3280,	CEBPA,SMAD3,PRDM1,HES1,	699463,714621,436023,250666,
negative regulation of specific transcription from RNA polymerase II promoter	GO:0010553	4790,	NFKB1,	654408,
negative regulation of transcriptional preinitiation complex assembly	GO:0017055	3146,	HMGB1,	593339,
regulation of transcription from RNA polymerase II promoter	GO:0006357	8607,6648,3146,2355,6926,	RUVBL1,SOD2,HMGB1,FOSL2,TBX3,	272822,487046,593339,220971,714737,
negative regulation of transcription from RNA polymerase II promoter	GO:0000122	1050,4088,639,3280,	CEBPA,SMAD3,PRDM1,HES1,	699463,714621,436023,250666,
negative regulation of specific transcription from RNA polymerase II promoter	GO:0010553	4790,	NFKB1,	654408,
negative regulation of transcriptional preinitiation complex assembly	GO:0017055	3146,	HMGB1,	593339,
regulation of specific transcription from RNA polymerase II promoter	GO:0010551
negative regulation of specific transcription from RNA polymerase II promoter	GO:0010553	4790,	NFKB1,	654408,
regulation of transcription from RNA polymerase II promoter in response to stress	GO:0043618
regulation of transcription from RNA polymerase II promoter in response to oxidative stress	GO:0043619	3162,	HMOX1,	517581,
transcriptional preinitiation complex assembly	GO:0051123
negative regulation of transcriptional preinitiation complex assembly	GO:0017055	3146,	HMGB1,	593339,
regulation of transcriptional preinitiation complex assembly	GO:0045898
negative regulation of transcriptional preinitiation complex assembly	GO:0017055	3146,	HMGB1,	593339,
positive regulation of transcription from RNA polymerase II promoter	GO:0045944	4088,3280,4790,3569,2353,	SMAD3,HES1,NFKB1,IL6,FOS,	714621,250666,654408,654458,707896,
specific transcription from RNA polymerase II promoter	GO:0032569
regulation of specific transcription from RNA polymerase II promoter	GO:0010551
negative regulation of specific transcription from RNA polymerase II promoter	GO:0010553	4790,	NFKB1,	654408,
negative regulation of specific transcription from RNA polymerase II promoter	GO:0010553	4790,	NFKB1,	654408,
positive regulation of transcription from RNA polymerase II promoter	GO:0045944	4088,3280,4790,3569,2353,	SMAD3,HES1,NFKB1,IL6,FOS,	714621,250666,654408,654458,707896,
negative regulation of transcription, DNA-dependent	GO:0045892	4790,10865,6926,	NFKB1,ARID5A,TBX3,	654408,920,714737,
negative regulation of transcription from RNA polymerase II promoter	GO:0000122	1050,4088,639,3280,	CEBPA,SMAD3,PRDM1,HES1,	699463,714621,436023,250666,
negative regulation of specific transcription from RNA polymerase II promoter	GO:0010553	4790,	NFKB1,	654408,
negative regulation of transcriptional preinitiation complex assembly	GO:0017055	3146,	HMGB1,	593339,
negative regulation of gene-specific transcription	GO:0032582
negative regulation of specific transcription from RNA polymerase II promoter	GO:0010553	4790,	NFKB1,	654408,
positive regulation of transcription, DNA-dependent	GO:0045893
positive regulation of transcription from RNA polymerase II promoter	GO:0045944	4088,3280,4790,3569,2353,	SMAD3,HES1,NFKB1,IL6,FOS,	714621,250666,654408,654458,707896,
negative regulation of transcription	GO:0016481	5371,	PML,	526464,
negative regulation of transcription, DNA-dependent	GO:0045892	4790,10865,6926,	NFKB1,ARID5A,TBX3,	654408,920,714737,
negative regulation of transcription from RNA polymerase II promoter	GO:0000122	1050,4088,639,3280,	CEBPA,SMAD3,PRDM1,HES1,	699463,714621,436023,250666,
negative regulation of specific transcription from RNA polymerase II promoter	GO:0010553	4790,	NFKB1,	654408,
negative regulation of transcriptional preinitiation complex assembly	GO:0017055	3146,	HMGB1,	593339,
negative regulation of gene-specific transcription	GO:0032582
negative regulation of specific transcription from RNA polymerase II promoter	GO:0010553	4790,	NFKB1,	654408,
regulation of transcription	GO:0045449	694,	BTG1,	255935,
regulation of transcription, DNA-dependent	GO:0006355	9572,57798,1050,9841,639,3280,4784,2081,8187,55659,80149,26098,10365,5371,	NR1D1,GATAD1,CEBPA,ZBTB24,PRDM1,HES1,NFIX,ERN1,ZNF239,ZNF416,ZC3H12A,C10orf137,KLF2,PML,	592130,21145,699463,409876,436023,250666,257970,700027,25040,247711,656294,468688,715677,526464,
regulation of transcription from RNA polymerase II promoter	GO:0006357	8607,6648,3146,2355,6926,	RUVBL1,SOD2,HMGB1,FOSL2,TBX3,	272822,487046,593339,220971,714737,
negative regulation of transcription from RNA polymerase II promoter	GO:0000122	1050,4088,639,3280,	CEBPA,SMAD3,PRDM1,HES1,	699463,714621,436023,250666,
negative regulation of specific transcription from RNA polymerase II promoter	GO:0010553	4790,	NFKB1,	654408,
negative regulation of transcriptional preinitiation complex assembly	GO:0017055	3146,	HMGB1,	593339,
regulation of specific transcription from RNA polymerase II promoter	GO:0010551
negative regulation of specific transcription from RNA polymerase II promoter	GO:0010553	4790,	NFKB1,	654408,
regulation of transcription from RNA polymerase II promoter in response to stress	GO:0043618
regulation of transcription from RNA polymerase II promoter in response to oxidative stress	GO:0043619	3162,	HMOX1,	517581,
transcriptional preinitiation complex assembly	GO:0051123
negative regulation of transcriptional preinitiation complex assembly	GO:0017055	3146,	HMGB1,	593339,
regulation of transcriptional preinitiation complex assembly	GO:0045898
negative regulation of transcriptional preinitiation complex assembly	GO:0017055	3146,	HMGB1,	593339,
positive regulation of transcription from RNA polymerase II promoter	GO:0045944	4088,3280,4790,3569,2353,	SMAD3,HES1,NFKB1,IL6,FOS,	714621,250666,654408,654458,707896,
regulation of gene-specific transcription	GO:0032583
regulation of specific transcription from RNA polymerase II promoter	GO:0010551
negative regulation of specific transcription from RNA polymerase II promoter	GO:0010553	4790,	NFKB1,	654408,
negative regulation of gene-specific transcription	GO:0032582
negative regulation of specific transcription from RNA polymerase II promoter	GO:0010553	4790,	NFKB1,	654408,
negative regulation of transcription, DNA-dependent	GO:0045892	4790,10865,6926,	NFKB1,ARID5A,TBX3,	654408,920,714737,
negative regulation of transcription from RNA polymerase II promoter	GO:0000122	1050,4088,639,3280,	CEBPA,SMAD3,PRDM1,HES1,	699463,714621,436023,250666,
negative regulation of specific transcription from RNA polymerase II promoter	GO:0010553	4790,	NFKB1,	654408,
negative regulation of transcriptional preinitiation complex assembly	GO:0017055	3146,	HMGB1,	593339,
negative regulation of gene-specific transcription	GO:0032582
negative regulation of specific transcription from RNA polymerase II promoter	GO:0010553	4790,	NFKB1,	654408,
positive regulation of transcription, DNA-dependent	GO:0045893
positive regulation of transcription from RNA polymerase II promoter	GO:0045944	4088,3280,4790,3569,2353,	SMAD3,HES1,NFKB1,IL6,FOS,	714621,250666,654408,654458,707896,
negative regulation of transcription	GO:0016481	5371,	PML,	526464,
negative regulation of transcription, DNA-dependent	GO:0045892	4790,10865,6926,	NFKB1,ARID5A,TBX3,	654408,920,714737,
negative regulation of transcription from RNA polymerase II promoter	GO:0000122	1050,4088,639,3280,	CEBPA,SMAD3,PRDM1,HES1,	699463,714621,436023,250666,
negative regulation of specific transcription from RNA polymerase II promoter	GO:0010553	4790,	NFKB1,	654408,
negative regulation of transcriptional preinitiation complex assembly	GO:0017055	3146,	HMGB1,	593339,
negative regulation of gene-specific transcription	GO:0032582
negative regulation of specific transcription from RNA polymerase II promoter	GO:0010553	4790,	NFKB1,	654408,
regulation of transcription in response to stress	GO:0043620
regulation of transcription from RNA polymerase II promoter in response to stress	GO:0043618
regulation of transcription from RNA polymerase II promoter in response to oxidative stress	GO:0043619	3162,	HMOX1,	517581,
regulation of transcription factor activity	GO:0051090
positive regulation of transcription factor activity	GO:0051091
positive regulation of NF-kappaB transcription factor activity	GO:0051092	3569,	IL6,	654458,
negative regulation of transcription factor activity	GO:0043433	3162,	HMOX1,	517581,
positive regulation of transcription	GO:0045941	1050,4790,2353,10365,	CEBPA,NFKB1,FOS,KLF2,	699463,654408,707896,715677,
positive regulation of transcription, DNA-dependent	GO:0045893
positive regulation of transcription from RNA polymerase II promoter	GO:0045944	4088,3280,4790,3569,2353,	SMAD3,HES1,NFKB1,IL6,FOS,	714621,250666,654408,654458,707896,
positive regulation of transcription	GO:0045941	1050,4790,2353,10365,	CEBPA,NFKB1,FOS,KLF2,	699463,654408,707896,715677,
positive regulation of transcription, DNA-dependent	GO:0045893
positive regulation of transcription from RNA polymerase II promoter	GO:0045944	4088,3280,4790,3569,2353,	SMAD3,HES1,NFKB1,IL6,FOS,	714621,250666,654408,654458,707896,
translation	GO:0006412	10318,	TNIP1,	355141,
regulation of translation	GO:0006417
positive regulation of translation	GO:0045727	3569,	IL6,	654458,
positive regulation of translation	GO:0045727	3569,	IL6,	654458,
DNA replication	GO:0006260	4784,11277,	NFIX,TREX1,	257970,707026,
DNA-dependent DNA replication	GO:0006261
DNA unwinding during replication	GO:0006268	3146,	HMGB1,	593339,
maintenance of fidelity during DNA-dependent DNA replication	GO:0045005
mismatch repair	GO:0006298	11277,	TREX1,	707026,
regulation of DNA replication	GO:0006275	55704,	CCDC88A,	292925,
cellular polysaccharide biosynthetic process	GO:0033692
glucan biosynthetic process	GO:0009250
glycogen biosynthetic process	GO:0005978
regulation of glycogen biosynthetic process	GO:0005979
positive regulation of glycogen biosynthetic process	GO:0045725	8445,	DYRK2,	173135,
positive regulation of glycogen biosynthetic process	GO:0045725	8445,	DYRK2,	173135,
cytokine biosynthetic process	GO:0042089
chemokine biosynthetic process	GO:0042033
regulation of chemokine biosynthetic process	GO:0045073
negative regulation of chemokine biosynthetic process	GO:0045079	3569,	IL6,	654458,
positive regulation of chemokine biosynthetic process	GO:0045080	3162,	HMOX1,	517581,
negative regulation of chemokine biosynthetic process	GO:0045079	3569,	IL6,	654458,
positive regulation of chemokine biosynthetic process	GO:0045080	3162,	HMOX1,	517581,
regulation of cytokine biosynthetic process	GO:0042035
regulation of chemokine biosynthetic process	GO:0045073
negative regulation of chemokine biosynthetic process	GO:0045079	3569,	IL6,	654458,
positive regulation of chemokine biosynthetic process	GO:0045080	3162,	HMOX1,	517581,
regulation of interleukin-12 biosynthetic process	GO:0045075
negative regulation of interleukin-12 biosynthetic process	GO:0045083	4790,	NFKB1,	654408,
negative regulation of cytokine biosynthetic process	GO:0042036
negative regulation of chemokine biosynthetic process	GO:0045079	3569,	IL6,	654458,
negative regulation of interleukin-12 biosynthetic process	GO:0045083	4790,	NFKB1,	654408,
positive regulation of cytokine biosynthetic process	GO:0042108
positive regulation of chemokine biosynthetic process	GO:0045080	3162,	HMOX1,	517581,
negative regulation of cytokine biosynthetic process	GO:0042036
negative regulation of chemokine biosynthetic process	GO:0045079	3569,	IL6,	654458,
negative regulation of interleukin-12 biosynthetic process	GO:0045083	4790,	NFKB1,	654408,
interleukin-12 biosynthetic process	GO:0042090
regulation of interleukin-12 biosynthetic process	GO:0045075
negative regulation of interleukin-12 biosynthetic process	GO:0045083	4790,	NFKB1,	654408,
negative regulation of interleukin-12 biosynthetic process	GO:0045083	4790,	NFKB1,	654408,
positive regulation of cytokine biosynthetic process	GO:0042108
positive regulation of chemokine biosynthetic process	GO:0045080	3162,	HMOX1,	517581,
nitric-oxide synthase biosynthetic process	GO:0051767
regulation of nitric-oxide synthase biosynthetic process	GO:0051769
negative regulation of nitric-oxide synthase biosynthetic process	GO:0051771	1906,	EDN1,	511899,
negative regulation of nitric-oxide synthase biosynthetic process	GO:0051771	1906,	EDN1,	511899,
biopolymer biosynthetic process	GO:0043284
polysaccharide biosynthetic process	GO:0000271
regulation of polysaccharide biosynthetic process	GO:0032885
regulation of glycogen biosynthetic process	GO:0005979
positive regulation of glycogen biosynthetic process	GO:0045725	8445,	DYRK2,	173135,
cellular polysaccharide biosynthetic process	GO:0033692
glucan biosynthetic process	GO:0009250
glycogen biosynthetic process	GO:0005978
regulation of glycogen biosynthetic process	GO:0005979
positive regulation of glycogen biosynthetic process	GO:0045725	8445,	DYRK2,	173135,
positive regulation of glycogen biosynthetic process	GO:0045725	8445,	DYRK2,	173135,
cellular biopolymer biosynthetic process	GO:0034961
transcription	GO:0006350	9572,9841,639,4784,8607,2081,8187,10865,55659,80149,26098,	NR1D1,ZBTB24,PRDM1,NFIX,RUVBL1,ERN1,ZNF239,ARID5A,ZNF416,ZC3H12A,C10orf137,	592130,409876,436023,257970,272822,700027,25040,920,247711,656294,468688,
transcription, DNA-dependent	GO:0006351
regulation of transcription, DNA-dependent	GO:0006355	9572,57798,1050,9841,639,3280,4784,2081,8187,55659,80149,26098,10365,5371,	NR1D1,GATAD1,CEBPA,ZBTB24,PRDM1,HES1,NFIX,ERN1,ZNF239,ZNF416,ZC3H12A,C10orf137,KLF2,PML,	592130,21145,699463,409876,436023,250666,257970,700027,25040,247711,656294,468688,715677,526464,
regulation of transcription from RNA polymerase II promoter	GO:0006357	8607,6648,3146,2355,6926,	RUVBL1,SOD2,HMGB1,FOSL2,TBX3,	272822,487046,593339,220971,714737,
negative regulation of transcription from RNA polymerase II promoter	GO:0000122	1050,4088,639,3280,	CEBPA,SMAD3,PRDM1,HES1,	699463,714621,436023,250666,
negative regulation of specific transcription from RNA polymerase II promoter	GO:0010553	4790,	NFKB1,	654408,
negative regulation of transcriptional preinitiation complex assembly	GO:0017055	3146,	HMGB1,	593339,
regulation of specific transcription from RNA polymerase II promoter	GO:0010551
negative regulation of specific transcription from RNA polymerase II promoter	GO:0010553	4790,	NFKB1,	654408,
regulation of transcription from RNA polymerase II promoter in response to stress	GO:0043618
regulation of transcription from RNA polymerase II promoter in response to oxidative stress	GO:0043619	3162,	HMOX1,	517581,
transcriptional preinitiation complex assembly	GO:0051123
negative regulation of transcriptional preinitiation complex assembly	GO:0017055	3146,	HMGB1,	593339,
regulation of transcriptional preinitiation complex assembly	GO:0045898
negative regulation of transcriptional preinitiation complex assembly	GO:0017055	3146,	HMGB1,	593339,
positive regulation of transcription from RNA polymerase II promoter	GO:0045944	4088,3280,4790,3569,2353,	SMAD3,HES1,NFKB1,IL6,FOS,	714621,250666,654408,654458,707896,
regulation of gene-specific transcription	GO:0032583
regulation of specific transcription from RNA polymerase II promoter	GO:0010551
negative regulation of specific transcription from RNA polymerase II promoter	GO:0010553	4790,	NFKB1,	654408,
negative regulation of gene-specific transcription	GO:0032582
negative regulation of specific transcription from RNA polymerase II promoter	GO:0010553	4790,	NFKB1,	654408,
negative regulation of transcription, DNA-dependent	GO:0045892	4790,10865,6926,	NFKB1,ARID5A,TBX3,	654408,920,714737,
negative regulation of transcription from RNA polymerase II promoter	GO:0000122	1050,4088,639,3280,	CEBPA,SMAD3,PRDM1,HES1,	699463,714621,436023,250666,
negative regulation of specific transcription from RNA polymerase II promoter	GO:0010553	4790,	NFKB1,	654408,
negative regulation of transcriptional preinitiation complex assembly	GO:0017055	3146,	HMGB1,	593339,
negative regulation of gene-specific transcription	GO:0032582
negative regulation of specific transcription from RNA polymerase II promoter	GO:0010553	4790,	NFKB1,	654408,
positive regulation of transcription, DNA-dependent	GO:0045893
positive regulation of transcription from RNA polymerase II promoter	GO:0045944	4088,3280,4790,3569,2353,	SMAD3,HES1,NFKB1,IL6,FOS,	714621,250666,654408,654458,707896,
transcription from RNA polymerase II promoter	GO:0006366	1840,4784,	DTX1,NFIX,	372152,257970,
negative regulation of transcription from RNA polymerase II promoter	GO:0000122	1050,4088,639,3280,	CEBPA,SMAD3,PRDM1,HES1,	699463,714621,436023,250666,
negative regulation of specific transcription from RNA polymerase II promoter	GO:0010553	4790,	NFKB1,	654408,
negative regulation of transcriptional preinitiation complex assembly	GO:0017055	3146,	HMGB1,	593339,
regulation of transcription from RNA polymerase II promoter	GO:0006357	8607,6648,3146,2355,6926,	RUVBL1,SOD2,HMGB1,FOSL2,TBX3,	272822,487046,593339,220971,714737,
negative regulation of transcription from RNA polymerase II promoter	GO:0000122	1050,4088,639,3280,	CEBPA,SMAD3,PRDM1,HES1,	699463,714621,436023,250666,
negative regulation of specific transcription from RNA polymerase II promoter	GO:0010553	4790,	NFKB1,	654408,
negative regulation of transcriptional preinitiation complex assembly	GO:0017055	3146,	HMGB1,	593339,
regulation of specific transcription from RNA polymerase II promoter	GO:0010551
negative regulation of specific transcription from RNA polymerase II promoter	GO:0010553	4790,	NFKB1,	654408,
regulation of transcription from RNA polymerase II promoter in response to stress	GO:0043618
regulation of transcription from RNA polymerase II promoter in response to oxidative stress	GO:0043619	3162,	HMOX1,	517581,
transcriptional preinitiation complex assembly	GO:0051123
negative regulation of transcriptional preinitiation complex assembly	GO:0017055	3146,	HMGB1,	593339,
regulation of transcriptional preinitiation complex assembly	GO:0045898
negative regulation of transcriptional preinitiation complex assembly	GO:0017055	3146,	HMGB1,	593339,
positive regulation of transcription from RNA polymerase II promoter	GO:0045944	4088,3280,4790,3569,2353,	SMAD3,HES1,NFKB1,IL6,FOS,	714621,250666,654408,654458,707896,
specific transcription from RNA polymerase II promoter	GO:0032569
regulation of specific transcription from RNA polymerase II promoter	GO:0010551
negative regulation of specific transcription from RNA polymerase II promoter	GO:0010553	4790,	NFKB1,	654408,
negative regulation of specific transcription from RNA polymerase II promoter	GO:0010553	4790,	NFKB1,	654408,
positive regulation of transcription from RNA polymerase II promoter	GO:0045944	4088,3280,4790,3569,2353,	SMAD3,HES1,NFKB1,IL6,FOS,	714621,250666,654408,654458,707896,
negative regulation of transcription, DNA-dependent	GO:0045892	4790,10865,6926,	NFKB1,ARID5A,TBX3,	654408,920,714737,
negative regulation of transcription from RNA polymerase II promoter	GO:0000122	1050,4088,639,3280,	CEBPA,SMAD3,PRDM1,HES1,	699463,714621,436023,250666,
negative regulation of specific transcription from RNA polymerase II promoter	GO:0010553	4790,	NFKB1,	654408,
negative regulation of transcriptional preinitiation complex assembly	GO:0017055	3146,	HMGB1,	593339,
negative regulation of gene-specific transcription	GO:0032582
negative regulation of specific transcription from RNA polymerase II promoter	GO:0010553	4790,	NFKB1,	654408,
positive regulation of transcription, DNA-dependent	GO:0045893
positive regulation of transcription from RNA polymerase II promoter	GO:0045944	4088,3280,4790,3569,2353,	SMAD3,HES1,NFKB1,IL6,FOS,	714621,250666,654408,654458,707896,
negative regulation of transcription	GO:0016481	5371,	PML,	526464,
negative regulation of transcription, DNA-dependent	GO:0045892	4790,10865,6926,	NFKB1,ARID5A,TBX3,	654408,920,714737,
negative regulation of transcription from RNA polymerase II promoter	GO:0000122	1050,4088,639,3280,	CEBPA,SMAD3,PRDM1,HES1,	699463,714621,436023,250666,
negative regulation of specific transcription from RNA polymerase II promoter	GO:0010553	4790,	NFKB1,	654408,
negative regulation of transcriptional preinitiation complex assembly	GO:0017055	3146,	HMGB1,	593339,
negative regulation of gene-specific transcription	GO:0032582
negative regulation of specific transcription from RNA polymerase II promoter	GO:0010553	4790,	NFKB1,	654408,
regulation of transcription	GO:0045449	694,	BTG1,	255935,
regulation of transcription, DNA-dependent	GO:0006355	9572,57798,1050,9841,639,3280,4784,2081,8187,55659,80149,26098,10365,5371,	NR1D1,GATAD1,CEBPA,ZBTB24,PRDM1,HES1,NFIX,ERN1,ZNF239,ZNF416,ZC3H12A,C10orf137,KLF2,PML,	592130,21145,699463,409876,436023,250666,257970,700027,25040,247711,656294,468688,715677,526464,
regulation of transcription from RNA polymerase II promoter	GO:0006357	8607,6648,3146,2355,6926,	RUVBL1,SOD2,HMGB1,FOSL2,TBX3,	272822,487046,593339,220971,714737,
negative regulation of transcription from RNA polymerase II promoter	GO:0000122	1050,4088,639,3280,	CEBPA,SMAD3,PRDM1,HES1,	699463,714621,436023,250666,
negative regulation of specific transcription from RNA polymerase II promoter	GO:0010553	4790,	NFKB1,	654408,
negative regulation of transcriptional preinitiation complex assembly	GO:0017055	3146,	HMGB1,	593339,
regulation of specific transcription from RNA polymerase II promoter	GO:0010551
negative regulation of specific transcription from RNA polymerase II promoter	GO:0010553	4790,	NFKB1,	654408,
regulation of transcription from RNA polymerase II promoter in response to stress	GO:0043618
regulation of transcription from RNA polymerase II promoter in response to oxidative stress	GO:0043619	3162,	HMOX1,	517581,
transcriptional preinitiation complex assembly	GO:0051123
negative regulation of transcriptional preinitiation complex assembly	GO:0017055	3146,	HMGB1,	593339,
regulation of transcriptional preinitiation complex assembly	GO:0045898
negative regulation of transcriptional preinitiation complex assembly	GO:0017055	3146,	HMGB1,	593339,
positive regulation of transcription from RNA polymerase II promoter	GO:0045944	4088,3280,4790,3569,2353,	SMAD3,HES1,NFKB1,IL6,FOS,	714621,250666,654408,654458,707896,
regulation of gene-specific transcription	GO:0032583
regulation of specific transcription from RNA polymerase II promoter	GO:0010551
negative regulation of specific transcription from RNA polymerase II promoter	GO:0010553	4790,	NFKB1,	654408,
negative regulation of gene-specific transcription	GO:0032582
negative regulation of specific transcription from RNA polymerase II promoter	GO:0010553	4790,	NFKB1,	654408,
negative regulation of transcription, DNA-dependent	GO:0045892	4790,10865,6926,	NFKB1,ARID5A,TBX3,	654408,920,714737,
negative regulation of transcription from RNA polymerase II promoter	GO:0000122	1050,4088,639,3280,	CEBPA,SMAD3,PRDM1,HES1,	699463,714621,436023,250666,
negative regulation of specific transcription from RNA polymerase II promoter	GO:0010553	4790,	NFKB1,	654408,
[truncated: 42,200 more rows]
