# Supplementary material for: Effects on human transcriptome of mutated BRCA1 BRCT domain: A microarray study
Source: BMC Cancer. 2012 May 30;12:207. doi: 10.1186/1471-2407-12-207 (PMC3489683; doi:10.1186/1471-2407-12-207)
Supplement: Additional file 3 — Microarray results of A1789TvsWT-contrast. The four tabs contain the DEGs, the pathway analysis results and the mapped genes by Pathway-Express and the ontological analysis results by Onto-Express, respectively. [file 1471-2407-12-207-S3.xls]

## Sheet: A1789T DE results
Sequence	Probe Name	Gene Symbol	Accession Number	Description	log2 (Fold Change)	B
GCGTTCAATCTTGACCTTGAAGATGGGAAGGATGTTCTTTTTACGTACCAATTCTTTTGT	A_23_P206280	GPR56	NM_201525	ref|Homo sapiens G protein-coupled receptor 56 (GPR56), transcript variant 3, mRNA [NM_201525]	-0.345358	6.95531
TGAAGACCTGGAGAGAGCGTGGAACTCACTGGTTTTGAAAGTCTTTGGCAATGAAATTAA	A_24_P754086	NCL	NM_005381	ref|Homo sapiens nucleolin (NCL), mRNA [NM_005381]	0.574999	6.28162
CTTCACAGTGCCAGGAAAGAGTGGTTTCTGCGTGTGTATATTTGTAATATATGATATTTT	A_23_P203972	FZD10	NM_007197	ref|Homo sapiens frizzled homolog 10 (Drosophila) (FZD10), mRNA [NM_007197]	-0.559942	6.18309
TCCTGCATAGTCTATCTTTGTATATCTTTGAACTTTTCAAGAATAAAAAAGCTTAAAAAG	A_24_P943263	RASA4	NM_006989	ref|Homo sapiens RAS p21 protein activator 4 (RASA4), transcript variant 1, mRNA [NM_006989]	-0.578791	5.41206
GCCGGGACACCACCAGAGCCGCGAGACCACCAGAGCCGTGACACCACCAGAGCCGGGACA	A_24_P565503	A_24_P565503	A_24_P565503	Unknown	-0.532304	4.97861
TGAGTCCGCCATGAAGAAGATAGAAGACAACACCACACTTGTGTTCACGGTGGATGTTAA	A_24_P333106	RPL23AP71	CR595167	gb|full-length_cDNA_clone_CS0DI028YD16_of_Placenta_Cot_25-normalized_of_Homo sapiens (human)._[CR595167]	-0.635212	4.6959
TAGCTACACTCTGAAGGACATTCACGATGACCAGGTAAAACTAGGCAATTGATCCTTCCC	A_24_P794833	THC2597357	THC2597357	thc|Q6MG17_RAT (Q6MG17) Flotillin 1, partial (54%) [THC2597357]	0.416628	4.67056
TTCACTGAGGATGATAAGCCATTATTAAGAAGCGTTGCTAATGTTATACAGCAGGCTGGG	A_24_P1929	DDX52	NM_152300	ref|Homo sapiens DEAD_(Asp-Glu-Ala-Asp)_box_polypeptide_52_(DDX52), transcript_variant_2, mRNA [NM_152300]	0.687214	4.44413
CAAAGCTGATCTCATAAATAATTTGAGAACCATTGCCAAGTCTGGTACTAAAGCATGCAT	A_24_P161525	HSP90AB3P	AY956764	gb|Homo sapiens heat shock protein 90Bc (HSP90Bc) mRNA, complete cds. [AY956764]	0.553827	3.98738
GTGCATTTCTTTACTTGCAAGGGGACAGAGTGTGGGCTTAGGTTTGGGACTAGAGGGGGC	A_23_P21363	AHNAK	NM_024060	ref|Homo sapiens AHNAK nucleoprotein (AHNAK), transcript variant 2, mRNA [NM_024060]	-0.398811	3.81719
TAGCTACACTCTGAAGGACATTCACGATGACCAGGTAAAACTAGGCAATTGATCCTTCCC	A_24_P794833	A_24_P794833	A_24_P794833	Unknown	0.425262	3.69958
TGCTTTCACAGCATTATTCCAGGGTTTATGTGTCAGGGCGGTGACTTCACACTCCTTAAT	A_24_P32895	A_24_P32895	A_24_P32895	Unknown	-0.573957	3.68438
GGCAATGCTGGCTCTCACATCCACTCTCAACAAACTCATCAAAAGACTGGAGGAAAAACA	A_24_P270166	OS9	NM_001017956	ref|Homo sapiens amplified in osteosarcoma (OS9), transcript variant 2, mRNA [NM_001017956]	0.436418	3.66089
TACTTGCGCACGTCTGGTAGCTGCCCTGGACATTCATGGACTTTCGTTTTCACTCAGATT	A_23_P368909	C13orf29	BC093904	gb|Homo sapiens chromosome 13 open reading frame 29, mRNA (cDNA clone MGC:120939 IMAGE:7939749), complete cds. [BC093904]	-0.374583	3.64922
CAAAGCTGATCTCATAAATAATTTGAGAACCATTGCCAAGTCTGGTACTAAAGCATGCAT	A_24_P161525	ENST00000327934	ENST00000327934	ens|Putative_heat_shock_protein_HSP_90-beta-3_(Heat_shock_protein_90-beta_c)(Heat_shock_protein_90Bc)_[Source:UniProtKB/Swiss-Prot;Acc:Q58FF7]_[ENST00000327934]	0.57096	3.60588
GAATACACATGGTCTACAGTAAGCGGTCAGGAAAGCCCCGTGGCTATGCCTTCATCGAGT	A_23_P4909	SNRNP70	NM_003089	ref|Homo sapiens small nuclear ribonucleoprotein 70kDa (U1) (SNRNP70), mRNA [NM_003089]	0.525225	3.5953
CAGGAGATCTATAAGGACAGGCAGAAATTCTCAGAACAGGTTTTCAAAGTGGCCTCCTCA	A_23_P314526	FLOT1	NM_005803	ref|Homo sapiens flotillin 1 (FLOT1), mRNA [NM_005803]	0.446017	3.54717
CGGGACACCACCAGAGCCGGGACACCACCAGAGCTGCGAGACCACCAGAGCCGTGACACC	A_24_P565496	A_24_P565496	A_24_P565496	Unknown	-0.460291	3.40847
GGAGATGCTCTCCTTTTCTACTGACCATCTTGATACTTATTTATACGAGAGGCAGTTGCT	A_24_P202567	ITPKC	NM_025194	ref|Homo sapiens inositol 1,4,5-trisphosphate 3-kinase C (ITPKC), mRNA [NM_025194]	-0.259493	3.3232
ACAAAAGTGAGAAATCAATCCTGGAAAAATGTCAGAAGGACAAAGAATTTGATAAATGTT	A_24_P324405	ANKRD11	NM_013275	ref|Homo sapiens ankyrin repeat domain 11 (ANKRD11), mRNA [NM_013275]	0.512827	3.25609
TGAGGAGCTTGAAACCCGTGGCGCTTTCTGCAGTTTGCAGGTTATCATTGTGAACTTTTT	A_23_P118722	ASGR1	NM_001671	ref|Homo sapiens asialoglycoprotein receptor 1 (ASGR1), mRNA [NM_001671]	-0.313	3.2476
TTAAAAATTTTGATTGTTTGCCATATTGGGTGGGTTTACTCTTAGAATCGCATGCTGTAG	A_23_P22926	GNB1	NM_002074	ref|Homo sapiens guanine_nucleotide_binding_protein_(G_protein), beta_polypeptide_1_(GNB1), mRNA [NM_002074]	0.551719	3.18515
GGAAATTGCCAAACAATCTGTGACTATCAAGACCACGTTGGAAGATTTGGGAATGGATGA	A_24_P566701	SKP1	NM_170679	ref|Homo sapiens S-phase kinase-associated protein 1 (SKP1), transcript variant 2, mRNA [NM_170679]	0.335321	3.15941
AGGGCCGCACCCTGTATGGCTTTGGCGGCTGAGTGTTTTACTTACTTACACGGTTCCTCA	A_23_P70480	HIST1H4L	NM_003546	ref|Homo sapiens histone_cluster_1, H4l_(HIST1H4L), mRNA [NM_003546]	0.938511	3.03992
GAAGGCCCTACCCTAAGGCATGTTTCCACAATTTCTCTAAACTTTTCTTTTCTGATAGTC	A_24_P662427	AK022109	AK022109	gb|Homo sapiens cDNA FLJ12047 fis, clone HEMBB1001983. [AK022109]	-0.470248	2.99997
TGTCTACTCCTAGAAGAACCAAATACCTCAATTTTTGTTTTTGAGTACTGTACTATCCTG	A_23_P110712	DUSP1	NM_004417	ref|Homo sapiens dual specificity phosphatase 1 (DUSP1), mRNA [NM_004417]	0.384449	2.99328
TTGGCTTTTATTCTGCCTACTTGGTGGCAGAGAAAGTGGTTGTGATCACAAAGCACAACG	A_24_P170295	HSP90AB1	NM_007355	ref|Homo sapiens heat shock protein 90kDa alpha (cytosolic), class B member 1 (HSP90AB1), mRNA [NM_007355]	0.541023	2.91435
CAAGTCCAAGAACCACACCACACACAACATTCCCGAAAATGGCACAGAAATGGTATTAAG	A_24_P110082	A_24_P110082	A_24_P110082	Unknown	-0.498551	2.91119
AGGGAGCCAGTCAGGCCTGTGAGGGCCGTAGACCTTGTATATACCCTGCACCAGCAGTGA	A_23_P169137	NINJ1	NM_004148	ref|Homo sapiens ninjurin 1 (NINJ1), mRNA [NM_004148]	-0.284523	2.89884
TGAGTGGAAGGCTATTCAAAATAAGGACCGGGCAAAAGTAGAATTTAATATCTGAAAACC	A_32_P187599	SERBP1	NM_001018067	ref|Homo sapiens SERPINE1_mRNA binding_protein_1_(SERBP1), transcript_variant_1, mRNA [NM_001018067]	0.445796	2.89662
GAAATTGCTTTTCCTCTTGAACCACAGTTCTACCCCTGGGATGTTTTGAGGGTCTTTGCA	A_23_P89431	CCL2	NM_002982	ref|Homo sapiens chemokine (C-C motif) ligand 2 (CCL2), mRNA [NM_002982]	-0.34964	2.85517
TAACACTGAGCCTCAGAGACGAACCAAAACCAGCTGGGCTGAGCTCAGATCCAGGGGGAA	A_24_P102981	DNAJB2	NM_006736	ref|Homo sapiens DnaJ (Hsp40) homolog, subfamily B, member 2 (DNAJB2), transcript variant 2, mRNA [NM_006736]	-0.343987	2.85369
GGCTCACCAAAGGGTACGCTTCAGTTTTCAAAGGTTGTCTGACACTATATACTGGCCGTG	A_24_P283928	OBFC2B	NM_024068	ref|Homo sapiens oligonucleotide/oligosaccharide-binding fold containing 2B (OBFC2B), mRNA [NM_024068]	0.407078	2.81762
TCTCTCACATGATGGGGTTCTTTAGTACATGGTAACAGCCATGTCATCTTACACACCTAG	A_23_P347070	PAG1	NM_018440	ref|Homo sapiens phosphoprotein associated with glycosphingolipid microdomains 1 (PAG1), mRNA [NM_018440]	-0.447106	2.78561
AGGACAGCGGGAAAAATCGATGAGCGCCACCTCTTTAAAAACTCACTTACGTTGTCCTTT	A_23_P359091	SMAD3	U68019	gb|Homo sapiens mad protein homolog (hMAD-3) mRNA, complete cds. [U68019]	-0.267532	2.77368
AGTCAAGGCTCCAGGGTTTTGTGACAAAGAACCAGCTCAAAGATATGGCTGTTACTACTG	A_32_P514599	A_32_P514599	A_32_P514599	Unknown	0.449158	2.74839
ATTCTCTCCTACAGTACTGGGACCACTGTAAACTTCTCAGATGACTTGTATTTTTGTAGT	A_23_P31873	RAB11FIP1	NM_001002233	ref|Homo sapiens RAB11 family interacting protein 1 (class I) (RAB11FIP1), transcript variant 2, mRNA [NM_001002233]	-0.324054	2.71897
AAGCATATCTACCCATGGCGGAAAATGAAGTCAGAAAGATTTGTAGTGACATTAGGCAGA	A_23_P92967	MOCS2	NM_004531	ref|Homo sapiens molybdenum cofactor synthesis 2 (MOCS2), transcript variant 3, mRNA [NM_004531]	0.322704	2.69899
CGTCTGGGATGAAGGCTTGTCAGCACTTCCAGTTTAGAACGCAATGTTTCTAGAGACATA	A_32_P89691	SORD	NM_003104	ref|Homo sapiens sorbitol dehydrogenase (SORD), mRNA [NM_003104]	0.511603	2.68422
ATTCTTTTTCCATTTGTTCTAGAAACAGTGCCTTTTTCATCAGTTGCATTTTCCAGGCTG	A_24_P14595	POFUT2	NM_133635	ref|Homo sapiens protein O-fucosyltransferase 2 (POFUT2), transcript variant 3, mRNA [NM_133635]	-0.245697	2.65116
TGGGATCTAGAAAGGGAGTTGAGTTTGGAAGTTAAGGAAGTCAAAGAAACAAATACATCC	A_32_P627	TAF9B	AK074449	gb|Homo sapiens cDNA FLJ23869 fis, clone LNG09860. [AK074449]	-0.357037	2.63247
CACTTGGAGCACTAGAGGATGACGGAATGTCTTGTATATGCGGTCAACTGTTCAGGATTT	A_32_P206479	ZNF831	NM_178457	ref|Homo sapiens zinc finger protein 831 (ZNF831), mRNA [NM_178457]	0.273197	2.58751
GGGCTATAAAATATCATTTTTCAGGTTTATTCTTTTAGCAGGTGTAGTTAAACGACCTCC	A_32_P83845	HEY1	NM_001040708	ref|Homo sapiens hairy/enhancer-of-split related with YRPW motif 1 (HEY1), transcript variant 2, mRNA [NM_001040708]	-0.333452	2.51415
GGTACCCAAGAGCGGCAAGGGCAAGAAGTCCAAGCCAGTCAACAAAGACTGCTATATCTC	A_24_P263543	LOC119358	XM_061427	ref|PREDICTED:_Homo sapiens similar_to_hCG2040270_(LOC119358), mRNA [XM_061427]	-0.524761	2.4957
GACCTAAGGCAAGCACAGCATCGAATAAAGGAAATGAAGCAGATGCATCCAAATGGAGAA	A_32_P101490	ANKRD18A	AB095935	gb|Homo sapiens mRNA for KIAA2015 protein. [AB095935]	0.494508	2.4855
TGATGTGCTGGTGGAAGAGTTTGAGGAGGTGATCGAGGACTGGTACAGGAACCACCAGGA	A_23_P19352	CNPY3	NM_006586	ref|Homo sapiens canopy 3 homolog (zebrafish) (CNPY3), mRNA [NM_006586]	0.356485	2.47784
GACCTAAGGCAAGCACAGCATCGAATAAAGGAAATGAAGCAGATGCATCCAAATGGAGAA	A_32_P101490	ENST00000313339	ENST00000313339	ens|Ankyrin_repeat_domain-containing_protein_18A__[Source:UniProtKB/Swiss-Prot;Acc:Q8IVF6]_[ENST00000313339]	0.52795	2.4483
GAGGATGCTGATGGTGAATGGATTGATGTGCAACACTCTTCCGATGAAGAACAGCAAGAA	A_24_P397247	SDAD1	NM_018115	ref|Homo sapiens SDA1 domain containing 1 (SDAD1), mRNA [NM_018115]	0.435577	2.44185
AGAGGGTTCCTGTAGACCTAGGGAGGACCTTATCTGTGCGTGAAACACACCAGGCTGTGG	A_23_P106194	FOS	NM_005252	ref|Homo sapiens v-fos FBJ murine osteosarcoma viral oncogene homolog (FOS), mRNA [NM_005252]	0.451578	2.44057
ATGCTCAGTGCACCGTGGAGATCTCGATGGTCACCCCCTCCCCAGGATGGTCAGTGCACA	A_24_P660811	ENST00000382819	ENST00000382819	ens|cDNA FLJ46459 fis, clone THYMU3020970 [Source:UniProtKB/TrEMBL;Acc:Q6ZRD0] [ENST00000382819]	0.349692	2.43756
AAACCTCACAACTGCCTGGCAAGCCCAGTATCACTTGTTTGGGCCCTAGCGGGACTCCAA	A_23_P386	ARHGEF10L	NM_018125	ref|Homo sapiens Rho guanine nucleotide exchange factor (GEF) 10-like (ARHGEF10L), transcript variant 1, mRNA [NM_018125]	-0.28074	2.4079
CCATCCCACTTGGTGGAGAAGATTGTCTACCACAGCAAGTACAAGCCAAAGAGGCTGGGC	A_23_P80162	TMPRSS3	NM_032405	ref|Homo sapiens transmembrane protease, serine 3 (TMPRSS3), transcript variant D, mRNA [NM_032405]	-0.326633	2.35012
AGTGAGCTCCAGCACGCCCAGAGGACTGTTAATAACGATGATCCATGTGTTTTACTCTAA	A_23_P74290	GBP5	NM_052942	ref|Homo sapiens guanylate binding protein 5 (GBP5), transcript variant 1, mRNA [NM_052942]	-0.307418	2.31427
ATTTTTTGCAAAGAGGCAGTTGGTCACTCTGTTTTCTGCGCCCAATTATTGCGGAGAGTT	A_24_P386771	PPP1CC	NM_002710	ref|Homo sapiens protein_phosphatase_1, catalytic_subunit, gamma_isoform_(PPP1CC), mRNA [NM_002710]	-0.428683	2.28152
TCCCTCGGGAGAATGGCGTTTACCTGATTGACGTCAAGTTCAACGGTACCCACATCCCTG	A_23_P96568	FLNA	NM_001456	ref|Homo sapiens filamin A, alpha (actin binding protein 280) (FLNA), transcript variant 1, mRNA [NM_001456]	0.536921	2.14419
TCAAAGCCCTCCATCTGGGGGACACAGTGGACTCTGATCAGTTCAAGCGGGAGGAGGATT	A_23_P157460	ZNF395	NM_018660	ref|Homo sapiens zinc_finger_protein_395_(ZNF395), mRNA [NM_018660]	0.504698	2.08027
TGTATCTTATTCTGATATGAAAAGAGCTTTGGAAAAGTTGGATGGAACTGAAGTCAATGG	A_24_P148086	SFRS4	NM_005626	ref|Homo sapiens splicing factor, arginine/serine-rich 4 (SFRS4), mRNA [NM_005626]	0.569728	2.06927
ATATCTTAAAAGCAGAGCACCTGTTTAAGCATTGTACCCCTATTGTTAAAGATTTGTGTC	A_23_P48936	SMAD3	NM_005902	ref|Homo sapiens SMAD family member 3 (SMAD3), mRNA [NM_005902]	-0.331701	2.03845
CTACTGCGTGACTGTGTCTGCTAGTGCCGGCATTGGGAATCTCGTGACATTTGGCCACAG	A_24_P317762	LY6E	NM_002346	ref|Homo sapiens lymphocyte antigen 6 complex, locus E (LY6E), transcript variant 1, mRNA [NM_002346]	0.427494	2.03073
GTTGCTGATCAAGCACTGGATAAAGACAGGGATGATCCTCCTTTTGGCCGTGATAGAAAT	A_24_P93251	EIF4B	NM_001417	ref|Homo sapiens eukaryotic translation initiation factor 4B (EIF4B), mRNA [NM_001417]	0.402457	2.03033
GGAGTGAGGCAAAACACAGGGTCCTGAGGTCTGGGGACCAAGCAATGTCCTCTGGTGAAA	A_23_P398275	FLJ22795	AF316855	gb|Homo sapiens colon cancer-associated antigen AgSK1-2HT-ECS mRNA, complete cds. [AF316855]	-0.279958	2.01888
AATGTTTCCCTCAAGGACCTTTCTGCCTGGAAGTCTGTTAGCCTTTCAGAAGTAACATGT	A_23_P133902	PSORS1C1	NM_014068	ref|Homo sapiens psoriasis susceptibility 1 candidate 1 (PSORS1C1), mRNA [NM_014068]	-0.282177	2.01194
GATGTACTCAGGAGAGCTCAAGTTTGAGAAGCGGACCATGTCGGCCCAGATTGAGGGTGG	A_24_P89708	IMPDH1	NM_000883	ref|Homo sapiens IMP (inosine monophosphate) dehydrogenase 1 (IMPDH1), transcript variant 1, mRNA [NM_000883]	0.30672	2.01011
TTATGGAACTAGTTTTAGAGCCCTCTATGGCTTTAAGGCCTTGCTTACTGCCTGCAAATT	A_23_P123544	CHRAC1	NM_017444	ref|Homo sapiens chromatin accessibility complex 1 (CHRAC1), transcript variant 1, mRNA [NM_017444]	0.327201	1.99417
AAGTTTTCTGCTGTAAAGAAAGCTGTAATATATAGTAAAACTAAATGTTGCGTGGGTGGC	A_23_P131208	NR4A2	NM_006186	ref|Homo sapiens nuclear receptor subfamily 4, group A, member 2 (NR4A2), mRNA [NM_006186]	0.38089	1.96866
TCACAATGGAGTATATTGGCAACTCCACAGCTTATAGTTTGATAAAGGCAAATACATGAA	A_23_P318420	CTTNBP2NL	NM_018704	ref|Homo sapiens CTTNBP2 N-terminal like (CTTNBP2NL), mRNA [NM_018704]	0.369495	1.91532
GCCTCTTGGTGTTTCAAAAGTGTAGGCTTTTTAATACCTAGAGAAACTGATGATTTGTTG	A_32_P45375	AF037219	AF037219	gb|Homo sapiens PIX1 mRNA sequence. [AF037219]	-0.512793	1.87749
TAAGGACATCATACATTATGATCCAACGAAGCAAGACCATGCCACTTACGAAAGAAAAAG	A_24_P360601	NOL8	NM_017948	ref|Homo sapiens nucleolar protein 8 (NOL8), transcript variant 1, mRNA [NM_017948]	0.636943	1.85883
TCTGTGGACTCTCAATGGCTTTCACTCCTTCCCTAGGTAACTATGGCTAAGAGACAGAAT	A_32_P213002	THC2526402	THC2526402	thc|Q504T5_HUMAN (Q504T5) UNC84B protein, partial (12%) [THC2526402]	-0.292164	1.82338
CAACTTTTAAACATTGGTTACCTTTTGGGAGAATAAAGGGAATGGGGGCGATGATCACAG	A_32_P75661	LOC100130910	XM_001715202	gb|PREDICTED: Homo sapiens hypothetical protein LOC100130910 (LOC100130910), mRNA [XM_001715202]	-0.309252	1.80613
CAACTTTTAAACATTGGTTACCTTTTGGGAGAATAAAGGGAATGGGGGCGATGATCACAG	A_32_P75661	A_32_P75661	A_32_P75661	Unknown	-0.320031	1.80539
GACCATATATTACATGGGGGTACCCAAATCTGAAGTCAGTAAATGAACTTATCTACAAGG	A_24_P33213	A_24_P33213	A_24_P33213	Unknown	0.27141	1.79671
AGTCATCAAAGCCTATTATGGAGAAAAGACGAAGAGCAAGAATAAATGAAAGTCTGAGCC	A_23_P6596	HES1	NM_005524	ref|Homo sapiens hairy and enhancer of split 1, (Drosophila) (HES1), mRNA [NM_005524]	0.464836	1.78487
AGTCTGATTCCTCTCATTCTCCATAGTCTGTTTCCTGGAAAGTCGATGTAATTAACTGAT	A_24_P54253	PARS2	NM_152268	ref|Homo sapiens prolyl-tRNA synthetase 2, mitochondrial (putative) (PARS2), nuclear gene encoding mitochondrial protein, mRNA [NM_152268]	0.251416	1.76563
GGAGCTGCTGAAGGAATTAAGACATGGTGTGAAGATATGTGACGTGTATAACGCTGTCAT	A_24_P153800	SUPT16H	NM_007192	ref|Homo sapiens suppressor of Ty 16 homolog (S. cerevisiae) (SUPT16H), mRNA [NM_007192]	0.599741	1.76315
ACTTCGAAAATTGGAGCTTAGTGATAATATAATTTCTGGAGGCTTGGAAGTCCTGGCAGA	A_23_P160934	ANP32E	NM_030920	ref|Homo sapiens acidic (leucine-rich) nuclear phosphoprotein 32 family, member E (ANP32E), transcript variant 1, mRNA [NM_030920]	0.309673	1.75102
CATGTCTGTCAATCTCCCTTCTTGCTGATTAGCTTTCATATGACTATATTAAATGGAAGT	A_23_P40194	DDX27	NM_017895	ref|Homo sapiens DEAD_(Asp-Glu-Ala-Asp)_box_polypeptide_27_(DDX27), mRNA [NM_017895]	-0.435351	1.74902
CTCTGAATGTGCTGGGAACCTCTTGGAGCCTGTCAGGAACTCCTCACTGTTTAAATATTT	A_23_P320578	RGS16	NM_002928	ref|Homo sapiens regulator of G-protein signaling 16 (RGS16), mRNA [NM_002928]	0.397366	1.70444
TGGAACTACATTAGTACACAGCACCAGAATGTATATTAAGGTGTGGCTTTAGGAGCAGTG	A_23_P19663	CTGF	NM_001901	ref|Homo sapiens connective tissue growth factor (CTGF), mRNA [NM_001901]	0.552501	1.67668
TGTCTGTGACTGTGTGGTGAAGGACTCCATCAACTTTCTGGATCACATTAATGGAAAGAA	A_24_P226248	ZMAT2	NM_144723	ref|Homo sapiens zinc finger, matrin type 2 (ZMAT2), mRNA [NM_144723]	0.37746	1.66896
GGCCTGGGCCCCTTGGCGCCCCCGCCGCAACCGCTCCCCGGAGAGCTGGAGCCGGGAGAC	A_24_P399871	CACNA1I	NM_021096	ref|Homo sapiens calcium_channel, voltage-dependent, T_type, alpha_1I_subunit_(CACNA1I), transcript_variant_1, mRNA [NM_021096]	1.22932	1.65197
TCATTTAACTGCACGCCAGTAGAAGGTATGCTGTCACACCAGTTGAAGCAGCATGTCATT	A_24_P221123	PA2G4	NM_006191	ref|Homo sapiens proliferation-associated 2G4, 38kDa (PA2G4), mRNA [NM_006191]	0.342537	1.62474
CCGAATCAGAATCCCATCTCACCAGGGCGAAATTTTAATTTAAAAACTTAAAAAGAGACT	A_24_P194714	FAM100B	NM_182565	ref|Homo sapiens family with sequence similarity 100, member B (FAM100B), mRNA [NM_182565]	-0.296331	1.5322
TGGAAAGTCCCGGAAACGGAGACACGACAGTGTGGAGAACAGTGACAGTCATGTTGAAAA	A_24_P135276	USP42	NM_032172	ref|Homo sapiens ubiquitin_specific_peptidase_42_(USP42), mRNA [NM_032172]	0.50049	1.50516
TGCAATATGGAGGAGAAATGATTAGACCTTAGGAAGTGCCAGTGGGTTGGTCCTTTCATG	A_32_P179239	ZNF37B	NR_026777	ref|Homo sapiens zinc_finger_protein_37B_(pseudogene)_(ZNF37B), non-coding_RNA_[NR_026777]	0.448397	1.49173
AGAGAAGATTGCTCACCTGCAGACAAGCCCTACATTGACGAGGCCAGAAGGAATTTAATT	A_23_P144668	CMBL	NM_138809	ref|Homo sapiens carboxymethylenebutenolidase homolog (Pseudomonas) (CMBL), mRNA [NM_138809]	0.361878	1.48253
TTGCAGGACTCACTGGATAGATATTTGACTCCTTCTAGTTATCTTGAACTGCCTGACTCA	A_24_P625683	A_24_P625683	A_24_P625683	Unknown	0.553922	1.47377
GGTAAAATGGTTCAATGTAAGGAACGGATATGGTTTCATCCACAGGAACGACACCAAGGA	A_32_P169754	YBX1	NM_004559	ref|Homo sapiens Y box binding protein 1 (YBX1), mRNA [NM_004559]	0.37484	1.46329
TCTGTGGACTCTCAATGGCTTTCACTCCTTCCCTAGGTAACTATGGCTAAGAGACAGAAT	A_32_P213002	A_32_P213002	A_32_P213002	Unknown	-0.307437	1.4445
TTCACTTTATATGTCCTTCCAAAAATGTTGTTGTGTACAAACCATGCTTTCAATGTTGGC	A_23_P253281	TBC1D8	NM_001102426	ref|Homo sapiens TBC1 domain family, member 8 (with GRAM domain) (TBC1D8), mRNA [NM_001102426]	-0.286731	1.41
AGTCAAGGCTCCAGGGTTTTGTGACAAAGAACCAGCTCAAAGATATGGCTGTTACTACTG	A_32_P514599	HSPD1P6	XR_019400	gb|PREDICTED: Homo sapiens misc_RNA (LOC645548), miscRNA [XR_019400]	0.377255	1.40533
AGCAGAGTTTGAGAAGCCTGACCCCACAAGGAATCCTTCTAGAAAAAGAAAGGAGGAGAA	A_32_P1509	ZCCHC17	NM_016505	ref|Homo sapiens zinc finger, CCHC domain containing 17 (ZCCHC17), mRNA [NM_016505]	0.40027	1.401
TCAGGACGTGTTGTTTCCCTGAAGTCTATGTCACACTGAGAACTTTTTCTGACTGCACTG	A_32_P150130	PLEKHA2	NM_021623	ref|Homo sapiens pleckstrin homology domain containing, family A (phosphoinositide binding specific) member 2 (PLEKHA2), mRNA [NM_021623]	0.583682	1.38686
AAAGTGATCCTCCACCAATGACTGGAAAGACCACTTGGCAGTCAGGTACTTTTCTGTAGA	A_24_P684799	AI015919	AI015919	gb|ov26b05.x1 Soares_testis_NHT Homo sapiens cDNA clone IMAGE:1638417 3' similar to gb:M16660 HEAT SHOCK PROTEIN HSP 90-BETA (HUMAN);, mRNA sequence [AI015919]	0.611586	1.36738
TTTGATGTAGCTCTACCGATACTATGTGGTAATGCTATTTTGTTTTACTAACAAGCTCTG	A_24_P937095	U68494	U68494	gb|Human hbc647 mRNA sequence. [U68494]	0.383835	1.31582
TCTGGGGCTCTGGAGAGTGACAACAACACAGCCCTTTGGCTTTCTAAGAAGTTGATCTAC	A_24_P706901	BF895757	BF895757	gb|BF895757 RC3-MT0162-221100-012-h03 MT0162 Homo sapiens cDNA, mRNA sequence [BF895757]	0.450088	1.31517
CGGTCACCAGCAGCGGCGACACTCCTGTGGACTTCTTCTTCGAGTTCTGCGACTATAACA	A_23_P168531	FSCN1	NM_003088	ref|Homo sapiens fascin homolog 1, actin-bundling protein (Strongylocentrotus purpuratus) (FSCN1), mRNA [NM_003088]	0.530635	1.30798
TCTAAGAGAGAATGGAATGTATGGGAAAAGAAAGTTACTGGAACTAATAGGACACGCTGT	A_24_P304071	IFIT2	NM_001547	ref|Homo sapiens interferon-induced protein with tetratricopeptide repeats 2 (IFIT2), mRNA [NM_001547]	0.471081	1.26662
ATGCTGTACAATGAATGGATTGTTCTTGTTTCTCAGATGGGTAGAGTAAAAGTGTCTGTA	A_23_P86731	ZNF239	NM_005674	ref|Homo sapiens zinc finger protein 239 (ZNF239), transcript variant 1, mRNA [NM_005674]	0.241187	1.24687
AAGAAGAAGATGAAGATGAGAACATTGAGGTGGTGTATTCGAAGGCTGCCAGTGTACCGA	A_23_P205265	EIF5	NM_001969	ref|Homo sapiens eukaryotic_translation_initiation_factor_5_(EIF5), transcript_variant_1, mRNA [NM_001969]	-0.3758	1.24129
CTCTCACTACCGTGGACCACCTAGTCTGTAACTCTTTCTGAGGAGCTGTTACTGAATATT	A_24_P98411	HSPA5	NM_005347	ref|Homo sapiens heat shock 70kDa protein 5 (glucose-regulated protein, 78kDa) (HSPA5), mRNA [NM_005347]	-0.426894	1.23111
TCCGGGGGCAGACCAGACTCTGACTCTCCTCTTGGGGCTGCTGCATTAAAACGTACTACT	A_23_P27613	MAN2B1	U60266	gb|Homo sapiens lysosomal alpha-mannosidase (manB) mRNA, complete cds. [U60266]	-0.224433	1.2201
AGGGGCCCAGTTCTCAGCAGCAGACACTCTGTACAGTTTTTTCAATCCCTGTTTTTGAAT	A_23_P166807	PCBP4	NM_033010	ref|Homo sapiens poly(rC) binding protein 4 (PCBP4), transcript variant 4, mRNA [NM_033010]	-0.353099	1.17921
TTTCTGTGTCTCAAGACTGGGCTCACATTCTGGCTTTGTCCATAACAATGCTCTGGGATT	A_23_P371824	TUFT1	NM_020127	ref|Homo sapiens tuftelin 1 (TUFT1), transcript variant 1, mRNA [NM_020127]	-0.245245	1.17905
TTTTTTGACGGGATGGGGTTTTTCTCTTTGTAATTATTTCTTTAGTTTAATTAACCTTTT	A_23_P11705	BSDC1	NM_018045	ref|Homo sapiens BSD domain containing 1 (BSDC1), mRNA [NM_018045]	-0.245687	1.1294
CAAAAGCAGCTATTCAGGTGAGCCAGATAGATGGGAGTCTTCATAAATGATAGCCCAGCA	A_24_P910833	ZNF286A	AF086305	gb|Homo sapiens full length insert cDNA clone ZD50H12. [AF086305]	-0.273284	1.12819
TGCAATATGGAGGAGAAATGATTAGACCTTAGGAAGTGCCAGTGGGTTGGTCCTTTCATG	A_32_P179239	AK123297	AK123297	gb|Homo sapiens cDNA FLJ41303 fis, clone BRAMY2042131. [AK123297]	0.416122	1.10985
GGAGTGAGGCAAAACACAGGGTCCTGAGGTCTGGGGACCAAGCAATGTCCTCTGGTGAAA	A_23_P398275	LOC388152	NR_027001	ref|Homo sapiens hypothetical_LOC388152_(LOC388152), non-coding_RNA_[NR_027001]	-0.29801	1.09317
ACGCCCTCTATGACGCAACCTATGAGACCGAGAGCAAGAAGGAGGACCTGGTGTTTATCT	A_24_P118341	BF869497	BF869497	gb|BF869497 IL3-ET0115-091000-286-D05 ET0115 Homo sapiens cDNA, mRNA sequence [BF869497]	0.456287	1.09241
AGTATACAGGCTTTGGAGGGCAGTAGAGAGCTTGAAAATCTCATTGGAATCTCCTGTGCA	A_23_P23765	ITGB3BP	NM_014288	ref|Homo sapiens integrin beta 3 binding protein (beta3-endonexin) (ITGB3BP), mRNA [NM_014288]	0.255575	1.09113
CTGACAGGGATCAAGCATGAACAAGCAAACTGCTACAAGAGGTCAAGGACCATGGCAGAC	A_24_P75708	A_24_P75708	A_24_P75708	Unknown	0.367568	1.08633
TTCACCAGTTCCCCTCTTCTTGTGAGACTGGTCCAGGCAGCCCTTCTGGACACTGCATGA	A_23_P55174	G6PC3	NM_138387	ref|Homo sapiens glucose 6 phosphatase, catalytic, 3 (G6PC3), mRNA [NM_138387]	0.313238	1.08083
GGCAGCGTGGATGTTCAGTTCAACGAGGATGGTTCGTTCATTGGCCAGTACAGTGGCAAG	A_24_P207995	L1CAM	NM_000425	ref|Homo sapiens L1 cell adhesion molecule (L1CAM), transcript variant 1, mRNA [NM_000425]	0.345463	1.08006
AGCCAGGGTCTCTCCCTCAGGTGTTTTTTATGAAGTGCGTGAATGTATGTAATGTGTGGT	A_23_P41066	RASSF1	NM_170713	ref|Homo sapiens Ras association (RalGDS/AF-6) domain family member 1 (RASSF1), transcript variant C, mRNA [NM_170713]	-0.276616	1.07863
CCCCCCTCCGATGCATGCTCTTCTCTCACATGGAGAAAACCAAGACAGAATTGGGAAGCC	A_23_P34554	CACNA1E	NM_000721	ref|Homo sapiens calcium_channel, voltage-dependent, R_type, alpha_1E_subunit_(CACNA1E), mRNA [NM_000721]	0.981074	1.07542
GGGCACTGGTCCATGACCTGTTGTCTTTCTGTATCTACTTTCTGCAGCCCCTCACTGAGG	A_32_P46238	LOC339240	NR_001443	ref|Homo sapiens keratin pseudogene (LOC339240), non-coding RNA [NR_001443]	-0.235276	1.07526
GGTAGAATGTTCAGGTTTCACCATGGATTTTCTACTTATTTCGTTTTTGGAATCACCTTA	A_23_P58967	ZC3H11A	NM_014827	ref|Homo sapiens zinc finger CCCH-type containing 11A (ZC3H11A), mRNA [NM_014827]	-0.240619	1.06655
AATCTGGGACAGTGTCTCCTCAGAAACAATCAGCCTGGAAGGTTATATTTAAAAAGAAAG	A_24_P6725	ANKRD36	NM_001164315	ref|Homo sapiens ankyrin_repeat_domain_36_(ANKRD36), mRNA [NM_001164315]	0.359726	1.0628
CATCTGAATGAATTGATGACGAAGAAGTGGCTATTAGGGTCAAACGCTGTAGACATTATC	A_23_P93046	EXOC3	NM_007277	ref|Homo sapiens exocyst complex component 3 (EXOC3), mRNA [NM_007277]	0.483889	1.05771
TTTTGTTTCTGATCTTGTTTTCCCTGTGGATATTGGAGGACAGCGAGGTTCTTTCTGATA	A_23_P215421	WIPI2	NM_015610	ref|Homo sapiens WD_repeat_domain, phosphoinositide_interacting_2_(WIPI2), transcript_variant_1, mRNA [NM_015610]	-0.351508	1.05005
GCTCTATTCCAAAAAGGTTGCTGTTTCACAATACCTCATGCTTCACTTAGCCATGGTGGA	A_23_P202837	CCND1	NM_053056	ref|Homo sapiens cyclin D1 (CCND1), mRNA [NM_053056]	0.362211	1.04621
GCCAGCTCCAAGGACGCCATCAAGAAGAAGCTGACAGGGATCAAGCATGCATTACAAGCA	A_32_P148710	CFL1	NM_005507	ref|Homo sapiens cofilin 1 (non-muscle) (CFL1), mRNA [NM_005507]	0.34528	1.04097
TTTGATGTAGCTCTACCGATACTATGTGGTAATGCTATTTTGTTTTACTAACAAGCTCTG	A_24_P937095	SLC30A1	ENST00000367001	ens|Zinc_transporter_1_(ZnT-1)(Solute_carrier_family_30_member_1)_[Source:UniProtKB/Swiss-Prot;Acc:Q9Y6M5]_[ENST00000367001]	0.408533	1.04017
ACTGAACTGTTTGGTCGAGTCTTTGTGTGTTATATTCCAAGGAAAATTGAAAGTATTCAG	A_23_P88589	NR2F2	NM_021005	ref|Homo sapiens nuclear receptor subfamily 2, group F, member 2 (NR2F2), mRNA [NM_021005]	0.241769	1.03207
ACGGGCTGTGGACTGGATCTTCAGTCACATTGACGACCTGGATGCTGAAGCTGCCATGGA	A_23_P64954	USP5	NM_003481	ref|Homo sapiens ubiquitin specific peptidase 5 (isopeptidase T) (USP5), transcript variant 2, mRNA [NM_003481]	0.297064	1.02058
TGGCGGCTATCCTTCTCTCACATCGAAAAGGAAATTTTGAACAATCATGGAAAATCTAAA	A_32_P1173	C6orf150	NM_138441	ref|Homo sapiens chromosome 6 open reading frame 150 (C6orf150), mRNA [NM_138441]	0.318077	1.01915
GAGGAAGCATCCATTGATTTTCGATTTGGCAAAACTTACCTGAAGGGTATGAGAGATGCG	A_32_P52206	TYW1	NM_018264	ref|Homo sapiens tRNA-yW synthesizing protein 1 homolog (S. cerevisiae) (TYW1), mRNA [NM_018264]	0.331201	0.984066
AGACAGAGCCTTGGATGCTCAGACCTAGTTTGGCTGTGAAACTGAAGCTTTAGTCCTTTT	A_23_P106412	AK130644	AK130644	gb|Homo sapiens cDNA FLJ27134 fis, clone SPL08315. [AK130644]	-0.381472	0.958545
TGTCCACCTTCCAGCAGATATGGATCAGCAAGCAGGAGGAGTATGACAAGTCTGGCCCCT	A_24_P247175	A_24_P247175	A_24_P247175	Unknown	0.55301	0.941195
TGCACACTCAGAAGAAGGAGCAGATCAAGACCCTCAACACTAAGTTTGCCACCTTCATAT	A_24_P357836	A_24_P357836	A_24_P357836	Unknown	0.522704	0.937973
GGTATTGAAACTGCTGGTGGAATGACCGTCCTCATCAAGTATAATACTACCATTCTTACC	A_24_P161655	A_24_P161655	A_24_P161655	Unknown	0.512157	0.931311
AGTGTCAAGACCATAACCAAATTAGTCATGGAGAAGAAGTAATGACTGTTAGAACCCATT	A_24_P941459	MED17	AK022156	gb|Homo sapiens cDNA FLJ12094 fis, clone HEMBB1002607, highly similar to Homo sapiens vitamin D3 receptor interacting protein (DRIP80) mRNA. [AK022156]	0.325205	0.922609
GGGGTGACAAGATAAGCCAGGCTCTAGAGCTGCTTTGGATCATGAACCATTTTCAAGTTT	A_24_P942604	SMC1A	NM_006306	ref|Homo sapiens structural maintenance of chromosomes 1A (SMC1A), mRNA [NM_006306]	-0.275451	0.912199
ACCATGTCGCTTATATATCACCCTACTAGGGGATATAATTTTCCCTTCTAAGCAAGGGAA	A_32_P196854	FAM76A	AK123940	gb|Homo sapiens cDNA FLJ41946 fis, clone PLACE6019701. [AK123940]	0.275814	0.894568
AAGTAGCAAGGCTTTAATCCTAGAGCCCATCCTCCCAGAGAATAAATGGTAAAAATGTTT	A_32_P148047	CD239565	CD239565	gb|FNPBWA06 FNP Homo sapiens cDNA, mRNA sequence [CD239565]	-0.278004	0.889019
CATGACCTAAGAACCATGTCTGACACAGTTAGGATGAAAAGGCCAATTACACCTAGAAGG	A_24_P922261	SRGAP1	BC029919	gb|Homo sapiens SLIT-ROBO Rho GTPase activating protein 1, mRNA (cDNA clone IMAGE:4153945). [BC029919]	0.453837	0.877704
GGGTCACCAGAAATATCGCTGATGCAGACACAGATTATGTTCCTGCTGTATTTCCTGCTT	A_23_P88522	NMB	NM_021077	ref|Homo sapiens neuromedin B (NMB), transcript variant 1, mRNA [NM_021077]	-0.502507	0.871003
AGGACTTGGGTCAACATGGATTAGAAGAGGATTTTATGTTATAAAAGAGGATTTTCCCAC	A_23_P86653	SRGN	NM_002727	ref|Homo sapiens serglycin (SRGN), mRNA [NM_002727]	0.257463	0.861005
CCCTGGCCAGAAGTACAAAGACACAGACCTGCTAATACTTTTCAAGAACGATTGCTTTGC	A_32_P35512	SSB	NM_003142	ref|Homo sapiens Sjogren syndrome antigen B (autoantigen La) (SSB), mRNA [NM_003142]	0.302091	0.858771
GAGAAACAAAAAGGACTCTTCTAGACCAAGCATGGGACAGTACCCATTTTGGATGAACCC	A_24_P316127	LLPH	AF255792	gb|Homo sapiens DC30 mRNA, complete cds. [AF255792]	0.303543	0.853555
CTGACCACTGAGCCGGCCATGAAGAAGATAGAAGACAACAACAACATGCTTGTGTTCATT	A_24_P383130	ENST00000444996	ENST00000444996	Unknown	-0.563359	0.845994
ACTCATTCTTTGAATGTTCTCATTCTTTTGTATCATGTGACTTATTAAAATCAGTTTCTA	A_24_P67988	FRMD8	NM_031904	ref|Homo sapiens FERM domain containing 8 (FRMD8), mRNA [NM_031904]	-0.442251	0.835074
CAGTGCTATCTTGAAGGATGATAACCACAGTCTTACATTTTTTCCTGAGTCAACTGAGCA	A_24_P418294	CEP97	NM_024548	ref|Homo sapiens centrosomal protein 97kDa (CEP97), mRNA [NM_024548]	0.490322	0.822199
CCACCAAATGCTGAGCTGAAATATGAATTACACCTCAAGAGTTTTGAAAAGGCCAAGGAG	A_32_P71788	FKBP4	NM_002014	ref|Homo sapiens FK506 binding protein 4, 59kDa (FKBP4), mRNA [NM_002014]	0.414432	0.816118
AGGGCAGAGCTGATCAGGGCCGAGCAGAACCGCACTCTTCCCAAATAAAGCTTCCTCCTT	A_23_P372874	S100A13	NM_001024210	ref|Homo sapiens S100 calcium binding protein A13 (S100A13), transcript variant 1, mRNA [NM_001024210]	-0.360277	0.812232
CCCACATGCATGTCTGCCTATGCACTGAAGAGCTCTTGGCCCGGCAGGGCCCCCCATAAA	A_23_P21382	LAMB2	NM_002292	ref|Homo sapiens laminin, beta 2 (laminin S) (LAMB2), mRNA [NM_002292]	-0.204107	0.805101
GCGTCTGTAGTTCATTTGACCAAACGGTGAGAGTACTGATCGTTACAAAGCTCAATAAAA	A_32_P165112	WDR92	NM_138458	ref|Homo sapiens WD repeat domain 92 (WDR92), mRNA [NM_138458]	0.46753	0.775286
TCTCCATTCATCTGCTACTATGATGACAAATATGAAATTCAGGAGAGAGAAAAGAGACTA	A_24_P85026	ZCCHC7	NM_032226	ref|Homo sapiens zinc finger, CCHC domain containing 7 (ZCCHC7), mRNA [NM_032226]	0.434039	0.763232
AAGAAAAAGCAATCGTTCAGCAGTGGTTAGAATACAGGGTCACTCAAGTAGATGGGCACT	A_23_P156842	EEF1E1	NM_004280	ref|Homo sapiens eukaryotic_translation_elongation_factor_1_epsilon_1_(EEF1E1), transcript_variant_1, mRNA [NM_004280]	-0.430904	0.762222
GGGCAATATTTGCCCATTCTGGTGTAACTTATGTGACTCTAGTGCTTAACAGCTGCCGTT	A_23_P205768	ARPP-19	NM_006628	ref|Homo sapiens cyclic AMP phosphoprotein, 19 kD (ARPP-19), mRNA [NM_006628]	-0.247474	0.753623
GCAAGGCCAAGGATGCAGGACTACTATTTACAAAGGAGACCCCTCTATATGGACTACAAA	A_24_P24982	A_24_P24982	A_24_P24982	Unknown	0.326244	0.752843
GGCTGGAGCCCGCGTTGCTGTTCCCACAGGGCCTCGGTTTTTCCTAACTTGCTCTGCATG	A_23_P3496	SPSB3	NM_080861	ref|Homo sapiens splA/ryanodine receptor domain and SOCS box containing 3 (SPSB3), mRNA [NM_080861]	-0.220329	0.750672
GCCACATACCAACGTACTGTGGATATTATAACCTGCATTAAAACAACTCTAAAGAACGCT	A_24_P337000	TTC7A	NM_020458	ref|Homo sapiens tetratricopeptide repeat domain 7A (TTC7A), mRNA [NM_020458]	-0.260855	0.74977
TGCCTCGGCTCACAACACAGATTGACTGCTCTGACTTTGACTACTCAAAATTGGCCTAAA	A_23_P68759	TFF1	NM_003225	ref|Homo sapiens trefoil factor 1 (TFF1), mRNA [NM_003225]	-0.519768	0.745425
TGAGTCATTTCCTCTCCTTTGATAACTAGAACTGAAAGCATTTTTAACATTCTTCTCCTG	A_23_P258234	DCBLD1	AK098194	gb|Homo sapiens cDNA FLJ40875 fis, clone UMVEN2000069. [AK098194]	0.230426	0.740942
ATGGCTTTGTGGTGCTCAAAGGCCGGCCATGTAAGATCGTCGAGATGTCTACTTCGAAGA	A_24_P31235	EIF5A	NM_001970	ref|Homo sapiens eukaryotic translation initiation factor 5A (EIF5A), transcript variant B, mRNA [NM_001970]	0.392312	0.739297
GCCGTCGCCGCCAGTGATCCATAGCGTGAGCAGGACGACCAGCGCCCCGGTGCCCAGCGC	A_32_P188143	A_32_P188143	A_32_P188143	Unknown	1.3682	0.724792
TAAAGGAAGCTTTGATTCAGCAATCTCAAGAACAGAAGGAAATATTGGAAAAGTGTTTGG	A_24_P372959	CCDC91	NM_018318	ref|Homo sapiens coiled-coil domain containing 91 (CCDC91), mRNA [NM_018318]	0.445461	0.720764
CTGCAGCAACAGCAACTGTCCCTATAGCCACGTGTACGTGTCCCGCAAGGCCGAGGTCTG	A_23_P9036	ZC3H3	NM_015117	ref|Homo sapiens zinc finger CCCH-type containing 3 (ZC3H3), mRNA [NM_015117]	0.204963	0.693291
GGGATTCTGACTACCTTGCTTACAGATTCATGGTTTGATAAATTTGTTGTATTCCAAAAC	A_23_P81880	CTDSP2	NM_005730	ref|Homo sapiens CTD_(carboxy-terminal_domain, RNA_polymerase_II, polypeptide_A)_small_phosphatase_2_(CTDSP2), mRNA [NM_005730]	-0.551846	0.691819
CTCACCCAGGTCTTGTGTATTATTTGGTAATTAATTTATGGATCTTAAAAACTGCAGTAT	A_23_P404902	ENST00000378679	ENST00000378679	ens|Protein Shroom1 (Apical protein 2) [Source:UniProtKB/Swiss-Prot;Acc:Q2M3G4] [ENST00000378679]	-0.228291	0.68497
TCAACACAGTTCACAATATAGTTTTCAAAGTACAGTTTAAAACTCAAAAGTAAACTTTTC	A_24_P886966	AK123483	AK123483	gb|Homo sapiens cDNA FLJ41489 fis, clone BRTHA2004582. [AK123483]	-0.25928	0.683061
AGTGCAATTTATGTACAAGGATTAAATGACAATGTGACTCTAGATGATCTGGTAGACTTC	A_32_P207054	EWSR1	NM_013986	ref|Homo sapiens Ewing sarcoma breakpoint region 1 (EWSR1), transcript variant EWS-b, mRNA [NM_013986]	0.267455	0.6673
AGATTGCGCATTGAAGCAAAGGAACGAGTGAAGTCTGTATTTCATGCCAGAGAGTTTGGA	A_23_P9472	VPS13A	NM_033305	ref|Homo sapiens vacuolar protein sorting 13 homolog A (S. cerevisiae) (VPS13A), transcript variant A, mRNA [NM_033305]	0.610147	0.663555
AGTGACACCATTGAGAATGTCAAAGCCAAAATTCAAGACAAGGAGGGTATCCCACCTGAC	A_23_P56195	UBA52	NM_001033930	ref|Homo sapiens ubiquitin_A-52_residue_ribosomal_protein_fusion_product_1_(UBA52), transcript_variant_1, mRNA [NM_001033930]	-0.305669	0.649239
TGGGGAGGGAGGTGTTTAACGGCACTGTGGCCTTGGTCTAACTTTTGTGTGAAATAATAA	A_23_P120883	HMOX1	NM_002133	ref|Homo sapiens heme oxygenase (decycling) 1 (HMOX1), mRNA [NM_002133]	-0.276417	0.647913
CATGTTCATTGGGGCTGATCTTCGGAGTCGCTACGTGTTCTCTATACAAAATAAAATAAT	A_32_P107833	THC2619545	THC2619545	thc|BC001305 ELOVL6 protein {Homo sapiens} (exp=-1; wgp=0; cg=0), partial (11%) [THC2619545]	-0.278876	0.634969
TCCTGTTTGAGACTGTTGACGTTATCATACTGAGGTGTTAGATCAAATATCTCTAATTGA	A_24_P249784	ERC1	NM_178037	ref|Homo sapiens ELKS/RAB6-interacting/CAST family member 1 (ERC1), transcript variant beta, mRNA [NM_178037]	0.52082	0.634843
AATCTGGGACAGTGTCTCCTCAGAAACAATCAGCCTGGAAGGTTATATTTAAAAAGAAAG	A_24_P6725	ANKRD36B	NM_025190	ref|Homo sapiens ankyrin repeat domain 36B (ANKRD36B), mRNA [NM_025190]	0.341296	0.628304
AACCCATCCACTCTGGGCAGGTGACTGGAATAGCTGATTAAAACATAAATGCTGCTTTTA	A_23_P216038	PHF20L1	NM_032205	ref|Homo sapiens PHD finger protein 20-like 1 (PHF20L1), transcript variant 2, mRNA [NM_032205]	-0.351073	0.627856
GTCACTCACTTCTTTATCCTTTCGCCAAAGGAAGCCACTTCATCTAGGATGTTCTGGACA	A_32_P179746	LOC100133781	XM_001716343	ref|PREDICTED: Homo sapiens hypothetical protein LOC100133781 (LOC100133781), mRNA [XM_001716343]	-0.234446	0.624553
GATGAGTTTGTACCACAGATGTTGTAGCTGGCTTTATGAAATAGCTCTGTTCTTAAAAAA	A_24_P180654	ENST00000420629	ENST00000420629	ens|Cyclic_AMP-responsive_element-binding_protein_3-like_protein_2_(cAMP-responsive_element-binding_protein_3-like_protein_2)(BBF2_human_homolog_on_chromosome_7)_[Contains_Processed_cyclic_AMP-responsive_element-binding_protein_3-like_protein_2]_[Source:U	-0.299388	0.618595
TTTTTTACCAGCAGATTCAGGCATTGGTTTCCGTTGAAGGAACAACACCTTAAACCCAAG	A_24_P929974	A_24_P929974	A_24_P929974	Unknown	-0.472708	0.612935
TACTGGAACAGGAAAATGAACATCTGAATCAAACAGTGTCTTCCTTAAGGCAGCGGTCCC	A_23_P17269	CCDC88A	NM_018084	ref|Homo sapiens coiled-coil domain containing 88A (CCDC88A), transcript variant 2, mRNA [NM_018084]	0.404715	0.611287
CAGTGGCAGAGACCCCTATCAAGCTCTCTGGGAAGTGGAGCACTGATGATATGCAGATCA	A_24_P392312	A_24_P392312	A_24_P392312	Unknown	-0.500834	0.607154
CATCAGGAAAGGGACTAAGGCTCCTCAGGCTGCAGGAAAGATTCACACAGATTTTGAAAA	A_23_P28420	OLA1	NM_013341	ref|Homo sapiens Obg-like ATPase 1 (OLA1), transcript variant 1, mRNA [NM_013341]	0.235165	0.607121
GGGAGCTGGGACACTTAACAGATGCAATGTGCTACTGATTGTTTCATTGCGAATCTTTTT	A_23_P24870	CD44	NM_000610	ref|Homo sapiens CD44 molecule (Indian blood group) (CD44), transcript variant 1, mRNA [NM_000610]	-0.223441	0.601255
CGTGGGGAGTCTGGTTTTTCTCTTCATCCTGTCTCTCTCCTCCTTACTCTTGGATAAATA	A_23_P57227	SNTA1	NM_003098	ref|Homo sapiens syntrophin, alpha 1 (dystrophin-associated protein A1, 59kDa, acidic component) (SNTA1), mRNA [NM_003098]	-0.22602	0.592992
TGCCACAACATACTGGCTTCGTATTTTATTTATCTTTCTTTCTAGTTACCAGCTTCAGAC	A_24_P142095	AKAP13	NM_006738	ref|Homo sapiens A kinase (PRKA) anchor protein 13 (AKAP13), transcript variant 1, mRNA [NM_006738]	-0.24544	0.558874
CAACACATTCATCGACGACCTGTTCGCCTTTGTCATCAAGATGCCCGTTATGTACCGGAT	A_23_P50241	CLPTM1	NM_001294	ref|Homo sapiens cleft lip and palate associated transmembrane protein 1 (CLPTM1), mRNA [NM_001294]	0.363194	0.553657
TTTTTTATCTTTTGTGTATAAATCCCAAATTATGGAATTTTGGAATATTTCCACCATTAT	A_32_P191503	LOC730286	AK128836	gb|Homo sapiens cDNA FLJ46348 fis, clone TESTI4047569. [AK128836]	-0.187648	0.553186
GCTACAAGGTGGTGGGCGGTGAACGAGAGAATGTCTCCATGGTGGACTATGCTCACAACA	A_24_P353619	ALPL	NM_000478	ref|Homo sapiens alkaline phosphatase, liver/bone/kidney (ALPL), transcript variant 1, mRNA [NM_000478]	0.299451	0.546916
CCTTCTCTCTGGAAAGAATTTGCTTAACTTGACATTCCATGTGCCGCTAATAAAATATAT	A_23_P379864	ASRGL1	NM_001083926	ref|Homo sapiens asparaginase like 1 (ASRGL1), transcript variant 1, mRNA [NM_001083926]	-0.288525	0.546606
AAACAAAAACTCCCGCTTTCCCAGAGGGTCACTTGGCAGGGGAAAGAATCAGGAAATAAA	A_23_P78518	CEACAM19	NM_020219	ref|Homo sapiens carcinoembryonic antigen-related cell adhesion molecule 19 (CEACAM19), transcript variant 2, mRNA [NM_020219]	-0.275745	0.537196
TCCTCCTGCAAATAAAACCTCACCCATGAATGCTCACGCAAGTGTAATGACAGACCTGAA	A_24_P246926	CORT	NM_001302	ref|Homo sapiens cortistatin (CORT), mRNA [NM_001302]	-0.287654	0.536241
GGGTTAATTGGAAATCAGAGTTTGAAATAAAACTTGGACCACTTTGTATACACTCTTCTC	A_24_P348660	ATRX	NM_000489	ref|Homo sapiens alpha thalassemia/mental retardation syndrome X-linked (RAD54 homolog, S. cerevisiae) (ATRX), transcript variant 1, mRNA [NM_000489]	0.287105	0.536119
CACAGCAGATTCAGAGATAAACAGTTTACCAACAATCTCTGCTTTGAAATTTAATGGTGC	A_24_P384755	NOL10	NM_024894	ref|Homo sapiens nucleolar protein 10 (NOL10), mRNA [NM_024894]	0.311106	0.519056
GAGGAAGATTGCAGGGGCGGGAAGAAACTATTTATTGGTGCTCCTGTGATACCGAATTAA	A_32_P184488	PHLDB3	NM_198850	ref|Homo sapiens pleckstrin homology-like domain, family B, member 3 (PHLDB3), mRNA [NM_198850]	-0.259419	0.515914
TGGGCTGCTGTGCAGAGTATAAGATTTTGGACTTGTTCATGTCCCCTCTCTCCCTATAAA	A_23_P204448	ANAPC5	NM_016237	ref|Homo sapiens anaphase_promoting_complex_subunit_5_(ANAPC5), transcript_variant_1, mRNA [NM_016237]	-0.301529	0.515116
TACCAGATAACTGAGGAGGGGAGAGGTGGGCCGTAACGGGCACGGATCACGATGTAAATT	A_23_P4662	BCL3	NM_005178	ref|Homo sapiens B-cell CLL/lymphoma 3 (BCL3), mRNA [NM_005178]	-0.238383	0.507741
AAGACTGGCAAACAGATGGCAAGGGATGCCCCTCTTTTTCATAAAACTCTCCAAGGTTCA	A_23_P97871	ARID5B	NM_032199	ref|Homo sapiens AT rich interactive domain 5B (MRF1-like) (ARID5B), mRNA [NM_032199]	-0.353087	0.487585
CACCGGTGACGACAAGAAGCGCATCATTGACTCAGCCCGGTCAGCCTACCAGGAGGCCAT	A_23_P63254	SFN	NM_006142	ref|Homo sapiens stratifin (SFN), mRNA [NM_006142]	0.312266	0.481561
GAGGCCTTTACCAGGACAGAGCTAGAATCGAGCCAGTAAACAGTCTAAGCCAGAAAAATA	A_23_P307400	CCDC45	NM_138363	ref|Homo sapiens coiled-coil domain containing 45 (CCDC45), mRNA [NM_138363]	-0.300506	0.48025
CTAGCACTTTAATAATCATTGTTTTTGTTCCCAACTGCATTGTACATTCATTGAGGACAG	A_32_P53311	AK126245	AK126245	gb|Homo sapiens cDNA_FLJ44257_fis, clone_TKIDN2015263._[AK126245]	-0.256765	0.480219
GGAAGTGTATCTTCATACATCACCACACCTGAAAGCAGATGTGCTTTTCCAGACTGATCC	A_23_P21134	DDIT3	NM_004083	ref|Homo sapiens DNA-damage-inducible transcript 3 (DDIT3), mRNA [NM_004083]	-0.309577	0.479962
AACTTCATCTTCTTTGGCCACTGTGAAAAAGCAACTGAGTAGAGTCAAATCAAAGAAGAC	A_24_P170538	UTP14A	NM_006649	ref|Homo sapiens UTP14, U3 small nucleolar ribonucleoprotein, homolog A (yeast) (UTP14A), mRNA [NM_006649]	0.546181	0.477776
TTTGTAAAGACTGGTGCTGTTCATTCATATTGGGAAGACCCTTTCTTTTGTGACCATAGG	A_23_P43150	ZHX1	NM_001017926	ref|Homo sapiens zinc fingers and homeoboxes 1 (ZHX1), transcript variant 1, mRNA [NM_001017926]	0.266098	0.471013
TTGGGTGCAAGCTGGGTTTGTATGAACTTACTGGCATTTTTAACAAGACAGTGTGTACGG	A_32_P206561	A_32_P206561	A_32_P206561	Unknown	-0.362403	0.467669
AGTTAACATGCTGAGGACTGTAGAGCCATATATTGCCTGTGGGTACCCAAATCTGAAGTC	A_24_P367191	LOC646346	XR_019544	ref|PREDICTED: Homo sapiens misc_RNA (LOC646346), miscRNA [XR_019544]	0.211961	0.458283
GGATGCCCCCGCCGCCAAGCCCCTGGCCAGCGCGCCTGGCGGACCGGGCTGCGGCCCAGG	A_24_P218074	ZNF467	NM_207336	ref|Homo sapiens zinc_finger_protein_467_(ZNF467), mRNA [NM_207336]	0.920578	0.454237
ACCTCATTCCCATTGTTTGGATCATGCTTCTTTCCAACACGTGTTCACAATCTCCAAAGG	A_23_P75430	C11orf75	NM_020179	ref|Homo sapiens chromosome 11 open reading frame 75 (C11orf75), mRNA [NM_020179]	-0.238808	0.439048
CATGTTCATTGGGGCTGATCTTCGGAGTCGCTACGTGTTCTCTATACAAAATAAAATAAT	A_32_P107833	A_32_P107833	A_32_P107833	Unknown	-0.314771	0.435581
GAAGATGAAATTAACCACCGCACAGCTGCTGAGAATGAGTTTGTGGTGCTGAAGAAGGAT	A_23_P381945	KRT7	NM_005556	ref|Homo sapiens keratin 7 (KRT7), mRNA [NM_005556]	0.231076	0.420955
AGCCTCCGTCTAGACTCTCATGTCCTTCTGTGTCAGCTGGTTGACTTGAATATTGATCAA	A_32_P136033	AK090477	AK090477	gb|Homo sapiens mRNA for FLJ00399 protein. [AK090477]	-0.392133	0.408783
TCTGGGGCTCTGGAGAGTGACAACAACACAGCCCTTTGGCTTTCTAAGAAGTTGATCTAC	A_24_P706901	A_24_P706901	A_24_P706901	Unknown	0.463174	0.385115
TGACATTGGAAAAGTTGATTTCACAGATCCTTGCAACTATCAGTTAATTCCAGCAGTACC	A_24_P922606	NUP160	NM_015231	ref|Homo sapiens nucleoporin 160kDa (NUP160), mRNA [NM_015231]	-0.209654	0.383476
GCCTTGTGGCTTGTACAGTTTTGAAACTCCCGTTCTATTTTATGATGGTTGATAATAGTC	A_24_P96961	SPSB1	NM_025106	ref|Homo sapiens splA/ryanodine_receptor_domain_and_SOCS_box_containing_1_(SPSB1), mRNA [NM_025106]	-0.249393	0.378368
ATGCTGCCAGATAAGGACTGCCACTACACCCTCTGTGACACAACCTACGAGACCAAGGAG	A_24_P349590	A_24_P349590	A_24_P349590	Unknown	0.453124	0.376225
GAAAAAGCTAGACAGCTAAGAGAACAAGTGAATGACCTCTTTAGTCGGAAATTTGGTGAA	A_24_P803801	GTF2I	NM_032999	ref|Homo sapiens general_transcription_factor_IIi_(GTF2I), transcript_variant_1, mRNA [NM_032999]	0.399497	0.35881
AAAGCCTGGACCTCTTTAACTGTGAGGTTACTAACATGAATGACTACGAGAGTGTCTTCA	A_24_P392690	LOC646791	CR616535	gb|full-length cDNA clone CS0DI034YC12 of Placenta Cot 25-normalized of Homo sapiens (human). [CR616535]	0.370244	0.353094
GAAGTCTTGCAGGACTCACTGGATAGATGTTATTCGACTACTTCAACTTACTTTCAACTA	A_24_P345081	NBPF3	NM_032264	ref|Homo sapiens neuroblastoma breakpoint family, member 3 (NBPF3), mRNA [NM_032264]	0.473741	0.351768
GGGAAAGGGAAAATTATCTCATTGGGTTGATATTGCCTTAAAAGATGCTGAAAAAGTTCA	A_24_P396557	CCDC76	NM_019083	ref|Homo sapiens coiled-coil domain containing 76 (CCDC76), mRNA [NM_019083]	0.294457	0.35121
TTGTTGGTTTTACATATACTAGTAGCTGTGTACTTTCTGATCGGAGCTGTTTAAGAGTTA	A_23_P256190	CDC42BPA	NM_014826	ref|Homo sapiens CDC42 binding protein kinase alpha (DMPK-like) (CDC42BPA), transcript variant A, mRNA [NM_014826]	0.647253	0.34595
GTTTGCTCTTAGAGATCGAGCTCCTCAGTGGTACCTGAAGCCTTTGCTTCCGGAAAGCGC	A_24_P237766	SEC14L1	AK130317	gb|Homo sapiens cDNA FLJ26807 fis, clone PRS06066. [AK130317]	0.278407	0.343516
TACCATCCCTAATGCTTTCATCGGCTCAGATGTGGTGGACTGGCTGTACCACAATGTGGA	A_24_P283000	DVL3	NM_004423	ref|Homo sapiens dishevelled, dsh homolog 3 (Drosophila) (DVL3), mRNA [NM_004423]	0.270931	0.334523
TGAGGGTCTTTTTCCTCTGTGTGCGATGTTGTTATCTGACAGTTCTCCGTCCCTACTGGC	A_24_P359267	AKT2	NM_001626	ref|Homo sapiens v-akt_murine_thymoma_viral_oncogene_homolog_2_(AKT2), mRNA [NM_001626]	-0.293168	0.332072
CCTTCTCTGGGACACATTGGATGTTGGAGAAAATGGATTTGAAGGAGTTCGACTTTGGTG	A_24_P307065	ATF4C	XM_928637	gb|PREDICTED: Homo sapiens similar to activating transcription factor 4, transcript variant 1 (LOC643159), mRNA [XM_928637]	0.317814	0.330704
GGATCTCTACTTGTTGGGTGTTATGAATTCTTTGAAGAAATATATTTTGAAGAGGTGTGG	A_24_P321411	PRKRIR	NM_004705	ref|Homo sapiens protein-kinase, interferon-inducible_double_stranded_RNA_dependent_inhibitor, repressor_of_(P58_repressor)_(PRKRIR), mRNA [NM_004705]	0.269595	0.326328
CTGCCTTGTTATTGTAAGTGCCTTCAATACTTTGCATTTTGGGATAATAAAAAAGGCTCC	A_23_P102731	SMOX	NM_175839	ref|Homo sapiens spermine oxidase (SMOX), transcript variant 1, mRNA [NM_175839]	-0.218547	0.323518
GATGAGTTTGTACCACAGATGTTGTAGCTGGCTTTATGAAATAGCTCTGTTCTTAAAAAA	A_24_P180654	CREB3L2	BC063666	gb|Homo sapiens cAMP responsive element binding protein 3-like 2, mRNA (cDNA clone IMAGE:4185677), complete cds. [BC063666]	-0.280514	0.311405
TAGATAAAGCAGATGGGGAGTTACGGAGTTGTTCCTTTACTGGCTGAAAGATATATTCGA	A_23_P212089	NFKBIZ	NM_031419	ref|Homo sapiens nuclear factor of kappa light polypeptide gene enhancer in B-cells inhibitor, zeta (NFKBIZ), transcript variant 1, mRNA [NM_031419]	0.393095	0.310035
TCCCCTTAAACCCTCTGCCTTTGAAAGTAGATCATGTTCACTGCAATGCTGGACACTACA	A_23_P154667	FKBP1A	NM_000801	ref|Homo sapiens FK506 binding protein 1A, 12kDa (FKBP1A), transcript variant 12B, mRNA [NM_000801]	0.31137	0.306761
GAAAAAGATTCCCGTTATTCACCTCAAATGCAATCTGCACCTAAAAGATGGCGTGAAGAA	A_24_P212072	ANKRD32	NM_032290	ref|Homo sapiens ankyrin repeat domain 32 (ANKRD32), mRNA [NM_032290]	0.359059	0.305069
AATTTAATCCTCATTGCTTTGGGAGTGACTTAAGGCCTTTTGAAGTGGAGCTTTTGCACT	A_32_P170664	AK024898	AK024898	gb|Homo sapiens cDNA: FLJ21245 fis, clone COL01184. [AK024898]	-0.231254	0.302199
TGACCTGCTAAATGACCTGGAGAAATTGAGGAAGCAGGAAGCACATTTGAGAAAAGAAAA	A_32_P95082	CNTLN	NM_017738	ref|Homo sapiens centlein, centrosomal protein (CNTLN), transcript variant 1, mRNA [NM_017738]	0.368417	0.300061
TTTAACTTTAGTACCCAGGCTTGTTCACTACTTCTGCTTTACAGGCTTTATTTAAATCTG	A_32_P19887	METT5D1	NM_152636	ref|Homo sapiens methyltransferase_5_domain_containing_1_(METT5D1), transcript_variant_2, mRNA [NM_152636]	0.509349	0.29907
ACCCAGGCGGCCATCCTGATCCAGAGCAAGTTCCGAAGCTACTATGAACAGAAGCGATTT	A_23_P365189	CAMTA2	NM_015099	ref|Homo sapiens calmodulin binding transcription activator 2 (CAMTA2), mRNA [NM_015099]	0.325268	0.288648
GATGGGTGAAGCAGTACAAGAATTTGTGGACAAGGAGGAGAAAGATGCCATTGAGGAATT	A_23_P150189	MRE11A	NM_005590	ref|Homo sapiens MRE11_meiotic_recombination_11_homolog_A_(S._cerevisiae)_(MRE11A), transcript_variant_2, mRNA [NM_005590]	0.329356	0.272932
CAAGGTTCGAGCTAAAATCCGTAAGATGAAGGTGACAACAAAAGTCAACCGTCATGACAA	A_32_P215170	ENST00000340301	ENST00000340301	ens|GPS, PLAT and transmembrane domain-containing protein FLJ00285 [Source:UniProtKB/Swiss-Prot;Acc:Q6ZNL0] [ENST00000340301]	0.268298	0.269039
CTGCTTTCGATGTGCCAAGTGTGGCAAAGGCCTTGAGTCAACCACCCTGGCAGACAAGGA	A_24_P225448	CSRP1	NM_004078	ref|Homo sapiens cysteine and glycine-rich protein 1 (CSRP1), mRNA [NM_004078]	0.452188	0.255529
TTATTCATTTCTCCAGCTCTGATCCGCTGTTGTACCAGGGGTCTAATCAGGCCTGTGTCT	A_23_P164228	ATP5G1	NM_005175	ref|Homo sapiens ATP_synthase, H+_transporting, mitochondrial_F0_complex, subunit_C1_(subunit_9)_(ATP5G1), nuclear_gene_encoding_mitochondrial_protein, transcript_variant_1, mRNA [NM_005175]	-0.383937	0.25353
CAGTCGTGTCTGGAGTAGTACAAACCATCTTCTACTGTGACTTCTTCTACTTGTATGTGA	A_23_P211504	KDELR3	NM_016657	ref|Homo sapiens KDEL (Lys-Asp-Glu-Leu) endoplasmic reticulum protein retention receptor 3 (KDELR3), transcript variant 2, mRNA [NM_016657]	-0.250421	0.25247
GTTTGTTTTTGCCTTGTAAACTAGCGCCAAGGAACTGCAGCAAATAAACTCCAACTCTGC	A_23_P83781	CYTH1	NM_004762	ref|Homo sapiens cytohesin 1 (CYTH1), transcript variant 1, mRNA [NM_004762]	-0.257261	0.244991
AGGCAAGGATGGTGGGGCCCCCAGCACCCTCTGTTAGTGCCGCAATAAATGCTCAATCAT	A_23_P107051	TCAP	NM_003673	ref|Homo sapiens titin-cap (telethonin) (TCAP), mRNA [NM_003673]	-0.380998	0.242657
AGACCCTGGATTAAAAGGATGATTTTTAAGCTCTTTAGTCAAGAGACGGTGATGAAGTTT	A_24_P297078	C20orf3	NM_020531	ref|Homo sapiens chromosome_20_open_reading_frame_3_(C20orf3), mRNA [NM_020531]	0.404835	0.242195
TTGCACATGCTCTGGTTGAGATAATAAAAAGTCGCTCACAGCAGCGTAACTTCCAGCTTC	A_23_P250404	RAD50	NM_005732	ref|Homo sapiens RAD50 homolog (S. cerevisiae) (RAD50), transcript variant 1, mRNA [NM_005732]	0.222528	0.233917
GAGATATGTAGAAAGACTCTTTGGTTCACATTCCGATATTAAAATAGTGACATGAACTGG	A_23_P152791	SLC16A6	NM_004694	ref|Homo sapiens solute carrier family 16, member 6 (monocarboxylic acid transporter 7) (SLC16A6), mRNA [NM_004694]	0.241966	0.23053
GTGCAGCGGACTCAGGCTCCAGCTGTGGCTACAACATAGGGTTTTTATACAAGAAAATAA	A_23_P106708	RPS2	NM_002952	ref|Homo sapiens ribosomal protein S2 (RPS2), mRNA [NM_002952]	0.473966	0.226254
CCAGGTGTTGACTATAACCAGATTTACTCTTTGCTTACTAGGTTTTCCATTGTCACCATT	A_32_P151875	ZNF398	NM_020781	ref|Homo sapiens zinc finger protein 398 (ZNF398), transcript variant 2, mRNA [NM_020781]	-0.248661	0.206226
GTTCGATCTGGCAGTGGTATATCTGTCATAAGCTCAACATCTGTAGATCAGAGGCTACCA	A_24_P111061	ITSN1	NM_001001132	ref|Homo sapiens intersectin 1 (SH3 domain protein) (ITSN1), transcript variant 2, mRNA [NM_001001132]	0.424018	0.200769
ATGCGGAAGTCGTCATTTGACAAGTTTTATAAATGAGTATTTGAAGCTCAGGAATAAGTG	A_24_P145911	ENST00000342294	ENST00000342294	ens|Splicing factor, arginine/serine-rich 10 (Transformer-2-beta)(HTRA2-beta)(Transformer 2 protein homolog) [Source:UniProtKB/Swiss-Prot;Acc:P62995] [ENST00000342294]	0.363184	0.197838
CACTGTTGAGGACTGAATTATTCTCCAAGTTGAGAGATGTCCTTGGGTTAAATTAAAAGC	A_24_P289818	ENST00000370659	ENST00000370659	ens|Peptidyl-prolyl cis-trans isomerase (EC 5.2.1.8) [Source:UniProtKB/TrEMBL;Acc:Q5VVH2] [ENST00000370659]	0.362691	0.190605
GGGATTTTCTGTTCCTCCCTGGAGTGGGTGAGGGTGGGAGAAAGTTACATATTTAAAGAA	A_23_P134744	RNF122	NM_024787	ref|Homo sapiens ring_finger_protein_122_(RNF122), mRNA [NM_024787]	-0.481921	0.18731
TCTAAGTAGGGCATCCTTAGAAACTCAGAAGTTGGATCTGATGGCTGAAATATCTAACTT	A_24_P811704	PPFIBP1	NM_003622	ref|Homo sapiens PTPRF interacting protein, binding protein 1 (liprin beta 1) (PPFIBP1), transcript variant 1, mRNA [NM_003622]	0.302452	0.187159
AGATGGTTGCAGGCAAAATGCACTTTATAGAGATTTTCTATTGCTGGGAAGGTGTGTTTC	A_23_P127394	CRY2	NM_021117	ref|Homo sapiens cryptochrome 2 (photolyase-like) (CRY2), transcript variant 1, mRNA [NM_021117]	-0.328761	0.186597
GATATTCAGTCTTTCACAGATACAGTTTATAGGCAAGCAATAAACAGCAAGATGTTTGAG	A_23_P376239	PAPOLA	NM_032632	ref|Homo sapiens poly(A) polymerase alpha (PAPOLA), mRNA [NM_032632]	0.252376	0.185979
TGCAGGACTCACTGGATAGATGTTATTCGACTCCTTCAGGTTGTCTTGAACTGTGTGACT	A_24_P101072	A_24_P101072	A_24_P101072	Unknown	0.492153	0.183255
CAAGCGTCAAGGACGCACTCTGTACGGCTTCGGCGGTTAATCTTTTCGTCAGTTTTCTTC	A_24_P166407	HIST1H4B	NM_003544	ref|Homo sapiens histone_cluster_1, H4b_(HIST1H4B), mRNA [NM_003544]	0.753584	0.181107
TTATGGCTCTTCGAAATCATTTAGTTTCAAGCACACCGGCCACGGATTATTTTCTGCAAC	A_23_P204810	OSBPL8	NM_020841	ref|Homo sapiens oxysterol binding protein-like 8 (OSBPL8), transcript variant 1, mRNA [NM_020841]	0.354799	0.173168
CCTACAAGGGGCATGTGGACAGCAGGGACCTGCGCTACCGTCTGTGGTCTCAATAAAGAA	A_24_P303524	MICALL2	NM_182924	ref|Homo sapiens MICAL-like 2 (MICALL2), transcript variant 1, mRNA [NM_182924]	-0.223222	0.168161
TTCTCATTGTAGATGTCATCTCTCACATTTATATCAGTGAGGTTTGAAATTCTGTGTAGC	A_24_P889070	AK023647	AK023647	gb|Homo sapiens cDNA_FLJ13585_fis, clone_PLACE1009150._[AK023647]	0.293702	0.166007
TTAGTTGCTGTTGGTTGGTTGAACTGAACATATCTTGTCTTAGCACCCAGGAAACAGAAC	A_23_P403284	OTX1	NM_014562	ref|Homo sapiens orthodenticle homeobox 1 (OTX1), mRNA [NM_014562]	0.533111	0.165544
TTCATCATTGGGGTCCATGGTTATGTGCTTGTGTATTCTGTCACCTCTCTGCATAGCTTC	A_23_P2307	RHEBL1	NM_144593	ref|Homo sapiens Ras homolog enriched in brain like 1 (RHEBL1), mRNA [NM_144593]	-0.240232	0.16318
CCAAGAGATGGACATGATGAAAGAAAATCAAAGAAGCGCTATAGAAATGAAGGGAGTCCC	A_24_P75376	ZC3H13	NM_015070	ref|Homo sapiens zinc finger CCCH-type containing 13 (ZC3H13), mRNA [NM_015070]	0.380043	0.162395
TAGTAGAGCCTGAAGTCTTGCAGGACTCACTGGATGTTATTCAACTCCTTCCAGTTGTCT	A_24_P135061	RP11-94I2.2	NM_183372	ref|Homo sapiens hypothetical protein LOC200030 (LOC200030), mRNA [NM_183372]	0.454283	0.160927
AGGTTGGGACACCAGGGAAGAAGATCAACGCCTCACTGAAACATGGCTGTGTTTGCAGCC	A_32_P147241	PKM2	NM_182470	ref|Homo sapiens pyruvate kinase, muscle (PKM2), transcript variant 2, mRNA [NM_182470]	0.250296	0.158516
TGTCAAAAAGCTGCAAGTCGGTCGTTCTCGTGTGTGATCATGAGGTGCACAAATGAAGAA	A_24_P646543	A_24_P646543	A_24_P646543	Unknown	0.303975	0.158377
TGTGTAGTGTATGTTATAATACAGGCTAAGCTGCCACAATAAAAGAGCTTAAATACTGTG	A_24_P376129	ENST00000374057	ENST00000374057	ens|Whirlin_(Autosomal_recessive_deafness_type_31_protein)_[Source:UniProtKB/Swiss-Prot;Acc:Q9P202]_[ENST00000374057]	-0.255997	0.153431
CCCCTTCACCAAAGGTCTTGGTACAACCAGCTGCCCATTTTGTGAAATTTTTATGTAGAA	A_23_P82420	STX1A	NM_004603	ref|Homo sapiens syntaxin 1A (brain) (STX1A), mRNA [NM_004603]	-0.220383	0.152808
AGCTCAATAGCATCTTAACGTGAAGATCAAACAAGAACACAACAAGCCCCTACTGATTTC	A_23_P105028	ATL3	NM_015459	ref|Homo sapiens atlastin GTPase 3 (ATL3), mRNA [NM_015459]	-0.230308	0.151383
GTCTTGCAGGACTCACTGGATAGATGTTATTCGACTCCTTCAGGTTATCTTGAACTGCCT	A_32_P83465	NBPF10	NM_001039703	ref|Homo sapiens neuroblastoma breakpoint family, member 10 (NBPF10), mRNA [NM_001039703]	0.487626	0.14104
TCCCGCCGCTTTGGGGGTGGGCCATGGGATGTGGGTAGTTTTGTCATTTGGAGGGGGCTG	A_32_P85978	ENST00000393927	ENST00000393927	ens|Zinc finger protein 414 [Source:UniProtKB/Swiss-Prot;Acc:Q96IQ9] [ENST00000393927]	-0.237847	0.139319
GACGAGGAAGAGGACTTTGGGGGACAGGCTTCTCCTGTGAGCAGCAGAGCAGCACAATAA	A_23_P57199	GGTLC1	NM_178311	ref|Homo sapiens gamma-glutamyltransferase light chain 1 (GGTLC1), transcript variant A, mRNA [NM_178311]	-0.279326	0.133517
ACGCCCTCTATGACGCAACCTATGAGACCGAGAGCAAGAAGGAGGACCTGGTGTTTATCT	A_24_P118341	A_24_P118341	A_24_P118341	Unknown	0.444324	0.133403
AGTGGACATTGTGGGATCGCTTTGAGGTACAAGGGCTGCAGCCTAATGGTGAGGAGATGA	A_23_P137209	UBA1	NM_003334	ref|Homo sapiens ubiquitin-like modifier activating enzyme 1 (UBA1), transcript variant 1, mRNA [NM_003334]	0.261961	0.13222
ACAAACTACAATCACAGAATGCTATGACCCTGAACAAAATGAATGGAGAGAGATAGCTCC	A_23_P165414	KLHL23	NM_144711	ref|Homo sapiens kelch-like 23 (Drosophila) (KLHL23), mRNA [NM_144711]	0.306041	0.129791
GTGCCTGGAGTCTGGAATTCAGAACGTCAGCACCTGCAGGTTCAGTGCCCCCTTGTTTCT	A_24_P324565	SCARB1	NM_005505	ref|Homo sapiens scavenger receptor class B, member 1 (SCARB1), transcript variant 1, mRNA [NM_005505]	0.365263	0.129642
TGAAAAAGTTAGAATGTCTGAAAAGCCTGGACCTCTTTAACTGTGAGGTTACCAACCTGA	A_23_P20615	ANP32B	NM_006401	ref|Homo sapiens acidic_(leucine-rich)_nuclear_phosphoprotein_32_family, member_B_(ANP32B), mRNA [NM_006401]	0.358244	0.125333
CTGCTCAACATCCGGAGGGAATTCATTGAGAAATATGACAAGTCTCTCCACCAAGCCATT	A_23_P357104	ANXA6	NM_001155	ref|Homo sapiens annexin A6 (ANXA6), transcript variant 1, mRNA [NM_001155]	0.248861	0.124279
ACACCCCTACCCCTCTGTGAGGAGCTGTGGGAAGTGTGGGTTTGTCTCCAGAACAGAAGA	A_23_P30435	TNIP1	NM_006058	ref|Homo sapiens TNFAIP3 interacting protein 1 (TNIP1), mRNA [NM_006058]	-0.241288	0.123169
ATTGCCACGCTCAATGAGTCCTTCAGGCCTGACTATGACTTCAGCACAGCCCGCAGCCAT	A_23_P33072	MAF1	NM_032272	ref|Homo sapiens MAF1 homolog (S. cerevisiae) (MAF1), mRNA [NM_032272]	0.323663	0.122571
AAAGAGGAAGAGGCAGATCCCTACAAGTTTAAAATCAAAGAATTTGAAGATGTTGATCCC	A_32_P153892	TAF3	NM_031923	ref|Homo sapiens TAF3 RNA polymerase II, TATA box binding protein (TBP)-associated factor, 140kDa (TAF3), mRNA [NM_031923]	0.412862	0.112736
TACAGAGCCTTATTCAATTATACTACCAATGTAATCCTATTGCACTGCTCAACAGAATCA	A_32_P211026	A_32_P211026	A_32_P211026	Unknown	-0.499519	0.109967
TACAGAGCCTTATTCAATTATACTACCAATGTAATCCTATTGCACTGCTCAACAGAATCA	A_32_P211026	THC2645562	THC2645562	Unknown	-0.444596	0.108988
AGGACATCACATATGAATGCACGATATGAAGAGCCTGGTTACAGTTTCGACTCCTCTCTG	A_32_P75299	TOMM5	NM_001134484	ref|Homo sapiens translocase_of_outer_mitochondrial_membrane_5_homolog_(yeast)_(TOMM5), nuclear_gene_encoding_mitochondrial_protein, transcript_variant_3, mRNA [NM_001134484]	-0.37204	0.105245
CCAACGTGATGGTGAAGAAGCAGGTGTTTGAGCTACTGGCTGCCCTGTGCATCTACTCTC	A_24_P13649	INF2	NM_032714	ref|Homo sapiens chromosome 14 open reading frame 151 (C14orf151), mRNA [NM_032714]	0.253524	0.1046
CATTCCTTGTACCTTTATTTACACGATCCAAGTTGCAGTGTGCCTAGATTTTCCTCCAAG	A_23_P159986	MGC16121	BC007360	gb|Homo sapiens hypothetical protein MGC16121, mRNA (cDNA clone IMAGE:3627113), complete cds. [BC007360]	-0.326363	0.102785
TGGTTCTGTGCCCGTCTCTGAGACAGTCTCTGTGTGGAATTTGCCTTAAACTGAAGTAAA	A_23_P360804	CPNE5	NM_020939	ref|Homo sapiens copine V (CPNE5), mRNA [NM_020939]	-0.383764	0.0987729
GGTCCTTAGCTGCCCAAACAAATCAGGATTCTGTTGGCAAGCGAAAAAGAGAGTGGCCGC	A_32_P184746	BX090390	BX090390	gb|BX090390 Soares fetal liver spleen 1NFLS Homo sapiens cDNA clone IMAGp998I10652 ; IMAGE:292689, mRNA sequence [BX090390]	-0.256731	0.0962646
CTTCCAAGAAGTGTAATCTACAGTATCACTTCAAATCTAAGCATCCTACTTGTCCTAATA	A_24_P246787	REST	NM_005612	ref|Homo sapiens RE1-silencing transcription factor (REST), mRNA [NM_005612]	0.406077	0.0930269
CACTCCCAAGGAGTGTGGGCCTCAACGCATTGGCAGGGGACGGCCGTGTGCCCTCTCCAG	A_32_P171143	LOC389458	NR_015343	ref|Homo sapiens hypothetical LOC389458 (LOC389458), non-coding RNA [NR_015343]	-0.32616	0.0923498
ATGCCTGGATAAAGCCATGTGGTGAAGGAACGATAAGTATTGTTTCATCATCAATTGTTT	A_32_P37584	A_32_P37584	A_32_P37584	Unknown	0.678148	0.0900098
CAGCATGGGGGGTTGGTTCTTTGGGTTCTGTTTGTTTATTTGTTTAATTTAATGATTTGT	A_23_P138271	ARL8A	NM_138795	ref|Homo sapiens ADP-ribosylation factor-like 8A (ARL8A), mRNA [NM_138795]	-0.242231	0.078166
TGGAGGCTTACTGCAAGAAGTATGAGCAGCTCAAGGCCATGCGGACCCTCAGTTGGAAGC	A_23_P253068	ANAPC2	NM_013366	ref|Homo sapiens anaphase promoting complex subunit 2 (ANAPC2), mRNA [NM_013366]	0.271368	0.076778
CTAGACTCAGATGAAGAGGACGAAGAAGGTGACTACCAGCAAAAGTGCAAAGGCGTCGAA	A_24_P93462	A_24_P93462	A_24_P93462	Unknown	0.435561	0.071675
CCTACGTCATCTAGCCACCCAGCGGCAAATCCAAATAAAGGGGACTTCCACCCAGAGTGG	A_23_P121282	TMEM89	NM_001008269	ref|Homo sapiens transmembrane protein 89 (TMEM89), mRNA [NM_001008269]	-0.395536	0.065218
TGGGTGACTTTGCCTTCCCTGACGAGTTCGTCTTTGACGTCTGGGGCGCCATTGGGGACG	A_23_P130648	GIPC1	NM_005716	ref|Homo sapiens GIPC PDZ domain containing family, member 1 (GIPC1), transcript variant 1, mRNA [NM_005716]	0.365495	0.0643748
ACCAGCTCCTTGAGGCGTGAGTAACAGCCGTTCATGTCGTAGAGCAGCACGTTTACCTGC	A_32_P149011	CN479126	CN479126	gb|CN479126 UI-CF-FN0-afv-i-22-0-UI.s1 UI-CF-FN0 Homo sapiens cDNA clone UI-CF-FN0-afv-i-22-0-UI 3', mRNA sequence [CN479126]	0.389806	0.06358
TTTTGAAGATAAACCGAAACCTTCCAAACAGTCACTTCAGTCTTACCAAGAGGCTTTGCA	A_23_P169558	CSPP1	NM_001077204	ref|Homo sapiens centrosome and spindle pole associated protein 1 (CSPP1), transcript variant 1, mRNA [NM_001077204]	0.651891	0.0626557
CAGCCTGTCCGGGAAGATGCCAAATGGACAAGCCAGCACTCGAACACACAGACTTTGGGA	A_23_P392383	LARP1	NM_033551	ref|Homo sapiens La_ribonucleoprotein_domain_family, member_1_(LARP1), transcript_variant_2, mRNA [NM_033551]	0.271375	0.0600633
CTGCAGCTGAATCACAGCTCTTGCCCTCATTGGTTTTGTTCTTGGTCTCCTAATAAGTGT	A_32_P214925	FAM115C	NM_173678	ref|Homo sapiens family_with_sequence_similarity_115, member_C_(FAM115C), transcript_variant_2, mRNA [NM_173678]	-0.568958	0.0594125
TCCACCCTTTTCTGAGAGTTATTACAGCCAGAAAGTGTGGGCTGAAGATGGTTGGTTTCA	A_23_P97700	TXNIP	NM_006472	ref|Homo sapiens thioredoxin_interacting_protein_(TXNIP), mRNA [NM_006472]	-0.398563	0.0593179
GTTGAAAAGCAGGACAAAGAGAAACCTGAGAAAGACAAGGAAATTAGTCCTAGTGTTACC	A_24_P114459	RYBP	NM_012234	ref|Homo sapiens RING1 and YY1 binding protein (RYBP), mRNA [NM_012234]	0.315297	0.0575866
TGGCCAGCTATGTCCTCTAGGAAATGACAGACCCAACCACCAGCAATAAACATTTCCATT	A_32_P219520	TNFAIP8	NM_014350	ref|Homo sapiens tumor_necrosis_factor, alpha-induced_protein_8_(TNFAIP8), transcript_variant_1, mRNA [NM_014350]	-0.263975	0.0558515
CCTTCTGGCTTTGTTTTAGTTTCTTTTTAAATGAGTAACTGGCCACAATCATGTATACAC	A_32_P43855	BX476711	BX476711	gb|DKFZp686M05188_r1 686 (synonym: hlcc3) Homo sapiens cDNA clone DKFZp686M05188 5', mRNA sequence [BX476711]	-0.200129	0.0496433
GCTAACACACACATGCACACACACACAGAATGAGGCAGAGCTATATGAGTGAGTTATTCT	A_32_P146450	AA854379	AA854379	gb|aj66f12.s1_Soares_parathyroid_tumor_NbHPA_Homo sapiens cDNA_clone_IMAGE:1401455_3', mRNA sequence_[AA854379]	-0.811994	0.0493134
TGTTCCAACTGTTTAAAATTGATCAGGGACCATGAAAAGAAACTTGTGCTTCACCGAAGA	A_23_P82693	PABPC1	NM_002568	ref|Homo sapiens poly(A)_binding_protein, cytoplasmic_1_(PABPC1), mRNA [NM_002568]	0.324399	0.0447467
GCTGGAGAGCCTTTATGTGAAGAAGATGCAACACTGAAAGAACTTCTGATATGTTCTGGA	A_24_P314688	USP40	NM_018218	ref|Homo sapiens ubiquitin_specific_peptidase_40_(USP40), mRNA [NM_018218]	0.34113	0.0419481
GCACAGATCATGAATAACTCAGAAACCATTAGCATATTGTGTGCTTAATTAAGGCTGGAA	A_24_P696924	BC022398	BC022398	gb|Homo sapiens cDNA_clone_IMAGE:4689481._[BC022398]	0.578042	0.0374525
GACTCTTTTAGGATCAGATCTGTGAGCACGTTGGCGAGGAAAAACAAAACAAACAAAAAA	A_23_P348737	NR2F1	NM_005654	ref|Homo sapiens nuclear_receptor_subfamily_2, group_F, member_1_(NR2F1), mRNA [NM_005654]	0.649302	0.035586
AATCCAGGTTGTTGAAAAGACTTTGTACTCCCACTTCCTCCAAATCCATACAGTGAGGAA	A_23_P156957	NCOA7	NM_181782	ref|Homo sapiens nuclear receptor coactivator 7 (NCOA7), transcript variant 1, mRNA [NM_181782]	-0.476201	0.0355175
TGAGTCATTTCCTCTCCTTTGATAACTAGAACTGAAAGCATTTTTAACATTCTTCTCCTG	A_23_P258234	ENST00000368503	ENST00000368503	ens|Discoidin, CUB_and_LCCL_domain-containing_protein_1_Precursor__[Source:UniProtKB/Swiss-Prot;Acc:Q8N8Z6]_[ENST00000368503]	0.227802	0.0303152
AGATTCGTGTGGACATTTTGGAGAACCAGGCTATGGACGTCTCCAATCAGCTGGCCAGAG	A_24_P396662	GSTM4	NM_147148	ref|Homo sapiens glutathione S-transferase mu 4 (GSTM4), transcript variant 2, mRNA [NM_147148]	0.231304	0.0276777
TGCTGTTTGAGGCCCCCCTGAACCCCAGGGCCAACTGCAAGAAGATGACCCAGATCATAT	A_32_P113533	A_32_P113533	A_32_P113533	Unknown	0.520688	0.0264459
TTTTAATTTATTTAGGGGGAATGATGGTTGTCTTTGGATATACTACAGCGATGGCTATTG	A_23_P317056	ND6	ENST00000361681	ens|NADH-ubiquinone oxidoreductase chain 6 (EC 1.6.5.3)(NADH dehydrogenase subunit 6) [Source:UniProtKB/Swiss-Prot;Acc:P03923] [ENST00000361681]	0.471181	0.0252992
AGAGATATTTAGAACATATTACCCTGTGACTTACGTAGGAAACCTAATATGCTGAGTATC	A_24_P114604	TBL1XR1	NM_024665	ref|Homo sapiens transducin_(beta)-like_1_X-linked_receptor_1_(TBL1XR1), mRNA [NM_024665]	0.827287	0.0240016
GAATTAGGGAAATAATTTGGTGGAAACCGGGAATGAGTTCTATTCTTAAACAGCCTTTTT	A_23_P146187	RRS1	NM_015169	ref|Homo sapiens RRS1 ribosome biogenesis regulator homolog (S. cerevisiae) (RRS1), mRNA [NM_015169]	0.216461	0.023793
CATTTTTCTGGGGGTAGGATGAAGAGAAGGCACACAGAGATTCTGGATCTCCTGCTGCCT	A_23_P102611	WISP2	NM_003881	ref|Homo sapiens WNT1 inducible signaling pathway protein 2 (WISP2), mRNA [NM_003881]	-0.208107	0.0200691
CAGTTTGGCAACTGAGTGACAGCTCACCCATAGGCCATCTGAATTTTCACAAACCTGATT	A_23_P112673	ZWILCH	NM_017975	ref|Homo sapiens Zwilch, kinetochore_associated, homolog_(Drosophila)_(ZWILCH), transcript_variant_1, mRNA [NM_017975]	0.250854	0.0155728
GCTGGTAAAATCATTGGTATGTTGTTGGAGATTGGTAATTTGGAACTCCTTCATATGCTT	A_24_P641673	A_24_P641673	A_24_P641673	Unknown	0.286665	0.0125973
TGGAACTGGGGTTGTGTATGATCGAACTCAAGGACAAGTACCAGATTCCCTAACAGATGA	A_24_P187787	SETD2	NM_014159	ref|Homo sapiens SET_domain_containing_2_(SETD2), mRNA [NM_014159]	0.482907	0.00943381
CGCAGTCACACATTAGGGTTAGTATTAAACTTTGTTTAGATGTACCATAATTAACTTGGC	A_23_P211459	PATZ1	NM_014323	ref|Homo sapiens POZ (BTB) and AT hook containing zinc finger 1 (PATZ1), transcript variant 1, mRNA [NM_014323]	0.271522	0.00678831
ACAGTACATACTCCAAGGAGAGGATTAATAGACGTAAAGCCTCTTGGTGTTATATGGGGA	A_32_P47566	UBLCP1	NM_145049	ref|Homo sapiens ubiquitin-like domain containing CTD phosphatase 1 (UBLCP1), mRNA [NM_145049]	0.228395	0.00575109
TTGGAAACTTCATCGTTGAACTTCAAAGTAACTCCGGACATTGAAGAATCCCTTTTGGAG	A_24_P111009	SAFB2	NM_014649	ref|Homo sapiens scaffold_attachment_factor_B2_(SAFB2), mRNA [NM_014649]	0.453096	0.0026457

## Sheet: A1789T PathwayExpress results
Rank	Database Name	Pathway Name	Pathway URL	Impact Factor	#Genes in Pathway	#Input Genes in Pathway	#Pathway Genes on Chip	%InputGenes in Pathway	%PathwayGenes in Input	Unique Pathway-id
1	KEGG	Type II diabetes mellitus	http://www.genome.jp/kegg-bin/mark_pathway_www?@hsa04930/default%3dyellow/hsa:5315%09red,white/hsa:777%09red,white/	9.612	45	2	42	0.637	4.444	1:04930
2	KEGG	MAPK signaling pathway	http://www.genome.jp/kegg-bin/mark_pathway_www?@hsa04010/default%3dyellow/hsa:2353%09red,white/hsa:1843%09red,white/hsa:8911%09red,white/hsa:777%09red,white/hsa:2316%09red,white/hsa:1649%09blue,white/hsa:208%09blue,white/	8.995	272	7	263	2.229	2.574	1:04010
3	KEGG	Colorectal cancer	http://www.genome.jp/kegg-bin/mark_pathway_www?@hsa05210/default%3dyellow/hsa:2353%09red,white/hsa:1857%09red,white/hsa:11211%09blue,white/hsa:595%09red,white/hsa:4088%09blue,white/hsa:208%09blue,white/	7.793	84	6	82	1.911	7.143	1:05210
4	KEGG	Cell cycle	http://www.genome.jp/kegg-bin/mark_pathway_www?@hsa04110/default%3dyellow/hsa:29882%09red,white/hsa:595%09red,white/hsa:51433%09blue,white/hsa:4088%09blue,white/hsa:6500%09red,white/hsa:2810%09red,white/hsa:8243%09blue,white/	7.212	118	7	111	2.229	5.932	1:04110
5	KEGG	Circadian rhythm	http://www.genome.jp/kegg-bin/mark_pathway_www?@hsa04742/default%3dyellow/hsa:2782%09red,white/	6.722	13	1	13	0.318	7.692	1:04710
6	KEGG	Taste transduction	http://www.genome.jp/kegg-bin/mark_pathway_www?@hsa04710/default%3dyellow/hsa:1408%09blue,white/	6.336	53	1	51	0.318	1.887	1:04742
7	KEGG	Wnt signaling pathway	http://www.genome.jp/kegg-bin/mark_pathway_www?@hsa04310/default%3dyellow/hsa:79718%09red,white/hsa:1857%09red,white/hsa:11211%09blue,white/hsa:595%09red,white/hsa:4088%09blue,white/hsa:6500%09red,white/	6.125	152	6	149	1.911	3.947	1:04310
8	KEGG	Calcium signaling pathway	http://www.genome.jp/kegg-bin/mark_pathway_www?@hsa04020/default%3dyellow/hsa:8911%09red,white/hsa:777%09red,white/	6.022	182	2	176	0.637	1.099	1:04020
9	KEGG	Maturity onset diabetes of the young	http://www.genome.jp/kegg-bin/mark_pathway_www?@hsa04950/default%3dyellow/hsa:3280%09red,white/	5.858	24	1	23	0.318	4.167	1:04950
10	KEGG	Non-homologous end-joining	http://www.genome.jp/kegg-bin/mark_pathway_www?@hsa03450/default%3dyellow/hsa:4361%09red,white/hsa:10111%09red,white/	4.793	14	2	13	0.637	14.286	1:03450
11	KEGG	Prostate cancer	http://www.genome.jp/kegg-bin/mark_pathway_www?@hsa05215/default%3dyellow/hsa:3326%09red,white/hsa:595%09red,white/hsa:64764%09blue,white/hsa:208%09blue,white/	4.461	90	4	88	1.274	4.444	1:05215
12	KEGG	Pathways in cancer	http://www.genome.jp/kegg-bin/mark_pathway_www?@hsa05200/default%3dyellow/hsa:3326%09red,white/hsa:2353%09red,white/hsa:1857%09red,white/hsa:11211%09blue,white/hsa:595%09red,white/hsa:3913%09blue,white/hsa:11186%09blue,white/hsa:4088%09blue,white/hsa:208%09blue,white/	4.376	330	9	326	2.866	2.727	1:05200
13	KEGG	Long-term potentiation	http://www.genome.jp/kegg-bin/mark_pathway_www?@hsa04720/default%3dyellow/hsa:5501%09blue,white/	4.02	73	1	71	0.318	1.37	1:04720
14	KEGG	Basal cell carcinoma	http://www.genome.jp/kegg-bin/mark_pathway_www?@hsa05217/default%3dyellow/hsa:1857%09red,white/hsa:11211%09blue,white/	3.999	55	2	55	0.637	3.636	1:05217
15	KEGG	Non-small cell lung cancer	http://www.genome.jp/kegg-bin/mark_pathway_www?@hsa05223/default%3dyellow/hsa:595%09red,white/hsa:11186%09blue,white/hsa:208%09blue,white/	3.928	54	3	53	0.955	5.556	1:05223
16	KEGG	Bladder cancer	http://www.genome.jp/kegg-bin/mark_pathway_www?@hsa05219/default%3dyellow/hsa:595%09red,white/hsa:11186%09blue,white/	3.869	42	2	41	0.637	4.762	1:05219
17	KEGG	Pancreatic cancer	http://www.genome.jp/kegg-bin/mark_pathway_www?@hsa05212/default%3dyellow/hsa:595%09red,white/hsa:4088%09blue,white/hsa:208%09blue,white/	3.635	72	3	72	0.955	4.167	1:05212
18	KEGG	Parkinson''s disease	http://www.genome.jp/kegg-bin/mark_pathway_www?@hsa05012/default%3dyellow/hsa:7317%09red,white/hsa:516%09blue,white/hsa:4541%09red,white/	3.6	137	3	118	0.955	2.19	1:05012
19	KEGG	Axon guidance	http://www.genome.jp/kegg-bin/mark_pathway_www?@hsa04360/default%3dyellow/hsa:1072%09red,white/hsa:3897%09red,white/hsa:57522%09red,white/	3.501	129	3	128	0.955	2.326	1:04360
20	KEGG	Notch signaling pathway	http://www.genome.jp/kegg-bin/mark_pathway_www?@hsa04330/default%3dyellow/hsa:3280%09red,white/hsa:1857%09red,white/	3.499	47	2	47	0.637	4.255	1:04330
21	KEGG	Homologous recombination	http://www.genome.jp/kegg-bin/mark_pathway_www?@hsa03440/default%3dyellow/hsa:4361%09red,white/hsa:10111%09red,white/	3.431	28	2	27	0.637	7.143	1:03440
22	KEGG	Basal transcription factors	http://www.genome.jp/kegg-bin/mark_pathway_www?@hsa03022/default%3dyellow/hsa:2969%09red,white/hsa:51616%09blue,white/	3.402	37	2	32	0.637	5.405	1:03022
23	KEGG	Melanogenesis	http://www.genome.jp/kegg-bin/mark_pathway_www?@hsa04916/default%3dyellow/hsa:1857%09red,white/hsa:11211%09blue,white/hsa:64764%09blue,white/	3.333	102	3	102	0.955	2.941	1:04916
24	KEGG	Chronic myeloid leukemia	http://www.genome.jp/kegg-bin/mark_pathway_www?@hsa05220/default%3dyellow/hsa:595%09red,white/hsa:4088%09blue,white/hsa:208%09blue,white/	3.261	75	3	73	0.955	4	1:05220
25	KEGG	mTOR signaling pathway	http://www.genome.jp/kegg-bin/mark_pathway_www?@hsa04150/default%3dyellow/hsa:1975%09red,white/hsa:208%09blue,white/	3.172	52	2	50	0.637	3.846	1:04150
26	KEGG	Insulin signaling pathway	http://www.genome.jp/kegg-bin/mark_pathway_www?@hsa04910/default%3dyellow/hsa:5315%09red,white/hsa:10211%09red,white/hsa:5501%09blue,white/hsa:208%09blue,white/	3.128	138	4	135	1.274	2.899	1:04910
27	KEGG	Systemic lupus erythematosus	http://www.genome.jp/kegg-bin/mark_pathway_www?@hsa05322/default%3dyellow/hsa:8368%09red,white/hsa:8366%09red,white/hsa:6741%09red,white/	2.983	144	3	119	0.955	2.083	1:05322
28	KEGG	Small cell lung cancer	http://www.genome.jp/kegg-bin/mark_pathway_www?@hsa05222/default%3dyellow/hsa:595%09red,white/hsa:3913%09blue,white/hsa:208%09blue,white/	2.962	86	3	85	0.955	3.488	1:05222
29	KEGG	Focal adhesion	http://www.genome.jp/kegg-bin/mark_pathway_www?@hsa04510/default%3dyellow/hsa:595%09red,white/hsa:3913%09blue,white/hsa:5501%09blue,white/hsa:2316%09red,white/hsa:208%09blue,white/	2.911	203	5	198	1.592	2.463	1:04510
30	KEGG	Acute myeloid leukemia	http://www.genome.jp/kegg-bin/mark_pathway_www?@hsa05221/default%3dyellow/hsa:595%09red,white/hsa:208%09blue,white/	2.743	59	2	55	0.637	3.39	1:05221
31	KEGG	Endometrial cancer	http://www.genome.jp/kegg-bin/mark_pathway_www?@hsa05213/default%3dyellow/hsa:595%09red,white/hsa:208%09blue,white/	2.735	52	2	50	0.637	3.846	1:05213
32	KEGG	Ubiquitin mediated proteolysis	http://www.genome.jp/kegg-bin/mark_pathway_www?@hsa04120/default%3dyellow/hsa:29882%09red,white/hsa:51433%09blue,white/hsa:7317%09red,white/hsa:6500%09red,white/	2.658	138	4	131	1.274	2.899	1:04120
33	KEGG	Cell adhesion molecules (CAMs)	http://www.genome.jp/kegg-bin/mark_pathway_www?@hsa04514/default%3dyellow/hsa:3897%09red,white/	2.527	134	1	128	0.318	0.746	1:04514
34	KEGG	B cell receptor signaling pathway	http://www.genome.jp/kegg-bin/mark_pathway_www?@hsa04662/default%3dyellow/hsa:2353%09red,white/hsa:208%09blue,white/	2.467	65	2	65	0.637	3.077	1:04662
35	KEGG	Antigen processing and presentation	http://www.genome.jp/kegg-bin/mark_pathway_www?@hsa04612/default%3dyellow/hsa:3326%09red,white/hsa:3309%09blue,white/	2.427	89	2	72	0.637	2.247	1:04612
36	KEGG	Melanoma	http://www.genome.jp/kegg-bin/mark_pathway_www?@hsa05218/default%3dyellow/hsa:595%09red,white/hsa:208%09blue,white/	2.42	71	2	71	0.637	2.817	1:05218
37	KEGG	Glioma	http://www.genome.jp/kegg-bin/mark_pathway_www?@hsa05214/default%3dyellow/hsa:595%09red,white/hsa:208%09blue,white/	2.372	65	2	64	0.637	3.077	1:05214
38	KEGG	p53 signaling pathway	http://www.genome.jp/kegg-bin/mark_pathway_www?@hsa04115/default%3dyellow/hsa:595%09red,white/hsa:2810%09red,white/	2.122	69	2	68	0.637	2.899	1:04115
39	KEGG	T cell receptor signaling pathway	http://www.genome.jp/kegg-bin/mark_pathway_www?@hsa04660/default%3dyellow/hsa:2353%09red,white/hsa:208%09blue,white/	2.104	108	2	107	0.637	1.852	1:04660
40	KEGG	TGF-beta signaling pathway	http://www.genome.jp/kegg-bin/mark_pathway_www?@hsa04350/default%3dyellow/hsa:4088%09blue,white/hsa:6500%09red,white/	2.101	87	2	84	0.637	2.299	1:04350
41	KEGG	$hsa05131$	http://www.genome.jp/kegg-bin/mark_pathway_www?@hsa05131/default%3dyellow/hsa:4691%09red,white/	2.089	54	1	51	0.318	1.852	1:05131
42	KEGG	Pathogenic Escherichia coli infection	http://www.genome.jp/kegg-bin/mark_pathway_www?@hsa05130/default%3dyellow/hsa:4691%09red,white/	2.089	54	1	51	0.318	1.852	1:05130
43	KEGG	Ribosome	http://www.genome.jp/kegg-bin/mark_pathway_www?@hsa03010/default%3dyellow/hsa:6187%09red,white/hsa:7311%09blue,white/	2.013	101	2	82	0.637	1.98	1:03010
44	KEGG	Thyroid cancer	http://www.genome.jp/kegg-bin/mark_pathway_www?@hsa05216/default%3dyellow/hsa:595%09red,white/	1.972	29	1	28	0.318	3.448	1:05216
45	KEGG	Cytokine-cytokine receptor interaction	http://www.genome.jp/kegg-bin/mark_pathway_www?@hsa04060/default%3dyellow/hsa:6347%09blue,white/	1.837	263	1	254	0.318	0.38	1:04060
46	KEGG	ECM-receptor interaction	http://www.genome.jp/kegg-bin/mark_pathway_www?@hsa04512/default%3dyellow/hsa:3913%09blue,white/hsa:960%09blue,white/	1.805	84	2	83	0.637	2.381	1:04512
47	KEGG	Toll-like receptor signaling pathway	http://www.genome.jp/kegg-bin/mark_pathway_www?@hsa04620/default%3dyellow/hsa:2353%09red,white/hsa:208%09blue,white/	1.779	102	2	96	0.637	1.961	1:04620
48	KEGG	Huntington''s disease	http://www.genome.jp/kegg-bin/mark_pathway_www?@hsa05016/default%3dyellow/hsa:64764%09blue,white/hsa:5978%09red,white/hsa:516%09blue,white/	1.617	189	3	171	0.955	1.587	1:05016
49	KEGG	Apoptosis	http://www.genome.jp/kegg-bin/mark_pathway_www?@hsa04210/default%3dyellow/hsa:208%09blue,white/	1.572	89	1	88	0.318	1.124	1:04210
50	KEGG	VEGF signaling pathway	http://www.genome.jp/kegg-bin/mark_pathway_www?@hsa04370/default%3dyellow/hsa:208%09blue,white/	1.531	74	1	72	0.318	1.351	1:04370
51	KEGG	Tight junction	http://www.genome.jp/kegg-bin/mark_pathway_www?@hsa04530/default%3dyellow/hsa:11336%09red,white/hsa:208%09blue,white/	1.511	135	2	130	0.637	1.481	1:04530
52	KEGG	ErbB signaling pathway	http://www.genome.jp/kegg-bin/mark_pathway_www?@hsa04012/default%3dyellow/hsa:208%09blue,white/	1.484	87	1	85	0.318	1.149	1:04012
53	KEGG	Regulation of actin cytoskeleton	http://www.genome.jp/kegg-bin/mark_pathway_www?@hsa04810/default%3dyellow/hsa:1072%09red,white/hsa:5501%09blue,white/	1.459	217	2	209	0.637	0.922	1:04810
54	KEGG	SNARE interactions in vesicular transport	http://www.genome.jp/kegg-bin/mark_pathway_www?@hsa04130/default%3dyellow/hsa:6804%09blue,white/	1.409	38	1	36	0.318	2.632	1:04130
55	KEGG	Jak-STAT signaling pathway	http://www.genome.jp/kegg-bin/mark_pathway_www?@hsa04630/default%3dyellow/hsa:595%09red,white/hsa:208%09blue,white/	1.249	155	2	147	0.637	1.29	1:04630
56	KEGG	Adipocytokine signaling pathway	http://www.genome.jp/kegg-bin/mark_pathway_www?@hsa04920/default%3dyellow/hsa:208%09blue,white/	1.189	67	1	67	0.318	1.493	1:04920
57	KEGG	Renal cell carcinoma	http://www.genome.jp/kegg-bin/mark_pathway_www?@hsa05211/default%3dyellow/hsa:208%09blue,white/	1.181	69	1	68	0.318	1.449	1:05211
58	KEGG	Vibrio cholerae infection	http://www.genome.jp/kegg-bin/mark_pathway_www?@hsa05110/default%3dyellow/hsa:11015%09blue,white/	1.142	62	1	60	0.318	1.613	1:05110
59	KEGG	Fc epsilon RI signaling pathway	http://www.genome.jp/kegg-bin/mark_pathway_www?@hsa04664/default%3dyellow/hsa:208%09blue,white/	1.128	78	1	75	0.318	1.282	1:04664
60	KEGG	Alzheimer''s disease	http://www.genome.jp/kegg-bin/mark_pathway_www?@hsa05010/default%3dyellow/hsa:516%09blue,white/	1.082	178	1	160	0.318	0.562	1:05010
61	KEGG	Adherens junction	http://www.genome.jp/kegg-bin/mark_pathway_www?@hsa04520/default%3dyellow/hsa:4088%09blue,white/	1.054	78	1	76	0.318	1.282	1:04520
62	KEGG	Hematopoietic cell lineage	http://www.genome.jp/kegg-bin/mark_pathway_www?@hsa04640/default%3dyellow/hsa:960%09blue,white/	0.901	87	1	82	0.318	1.149	1:04640

## Sheet: A1789T mapped genes
Gene Symbol	Log2 (Fold Change)	#Pathways for InputIds	Gene Name
AKT2	-0.293168	26	v-akt murine thymoma viral oncogene homolog 2 (EC:2.7.11.1)
CCND1	0.362211	18	cyclin D1
SMAD3	-0.267532	8	SMAD family member 3
FOS	0.451578	6	v-fos FBJ murine osteosarcoma viral oncogene homolog
DVL3	0.270931	6	dishevelled, dsh homolog 3 (Drosophila)
FZD10	-0.559942	5	frizzled homolog 10 (Drosophila)
LAMB2	-0.204107	4	laminin, beta 2 (laminin S)
PPP1CC	-0.428683	4	protein phosphatase 1, catalytic subunit, gamma isoform
SKP1	0.335321	4	S-phase kinase-associated protein 1
HSP90AB1	0.541023	3	heat shock protein 90kDa alpha (cytosolic), class B member 1
CACNA1E	0.981074	3	calcium channel, voltage-dependent, R type, alpha 1E subunit
ATP5G1	-0.383937	3	ATP synthase, H+ transporting, mitochondrial F0 complex, subunit C1
RASSF1	-0.276616	3	Ras association (RalGDS/AF-6) domain family member 1
CREB3L2	-0.280514	3	cAMP responsive element binding protein 3-like 2
L1CAM	0.345463	2	L1 cell adhesion molecule
RAD50	0.222528	2	RAD50 homolog (S. cerevisiae)
NCL	0.574999	2	nucleolin
CFL1	0.34528	2	cofilin 1 (non-muscle)
UBA1	0.261961	2	ubiquitin-like modifier activating enzyme 1 (EC:6.3.2.19)
CACNA1I	1.22932	2	calcium channel, voltage-dependent, T type, alpha 1I subunit
PKM2	0.250296	2	pyruvate kinase, muscle (EC:2.7.1.40)
HES1	0.464836	2	hairy and enhancer of split 1, (Drosophila)
ANAPC5	-0.301529	2	anaphase promoting complex subunit 5
ANAPC2	0.271368	2	anaphase promoting complex subunit 2
MRE11A	0.329356	2	MRE11 meiotic recombination 11 homolog A (S. cerevisiae)
CD44	-0.223441	2	CD44 molecule (Indian blood group)
SFN	0.312266	2	stratifin
FLNA	0.536921	2	filamin A, alpha (actin binding protein 280)
EXOC3	0.483889	1	exocyst complex component 3
DDIT3	-0.309577	1	DNA-damage-inducible transcript 3
STX1A	-0.220383	1	syntaxin 1A (brain)
CRY2	-0.328761	1	cryptochrome 2 (photolyase-like)
GNB1	0.551719	1	guanine nucleotide binding protein (G protein), beta polypeptide 1
SMC1A	-0.275451	1	structural maintenance of chromosomes 1A
RPS2	0.473966	1	ribosomal protein S2
ND6	0.471181	1	NADH dehydrogenase, subunit 6 (complex I)
HIST1H4L	0.938511	1	histone cluster 1, H4l
HIST1H4B	0.753584	1	histone cluster 1, H4b
EIF4B	0.402457	1	eukaryotic translation initiation factor 4B
SSB	0.302091	1	Sjogren syndrome antigen B (autoantigen La)
KDELR3	-0.250421	1	KDEL (Lys-Asp-Glu-Leu) endoplasmic reticulum protein retention
SRGAP1	0.453837	1	SLIT-ROBO Rho GTPase activating protein 1
HSPA5	-0.426894	1	heat shock 70kDa protein 5 (glucose-regulated protein, 78kDa)
TAF9B	-0.357037	1	TAF9B RNA polymerase II, TATA box binding protein (TBP)-associated
TBL1XR1	0.827287	1	transducin (beta)-like 1 X-linked receptor 1
CCL2	-0.34964	1	chemokine (C-C motif) ligand 2
GTF2I	0.399497	1	general transcription factor II, i
FLOT1	0.446017	1	flotillin 1
DUSP1	0.384449	1	dual specificity phosphatase 1 (EC:3.1.3.16 3.1.3.48)
REST	0.406077	1	RE1-silencing transcription factor
UBA52	-0.305669	1	ubiquitin A-52 residue ribosomal protein fusion product 1
TYW1	0.331201	0	tRNA-yW synthesizing protein 1 homolog (S. cerevisiae)
A_24_P646543	0.303975	0	A_24_P646543
A_24_P101072	0.492153	0	A_24_P101072
BX090390	-0.256731	0	BX090390
CLPTM1	0.363194	0	cleft lip and palate associated transmembrane protein 1
EEF1E1	-0.430904	0	eukaryotic translation elongation factor 1 epsilon 1
ENST00000368503	0.227802	0	ENST00000368503
NMB	-0.502507	0	neuromedin B
ANKRD36B	0.341296	0	ankyrin repeat domain 36B
PHF20L1	-0.351073	0	PHD finger protein 20-like 1
A_24_P625683	0.553922	0	A_24_P625683
CD239565	-0.278004	0	CD239565
GSTM4	0.231304	0	glutathione S-transferase mu 4 (EC:2.5.1.18)
CHRAC1	0.327201	0	chromatin accessibility complex 1
A_32_P188143	1.3682	0	A_32_P188143
LOC100292427	0.319932	0	LOC100292427
A_24_P75708	0.367568	0	A_24_P75708
BX476711	-0.200129	0	BX476711
MED17	0.325205	0	mediator complex subunit 17
SNRNP70	0.525225	0	small nuclear ribonucleoprotein 70kDa (U1)
ENST00000378679	-0.228291	0	ENST00000378679
ARPP-19	-0.247474	0	cyclic AMP phosphoprotein, 19 kD
A_24_P565496	-0.460291	0	A_24_P565496
RHEBL1	-0.240232	0	Ras homolog enriched in brain like 1
SPSB3	-0.220329	0	splA/ryanodine receptor domain and SOCS box containing 3
FLJ22795	-0.279958	0	FLJ22795
SPSB1	-0.249393	0	splA/ryanodine receptor domain and SOCS box containing 1
VPS13A	0.610147	0	vacuolar protein sorting 13 homolog A (S. cerevisiae)
ZNF831	0.273197	0	zinc finger protein 831
LOC100130910	-0.309252	0	LOC100130910
ITPKC	-0.259493	0	inositol 1,4,5-trisphosphate 3-kinase C (EC:2.7.1.127)
UBLCP1	0.228395	0	ubiquitin-like domain containing CTD phosphatase 1 (EC:3.1.3.16)
ENST00000374057	-0.255997	0	ENST00000374057
EIF5	-0.3758	0	eukaryotic translation initiation factor 5
SEC14L1	0.278407	0	SEC14-like 1 (S. cerevisiae)
OSBPL8	0.354799	0	oxysterol binding protein-like 8
NFKBIZ	0.393095	0	nuclear factor of kappa light polypeptide gene enhancer in B-cells
INF2	0.253524	0	inverted formin, FH2 and WH2 domain containing
PAG1	-0.447106	0	phosphoprotein associated with glycosphingolipid microdomains 1
A_24_P794833	0.425262	0	A_24_P794833
TCAP	-0.380998	0	titin-cap (telethonin)
AHNAK	-0.398811	0	AHNAK nucleoprotein
RP11-94I2.2	0.454283	0	hypothetical protein LOC200030
ATF4C	0.317814	0	activating transcription factor 4C
LLPH	0.303543	0	LLP homolog, long-term synaptic facilitation (Aplysia)
SMOX	-0.218547	0	spermine oxidase
ANKRD36	0.359726	0	ANKRD36
IFIT2	0.471081	0	interferon-induced protein with tetratricopeptide repeats 2
FAM76A	0.275814	0	family with sequence similarity 76, member A
EIF5A	0.392312	0	eukaryotic translation initiation factor 5A
CPNE5	-0.383764	0	copine V
CCDC45	-0.300506	0	coiled-coil domain containing 45
ANKRD32	0.359059	0	ankyrin repeat domain 32
AK123297	0.416122	0	AK123297
RGS16	0.397366	0	regulator of G-protein signaling 16
SRGN	0.257463	0	serglycin
ENST00000340301	0.268298	0	ENST00000340301
MOCS2	0.322704	0	molybdenum cofactor synthesis 2
LOC389458	-0.32616	0	LOC389458
CTDSP2	-0.551846	0	CTD (carboxy-terminal domain, RNA polymerase II, polypeptide A)
SDAD1	0.435577	0	SDA1 domain containing 1
TUFT1	-0.245245	0	tuftelin 1
SCARB1	0.365263	0	scavenger receptor class B, member 1
CORT	-0.287654	0	cortistatin
NUP160	-0.209654	0	nucleoporin 160kDa
G6PC3	0.313238	0	glucose 6 phosphatase, catalytic, 3 (EC:3.1.3.9)
GGTLC1	-0.279326	0	gamma-glutamyltransferase light chain 1 (EC:2.3.2.2)
FAM115C	-0.568958	0	family with sequence similarity 115, member C
TAF3	0.412862	0	TAF3 RNA polymerase II, TATA box binding protein (TBP)-associated
DDX27	-0.435351	0	DEAD (Asp-Glu-Ala-Asp) box polypeptide 27
A_24_P349590	0.453124	0	A_24_P349590
TFF1	-0.519768	0	trefoil factor 1
SLC30A1	0.408533	0	solute carrier family 30 (zinc transporter), member 1
SORD	0.511603	0	sorbitol dehydrogenase (EC:1.1.1.14)
CYTH1	-0.257261	0	cytohesin 1
U68494	0.383835	0	U68494
FKBP1A	0.31137	0	FK506 binding protein 1A, 12kDa (EC:5.2.1.8)
ZWILCH	0.250854	0	Zwilch, kinetochore associated, homolog (Drosophila)
MICALL2	-0.223222	0	MICAL-like 2
SFRS4	0.569728	0	splicing factor, arginine/serine-rich 4
SETD2	0.482907	0	SET domain containing 2 (EC:2.1.1.43)
PPFIBP1	0.302452	0	PTPRF interacting protein, binding protein 1 (liprin beta 1)
CCDC88A	0.404715	0	coiled-coil domain containing 88A
AK023647	0.293702	0	AK023647
CEP97	0.490322	0	centrosomal protein 97kDa
ERC1	0.52082	0	ELKS/RAB6-interacting/CAST family member 1
A_24_P929974	-0.472708	0	A_24_P929974
ZNF398	-0.248661	0	zinc finger protein 398
ENST00000370659	0.362691	0	ENST00000370659
ZNF395	0.504698	0	zinc finger protein 395
FKBP4	0.414432	0	FK506 binding protein 4, 59kDa (EC:5.2.1.8)
ENST00000327934	0.57096	0	ENST00000327934
AK024898	-0.231254	0	AK024898
A_32_P213002	-0.307437	0	A_32_P213002
DNAJB2	-0.343987	0	DnaJ (Hsp40) homolog, subfamily B, member 2
A_24_P110082	-0.498551	0	A_24_P110082
LOC339240	-0.235276	0	LOC339240
AA854379	-0.811994	0	AA854379
LOC119358	-0.524761	0	LOC119358
USP42	0.50049	0	ubiquitin specific peptidase 42 (EC:3.1.2.15)
LOC388152	-0.29801	0	LOC388152
USP40	0.34113	0	ubiquitin specific peptidase 40 (EC:3.1.2.15)
ARL8A	-0.242231	0	ADP-ribosylation factor-like 8A
A_32_P514599	0.449158	0	A_32_P514599
TBC1D8	-0.286731	0	TBC1 domain family, member 8 (with GRAM domain)
ENST00000342294	0.363184	0	ENST00000342294
A_24_P565503	-0.532304	0	A_24_P565503
ANKRD18A	0.494508	0	ankyrin repeat domain 18A
RNF122	-0.481921	0	ring finger protein 122
ENST00000420629	-0.299388	0	ENST00000420629
ENST00000313339	0.52795	0	ENST00000313339
LARP1	0.271375	0	La ribonucleoprotein domain family, member 1
METT5D1	0.509349	0	methyltransferase 5 domain containing 1 (EC:2.1.1.-)
CSRP1	0.452188	0	cysteine and glycine-rich protein 1
ALPL	0.299451	0	alkaline phosphatase, liver/bone/kidney (EC:3.1.3.1)
NBPF10	0.487626	0	neuroblastoma breakpoint family, member 10
THC2645562	-0.444596	0	THC2645562
ITSN1	0.424018	0	intersectin 1 (SH3 domain protein)
LOC646346	0.211961	0	LOC646346
OBFC2B	0.407078	0	oligonucleotide/oligosaccharide-binding fold containing 2B
BCL3	-0.238383	0	B-cell CLL/lymphoma 3
ENST00000382819	0.349692	0	ENST00000382819
ANKRD11	0.512827	0	ankyrin repeat domain 11
ANP32E	0.309673	0	acidic (leucine-rich) nuclear phosphoprotein 32 family, member E
BF869497	0.456287	0	BF869497
PATZ1	0.271522	0	POZ (BTB) and AT hook containing zinc finger 1
A_24_P118341	0.444324	0	A_24_P118341
THC2526402	-0.292164	0	THC2526402
BSDC1	-0.245687	0	BSD domain containing 1
ANP32B	0.358244	0	acidic (leucine-rich) nuclear phosphoprotein 32 family, member B
HSP90AB3P	0.553827	0	HSP90AB3P
ASRGL1	-0.288525	0	asparaginase like 1 (EC:3.5.1.1)
S100A13	-0.360277	0	S100 calcium binding protein A13
CTTNBP2NL	0.369495	0	CTTNBP2 N-terminal like
THC2619545	-0.278876	0	THC2619545
ENST00000393927	-0.237847	0	ENST00000393927
YBX1	0.37484	0	Y box binding protein 1
WISP2	-0.208107	0	WNT1 inducible signaling pathway protein 2
ASGR1	-0.313	0	asialoglycoprotein receptor 1
CDC42BPA	0.647253	0	CDC42 binding protein kinase alpha (DMPK-like) (EC:2.7.11.1)
MAF1	0.323663	0	MAF1 homolog (S. cerevisiae)
ZNF37B	0.448397	0	ZNF37B
AK022109	-0.470248	0	AK022109
OS9	0.436418	0	osteosarcoma amplified 9, endoplasmic reticulum associated protein
ZMAT2	0.37746	0	zinc finger, matrin type 2
PCBP4	-0.353099	0	poly(rC) binding protein 4
MGC16121	-0.326363	0	MGC16121
NCOA7	-0.476201	0	nuclear receptor coactivator 7
RAB11FIP1	-0.324054	0	RAB11 family interacting protein 1 (class I)
A_24_P32895	-0.573957	0	A_24_P32895
C6orf150	0.318077	0	chromosome 6 open reading frame 150
ZC3H11A	-0.240619	0	zinc finger CCCH-type containing 11A
AK126245	-0.256765	0	AK126245
HSPD1P6	0.377255	0	HSPD1P6
TNIP1	-0.241288	0	TNFAIP3 interacting protein 1
A_24_P33213	0.27141	0	A_24_P33213
A_32_P107833	-0.314771	0	A_32_P107833
LOC100133781	-0.234446	0	LOC100133781
ENST00000444996	-0.563359	0	ENST00000444996
RRS1	0.216461	0	RRS1 ribosome biogenesis regulator homolog (S. cerevisiae)
CCDC91	0.445461	0	coiled-coil domain containing 91
AK130644	-0.381472	0	AK130644
AKAP13	-0.24544	0	A kinase (PRKA) anchor protein 13
A_24_P641673	0.286665	0	A_24_P641673
A_32_P211026	-0.499519	0	A_32_P211026
IMPDH1	0.30672	0	IMP (inosine monophosphate) dehydrogenase 1 (EC:1.1.1.205)
POFUT2	-0.245697	0	protein O-fucosyltransferase 2 (EC:2.4.1.221)
ATL3	-0.230308	0	atlastin GTPase 3
PABPC1	0.324399	0	poly(A) binding protein, cytoplasmic 1
PRKRIR	0.269595	0	protein-kinase, interferon-inducible double stranded RNA dependent
OTX1	0.533111	0	orthodenticle homeobox 1
C11orf75	-0.238808	0	chromosome 11 open reading frame 75
LOC646791	0.370244	0	LOC646791
CTGF	0.552501	0	connective tissue growth factor
CNPY3	0.356485	0	canopy 3 homolog (zebrafish)
ARID5B	-0.353087	0	AT rich interactive domain 5B (MRF1-like)
FAM100B	-0.296331	0	family with sequence similarity 100, member B
A_24_P24982	0.326244	0	A_24_P24982
A_32_P206561	-0.362403	0	A_32_P206561
ZCCHC7	0.434039	0	zinc finger, CCHC domain containing 7
A_24_P392312	-0.500834	0	A_24_P392312
A_24_P93462	0.435561	0	A_24_P93462
ZC3H3	0.204963	0	zinc finger CCCH-type containing 3
ARHGEF10L	-0.28074	0	Rho guanine nucleotide exchange factor (GEF) 10-like
AF037219	-0.512793	0	AF037219
A_32_P113533	0.520688	0	A_32_P113533
BF895757	0.450088	0	BF895757
KRT7	0.231076	0	keratin 7
SAFB2	0.453096	0	scaffold attachment factor B2
ATRX	0.287105	0	alpha thalassemia/mental retardation syndrome X-linked (RAD54
AK123483	-0.25928	0	AK123483
ZCCHC17	0.40027	0	zinc finger, CCHC domain containing 17
PAPOLA	0.252376	0	poly(A) polymerase alpha (EC:2.7.7.19)
A_24_P706901	0.463174	0	A_24_P706901
RASA4	-0.578791	0	RAS p21 protein activator 4
HEY1	-0.333452	0	hairy/enhancer-of-split related with YRPW motif 1
FRMD8	-0.442251	0	FERM domain containing 8
ANXA6	0.248861	0	annexin A6
WIPI2	-0.351508	0	WD repeat domain, phosphoinositide interacting 2
A_32_P75661	-0.320031	0	A_32_P75661
NINJ1	-0.284523	0	ninjurin 1
AI015919	0.611586	0	AI015919
A_24_P161655	0.512157	0	A_24_P161655
MAN2B1	-0.224433	0	mannosidase, alpha, class 2B, member 1 (EC:3.2.1.24)
FSCN1	0.530635	0	fascin homolog 1, actin-bundling protein (Strongylocentrotus
KLHL23	0.306041	0	kelch-like 23 (Drosophila)
CEACAM19	-0.275745	0	carcinoembryonic antigen-related cell adhesion molecule 19
A_24_P357836	0.522704	0	A_24_P357836
TMPRSS3	-0.326633	0	transmembrane protease, serine 3 (EC:3.4.21.-)
UTP14A	0.546181	0	UTP14, U3 small nucleolar ribonucleoprotein, homolog A (yeast)
EWSR1	0.267455	0	Ewing sarcoma breakpoint region 1
TXNIP	-0.398563	0	thioredoxin interacting protein
CCDC76	0.294457	0	coiled-coil domain containing 76
LOC730286	-0.187648	0	LOC730286
NOL8	0.636943	0	nucleolar protein 8
GPR56	-0.345358	0	G protein-coupled receptor 56
AK090477	-0.392133	0	AK090477
CMBL	0.361878	0	carboxymethylenebutenolidase homolog (Pseudomonas) (EC:3.1.1.45)
C13orf29	-0.374583	0	C13orf29
PHLDB3	-0.259419	0	pleckstrin homology-like domain, family B, member 3
CAMTA2	0.325268	0	calmodulin binding transcription activator 2
OLA1	0.235165	0	Obg-like ATPase 1
NR2F2	0.241769	0	nuclear receptor subfamily 2, group F, member 2
ZNF286A	-0.273284	0	zinc finger protein 286A
NR2F1	0.649302	0	nuclear receptor subfamily 2, group F, member 1
ZNF239	0.241187	0	zinc finger protein 239
PSORS1C1	-0.282177	0	psoriasis susceptibility 1 candidate 1
NR4A2	0.38089	0	nuclear receptor subfamily 4, group A, member 2
TTC7A	-0.260855	0	tetratricopeptide repeat domain 7A
DCBLD1	0.230426	0	discoidin, CUB and LCCL domain containing 1
RPL23AP71	-0.635212	0	RPL23AP71
WDR92	0.46753	0	WD repeat domain 92
A_24_P247175	0.55301	0	A_24_P247175
C20orf3	0.404835	0	chromosome 20 open reading frame 3
ITGB3BP	0.255575	0	integrin beta 3 binding protein (beta3-endonexin)
USP5	0.297064	0	ubiquitin specific peptidase 5 (isopeptidase T) (EC:3.1.2.15)
ZNF467	0.920578	0	zinc finger protein 467
NBPF3	0.473741	0	neuroblastoma breakpoint family, member 3
PARS2	0.251416	0	prolyl-tRNA synthetase 2, mitochondrial (putative) (EC:6.1.1.15)
DDX52	0.687214	0	DEAD (Asp-Glu-Ala-Asp) box polypeptide 52
TMEM89	-0.395536	0	transmembrane protein 89
ZC3H13	0.380043	0	zinc finger CCCH-type containing 13
THC2597357	0.416628	0	THC2597357
SNTA1	-0.22602	0	syntrophin, alpha 1 (dystrophin-associated protein A1, 59kDa, acidic
NOL10	0.311106	0	nucleolar protein 10
PA2G4	0.342537	0	proliferation-associated 2G4, 38kDa
A_32_P37584	0.678148	0	A_32_P37584
HMOX1	-0.276417	0	heme oxygenase (decycling) 1 (EC:1.14.99.3)
PLEKHA2	0.583682	0	pleckstrin homology domain containing, family A (phosphoinositide
CNTLN	0.368417	0	centlein, centrosomal protein
ZHX1	0.266098	0	zinc fingers and homeoboxes 1
BC022398	0.578042	0	BC022398
CN479126	0.389806	0	CN479126
SLC16A6	0.241966	0	solute carrier family 16, member 6 (monocarboxylic acid transporter
RYBP	0.315297	0	RING1 and YY1 binding protein
SERBP1	0.445796	0	SERPINE1 mRNA binding protein 1
GBP5	-0.307418	0	guanylate binding protein 5
LY6E	0.427494	0	lymphocyte antigen 6 complex, locus E
GIPC1	0.365495	0	GIPC PDZ domain containing family, member 1
TOMM5	-0.37204	0	translocase of outer mitochondrial membrane 5 homolog (yeast)
SUPT16H	0.599741	0	suppressor of Ty 16 homolog (S. cerevisiae)
CSPP1	0.651891	0	centrosome and spindle pole associated protein 1
TNFAIP8	-0.263975	0	tumor necrosis factor, alpha-induced protein 8

## Sheet: A1789T OntoExpress results
Function name	GO ID	Locus ID	Gene Symbol	UniGene cluster ID
Gene_Ontology	GO:0003673
molecular_function	GO:0003674	56935,4338,57136,	C11orf75,MOCS2,C20orf3,	438064,163645,472330,
catalytic activity	GO:0003824
small protein activating enzyme activity	GO:0008641	7317,	UBA1,	533273,
oxidoreductase activity	GO:0016491	29072,3614,6652,54498,55253,3162,	SETD2,IMPDH1,SORD,SMOX,TYW1,HMOX1,	517941,654401,878,433337,520917,517581,
oxidoreductase activity, acting on CH-OH group of donors	GO:0016614
oxidoreductase activity, acting on the CH-OH group of donors, NAD or NADP as acceptor	GO:0016616
IMP dehydrogenase activity	GO:0003938	3614,	IMPDH1,	654401,
L-iditol 2-dehydrogenase activity	GO:0003939	6652,	SORD,	878,
oxidoreductase activity, acting on the CH-NH group of donors	GO:0016645
oxidoreductase activity, acting on the CH-NH group of donors, oxygen as acceptor	GO:0016647
polyamine oxidase activity	GO:0046592	54498,	SMOX,	433337,
oxidoreductase activity, acting on paired donors, with incorporation or reduction of molecular oxygen	GO:0016705
heme oxygenase (decyclizing) activity	GO:0004392	3162,	HMOX1,	517581,
transferase activity	GO:0016740	196074,29072,5315,2948,80271,208,10914,54108,54482,8476,	METT5D1,SETD2,PKM2,GSTM4,ITPKC,AKT2,PAPOLA,CHRAC1,CCDC76,CDC42BPA,	243326,517941,534770,348387,515415,631535,719187,279704,440371,35433,
transferase activity, transferring one-carbon groups	GO:0016741
methyltransferase activity	GO:0008168	196074,29072,54482,	METT5D1,SETD2,CCDC76,	243326,517941,440371,
N-methyltransferase activity	GO:0008170
lysine N-methyltransferase activity	GO:0016278
protein-lysine N-methyltransferase activity	GO:0016279
histone-lysine N-methyltransferase activity	GO:0018024	29072,	SETD2,	517941,
protein methyltransferase activity	GO:0008276
protein-lysine N-methyltransferase activity	GO:0016279
histone-lysine N-methyltransferase activity	GO:0018024	29072,	SETD2,	517941,
histone methyltransferase activity	GO:0042054
histone-lysine N-methyltransferase activity	GO:0018024	29072,	SETD2,	517941,
S-adenosylmethionine-dependent methyltransferase activity	GO:0008757
lysine N-methyltransferase activity	GO:0016278
protein-lysine N-methyltransferase activity	GO:0016279
histone-lysine N-methyltransferase activity	GO:0018024	29072,	SETD2,	517941,
transferase activity, transferring acyl groups	GO:0016746
transferase activity, transferring amino-acyl groups	GO:0016755
gamma-glutamyltransferase activity	GO:0003840	92086,	GGTLC1,	355394,
transferase activity, transferring glycosyl groups	GO:0016757	23275,	POFUT2,	592164,
transferase activity, transferring hexosyl groups	GO:0016758
fucosyltransferase activity	GO:0008417
peptide-O-fucosyltransferase activity	GO:0046922	23275,	POFUT2,	592164,
transferase activity, transferring alkyl or aryl (other than methyl) groups	GO:0016765
glutathione transferase activity	GO:0004364	2948,	GSTM4,	348387,
transferase activity, transferring phosphorus-containing groups	GO:0016772
kinase activity	GO:0016301	80271,	ITPKC,	515415,
inositol or phosphatidylinositol kinase activity	GO:0004428
inositol trisphosphate kinase activity	GO:0051766
inositol trisphosphate 3-kinase activity	GO:0008440	80271,	ITPKC,	515415,
protein kinase activity	GO:0004672	6347,595,	CCL2,CCND1,	303649,523852,
protein histidine kinase activity	GO:0004673
two-component sensor activity	GO:0000155	54875,	CNTLN,	435381,
protein serine/threonine kinase activity	GO:0004674	208,8476,	AKT2,CDC42BPA,	631535,35433,
cyclic nucleotide-dependent protein kinase activity	GO:0004690
cAMP-dependent protein kinase activity	GO:0004691	11214,	AKAP13,	459211,
receptor signaling protein serine/threonine kinase activity	GO:0004702
transmembrane receptor protein serine/threonine kinase activity	GO:0004675
transforming growth factor beta receptor activity	GO:0005024	2280,	FKBP1A,	471933,
transmembrane receptor protein kinase activity	GO:0019199
transmembrane receptor protein serine/threonine kinase activity	GO:0004675
transforming growth factor beta receptor activity	GO:0005024	2280,	FKBP1A,	471933,
pyruvate kinase activity	GO:0004743	5315,	PKM2,	534770,
phosphotransferase activity, alcohol group as acceptor	GO:0016773
protein kinase activity	GO:0004672	6347,595,	CCL2,CCND1,	303649,523852,
protein histidine kinase activity	GO:0004673
two-component sensor activity	GO:0000155	54875,	CNTLN,	435381,
protein serine/threonine kinase activity	GO:0004674	208,8476,	AKT2,CDC42BPA,	631535,35433,
cyclic nucleotide-dependent protein kinase activity	GO:0004690
cAMP-dependent protein kinase activity	GO:0004691	11214,	AKAP13,	459211,
receptor signaling protein serine/threonine kinase activity	GO:0004702
transmembrane receptor protein serine/threonine kinase activity	GO:0004675
transforming growth factor beta receptor activity	GO:0005024	2280,	FKBP1A,	471933,
transmembrane receptor protein kinase activity	GO:0019199
transmembrane receptor protein serine/threonine kinase activity	GO:0004675
transforming growth factor beta receptor activity	GO:0005024	2280,	FKBP1A,	471933,
pyruvate kinase activity	GO:0004743	5315,	PKM2,	534770,
inositol trisphosphate kinase activity	GO:0051766
inositol trisphosphate 3-kinase activity	GO:0008440	80271,	ITPKC,	515415,
phosphotransferase activity, nitrogenous group as acceptor	GO:0016775
protein histidine kinase activity	GO:0004673
two-component sensor activity	GO:0000155	54875,	CNTLN,	435381,
nucleotidyltransferase activity	GO:0016779	54108,	CHRAC1,	279704,
adenylyltransferase activity	GO:0070566
polynucleotide adenylyltransferase activity	GO:0004652	10914,	PAPOLA,	719187,
DNA polymerase activity	GO:0034061
DNA-directed DNA polymerase activity	GO:0003887	54108,	CHRAC1,	279704,
hydrolase activity	GO:0016787	11056,1843,29789,92579,249,546,10111,4361,10106,5501,55661,80150,134147,134510,	DDX52,DUSP1,OLA1,G6PC3,ALPL,ATRX,RAD50,MRE11A,CTDSP2,PPP1CC,DDX27,ASRGL1,CMBL,UBLCP1,	590937,171695,157351,294005,75431,533526,655835,192649,524530,79081,65234,535326,192586,591733,
peptidase activity	GO:0008233	64699,84132,55230,8078,	TMPRSS3,USP42,USP40,USP5,	208600,31856,96513,631661,
peptidase activity, acting on L-amino acid peptides	GO:0070011
endopeptidase activity	GO:0004175
cysteine-type endopeptidase activity	GO:0004197	8078,	USP5,	631661,
serine-type endopeptidase activity	GO:0004252	64699,	TMPRSS3,	208600,
cysteine-type peptidase activity	GO:0008234	84132,55230,	USP42,USP40,	31856,96513,
cysteine-type endopeptidase activity	GO:0004197	8078,	USP5,	631661,
serine-type peptidase activity	GO:0008236
serine-type endopeptidase activity	GO:0004252	64699,	TMPRSS3,	208600,
hydrolase activity, acting on ester bonds	GO:0016788
nuclease activity	GO:0004518	10111,	RAD50,	655835,
endonuclease activity	GO:0004519
endodeoxyribonuclease activity	GO:0004520
single-stranded DNA specific endodeoxyribonuclease activity	GO:0000014	10111,4361,	RAD50,MRE11A,	655835,192649,
exonuclease activity	GO:0004527
3'-5' exonuclease activity	GO:0008408	10111,4361,	RAD50,MRE11A,	655835,192649,
deoxyribonuclease activity	GO:0004536
endodeoxyribonuclease activity	GO:0004520
single-stranded DNA specific endodeoxyribonuclease activity	GO:0000014	10111,4361,	RAD50,MRE11A,	655835,192649,
lipase activity	GO:0016298
phospholipase activity	GO:0004620
phospholipase D activity	GO:0004630	3162,	HMOX1,	517581,
thiolester hydrolase activity	GO:0016790
ubiquitin thiolesterase activity	GO:0004221	84132,55230,8078,	USP42,USP40,USP5,	31856,96513,631661,
phosphoric ester hydrolase activity	GO:0042578
phosphoric diester hydrolase activity	GO:0008081
phospholipase D activity	GO:0004630	3162,	HMOX1,	517581,
phosphatase activity	GO:0016791
alkaline phosphatase activity	GO:0004035	249,	ALPL,	75431,
phosphoprotein phosphatase activity	GO:0004721	10106,134510,	CTDSP2,UBLCP1,	524530,591733,
protein serine/threonine phosphatase activity	GO:0004722	5501,	PPP1CC,	79081,
protein tyrosine phosphatase activity	GO:0004725
non-membrane spanning protein tyrosine phosphatase activity	GO:0004726	1843,	DUSP1,	171695,
protein tyrosine/serine/threonine phosphatase activity	GO:0008138
MAP kinase tyrosine/serine/threonine phosphatase activity	GO:0017017	1843,	DUSP1,	171695,
MAP kinase phosphatase activity	GO:0033549
MAP kinase tyrosine/serine/threonine phosphatase activity	GO:0017017	1843,	DUSP1,	171695,
carbohydrate phosphatase activity	GO:0019203
glucose-6-phosphatase activity	GO:0004346	92579,	G6PC3,	294005,
hydrolase activity, acting on glycosyl bonds	GO:0016798
hydrolase activity, hydrolyzing O-glycosyl compounds	GO:0004553
mannosidase activity	GO:0015923
alpha-mannosidase activity	GO:0004559	4125,	MAN2B1,	356769,
hydrolase activity, acting on carbon-nitrogen (but not peptide) bonds	GO:0016810
hydrolase activity, acting on carbon-nitrogen (but not peptide) bonds, in linear amides	GO:0016811
asparaginase activity	GO:0004067
N4-(beta-N-acetylglucosaminyl)-L-asparaginase activity	GO:0003948	80150,	ASRGL1,	535326,
hydrolase activity, acting on acid anhydrides	GO:0016817
hydrolase activity, acting on acid anhydrides, in phosphorus-containing anhydrides	GO:0016818
pyrophosphatase activity	GO:0016462
nucleoside-triphosphatase activity	GO:0017111
motor activity	GO:0003774
microtubule motor activity	GO:0003777	8243,	SMC1A,	211602,
GTPase activity	GO:0003924	127829,25923,2782,115362,1983,	ARL8A,ATL3,GNB1,GBP5,EIF5,	497399,356719,709208,513726,433702,
helicase activity	GO:0004386	11056,55661,	DDX52,DDX27,	590937,65234,
DNA helicase activity	GO:0003678	546,	ATRX,	533526,
purine NTP-dependent helicase activity	GO:0070035
ATP-dependent helicase activity	GO:0008026	11056,55661,	DDX52,DDX27,	590937,65234,
ATPase activity	GO:0016887
ATPase activity, coupled	GO:0042623
ATP-dependent helicase activity	GO:0008026	11056,55661,	DDX52,DDX27,	590937,65234,
serine hydrolase activity	GO:0017171
serine-type peptidase activity	GO:0008236
serine-type endopeptidase activity	GO:0004252	64699,	TMPRSS3,	208600,
lyase activity	GO:0016829
carbon-carbon lyase activity	GO:0016830
DNA photolyase activity	GO:0003913	1408,	CRY2,	532491,
carbon-nitrogen lyase activity	GO:0016840
amine-lyase activity	GO:0016843
strictosidine synthase activity	GO:0016844	57136,	C20orf3,	472330,
isomerase activity	GO:0016853	2288,2280,	FKBP4,FKBP1A,	524183,471933,
cis-trans isomerase activity	GO:0016859
peptidyl-prolyl cis-trans isomerase activity	GO:0003755	2288,2280,	FKBP4,FKBP1A,	524183,471933,
ligase activity	GO:0016874	25973,7317,	PARS2,UBA1,	380169,533273,
ligase activity, forming carbon-oxygen bonds	GO:0016875
ligase activity, forming aminoacyl-tRNA and related compounds	GO:0016876
aminoacyl-tRNA ligase activity	GO:0004812
proline-tRNA ligase activity	GO:0004827	25973,	PARS2,	380169,
ligase activity, forming carbon-nitrogen bonds	GO:0016879
acid-amino acid ligase activity	GO:0016881
small conjugating protein ligase activity	GO:0019787
ubiquitin-protein ligase activity	GO:0004842	51433,29882,	ANAPC5,ANAPC2,	7101,533262,
RNA splicing factor activity, transesterification mechanism	GO:0031202	6429,	SFRS4,	469970,
structural molecule activity	GO:0005198	3913,3855,	LAMB2,KRT7,	439726,411501,
structural constituent of ribosome	GO:0003735	6187,7311,	RPS2,UBA52,	381079,5308,
extracellular matrix structural constituent	GO:0005201
extracellular matrix structural constituent conferring compression resistance	GO:0030021
structural constituent of tooth enamel	GO:0030345	7286,	TUFT1,	489922,
structural constituent of muscle	GO:0008307	8557,	TCAP,	514146,
transporter activity	GO:0005215	949,516,	SCARB1,ATP5G1,	709216,80986,
nucleocytoplasmic transporter activity	GO:0005487	23279,	NUP160,	643526,
transmembrane transporter activity	GO:0022857
passive transmembrane transporter activity	GO:0022803
channel activity	GO:0015267
gated channel activity	GO:0022836
voltage-gated channel activity	GO:0022832
voltage-gated ion channel activity	GO:0005244	8911,777,	CACNA1I,CACNA1E,	125116,437444,
voltage-gated cation channel activity	GO:0022843
voltage-gated calcium channel activity	GO:0005245	777,	CACNA1E,	437444,
low voltage-gated calcium channel activity	GO:0008332	8911,	CACNA1I,	125116,
ligand-gated channel activity	GO:0022834
ligand-gated ion channel activity	GO:0015276
intracellular ligand-gated ion channel activity	GO:0005217
intracellular ligand-gated calcium channel activity	GO:0005218
ryanodine-sensitive calcium-release channel activity	GO:0005219	2280,	FKBP1A,	471933,
calcium-release channel activity	GO:0015278
intracellular ligand-gated calcium channel activity	GO:0005218
ryanodine-sensitive calcium-release channel activity	GO:0005219	2280,	FKBP1A,	471933,
substrate specific channel activity	GO:0022838
ion channel activity	GO:0005216
voltage-gated ion channel activity	GO:0005244	8911,777,	CACNA1I,CACNA1E,	125116,437444,
voltage-gated cation channel activity	GO:0022843
voltage-gated calcium channel activity	GO:0005245	777,	CACNA1E,	437444,
low voltage-gated calcium channel activity	GO:0008332	8911,	CACNA1I,	125116,
cation channel activity	GO:0005261
calcium channel activity	GO:0005262
voltage-gated calcium channel activity	GO:0005245	777,	CACNA1E,	437444,
low voltage-gated calcium channel activity	GO:0008332	8911,	CACNA1I,	125116,
calcium-release channel activity	GO:0015278
intracellular ligand-gated calcium channel activity	GO:0005218
ryanodine-sensitive calcium-release channel activity	GO:0005219	2280,	FKBP1A,	471933,
ligand-gated ion channel activity	GO:0015276
intracellular ligand-gated ion channel activity	GO:0005217
intracellular ligand-gated calcium channel activity	GO:0005218
ryanodine-sensitive calcium-release channel activity	GO:0005219	2280,	FKBP1A,	471933,
calcium-release channel activity	GO:0015278
intracellular ligand-gated calcium channel activity	GO:0005218
ryanodine-sensitive calcium-release channel activity	GO:0005219	2280,	FKBP1A,	471933,
active transmembrane transporter activity	GO:0022804
secondary active transmembrane transporter activity	GO:0015291
symporter activity	GO:0015293	9120,	SLC16A6,	42645,
substrate-specific transmembrane transporter activity	GO:0022891
organic acid transmembrane transporter activity	GO:0005342
carboxylic acid transmembrane transporter activity	GO:0046943
monocarboxylic acid transmembrane transporter activity	GO:0008028	9120,	SLC16A6,	42645,
ion transmembrane transporter activity	GO:0015075
ion channel activity	GO:0005216
voltage-gated ion channel activity	GO:0005244	8911,777,	CACNA1I,CACNA1E,	125116,437444,
voltage-gated cation channel activity	GO:0022843
voltage-gated calcium channel activity	GO:0005245	777,	CACNA1E,	437444,
low voltage-gated calcium channel activity	GO:0008332	8911,	CACNA1I,	125116,
cation channel activity	GO:0005261
calcium channel activity	GO:0005262
voltage-gated calcium channel activity	GO:0005245	777,	CACNA1E,	437444,
low voltage-gated calcium channel activity	GO:0008332	8911,	CACNA1I,	125116,
calcium-release channel activity	GO:0015278
intracellular ligand-gated calcium channel activity	GO:0005218
ryanodine-sensitive calcium-release channel activity	GO:0005219	2280,	FKBP1A,	471933,
ligand-gated ion channel activity	GO:0015276
intracellular ligand-gated ion channel activity	GO:0005217
intracellular ligand-gated calcium channel activity	GO:0005218
ryanodine-sensitive calcium-release channel activity	GO:0005219	2280,	FKBP1A,	471933,
calcium-release channel activity	GO:0015278
intracellular ligand-gated calcium channel activity	GO:0005218
ryanodine-sensitive calcium-release channel activity	GO:0005219	2280,	FKBP1A,	471933,
cation transmembrane transporter activity	GO:0008324	7779,	SLC30A1,	519469,
cation channel activity	GO:0005261
calcium channel activity	GO:0005262
voltage-gated calcium channel activity	GO:0005245	777,	CACNA1E,	437444,
low voltage-gated calcium channel activity	GO:0008332	8911,	CACNA1I,	125116,
calcium-release channel activity	GO:0015278
intracellular ligand-gated calcium channel activity	GO:0005218
ryanodine-sensitive calcium-release channel activity	GO:0005219	2280,	FKBP1A,	471933,
inorganic cation transmembrane transporter activity	GO:0022890
monovalent inorganic cation transmembrane transporter activity	GO:0015077
hydrogen ion transmembrane transporter activity	GO:0015078	516,	ATP5G1,	80986,
di-, tri-valent inorganic cation transmembrane transporter activity	GO:0015082
zinc ion transmembrane transporter activity	GO:0005385	7779,	SLC30A1,	519469,
metal ion transmembrane transporter activity	GO:0046873
cation channel activity	GO:0005261
calcium channel activity	GO:0005262
voltage-gated calcium channel activity	GO:0005245	777,	CACNA1E,	437444,
low voltage-gated calcium channel activity	GO:0008332	8911,	CACNA1I,	125116,
calcium-release channel activity	GO:0015278
intracellular ligand-gated calcium channel activity	GO:0005218
ryanodine-sensitive calcium-release channel activity	GO:0005219	2280,	FKBP1A,	471933,
transition metal ion transmembrane transporter activity	GO:0046915
zinc ion transmembrane transporter activity	GO:0005385	7779,	SLC30A1,	519469,
substrate-specific transporter activity	GO:0022892
protein transporter activity	GO:0008565	401505,	TOMM5,	130774,
substrate-specific transmembrane transporter activity	GO:0022891
organic acid transmembrane transporter activity	GO:0005342
carboxylic acid transmembrane transporter activity	GO:0046943
monocarboxylic acid transmembrane transporter activity	GO:0008028	9120,	SLC16A6,	42645,
ion transmembrane transporter activity	GO:0015075
ion channel activity	GO:0005216
voltage-gated ion channel activity	GO:0005244	8911,777,	CACNA1I,CACNA1E,	125116,437444,
voltage-gated cation channel activity	GO:0022843
voltage-gated calcium channel activity	GO:0005245	777,	CACNA1E,	437444,
low voltage-gated calcium channel activity	GO:0008332	8911,	CACNA1I,	125116,
cation channel activity	GO:0005261
calcium channel activity	GO:0005262
voltage-gated calcium channel activity	GO:0005245	777,	CACNA1E,	437444,
low voltage-gated calcium channel activity	GO:0008332	8911,	CACNA1I,	125116,
calcium-release channel activity	GO:0015278
intracellular ligand-gated calcium channel activity	GO:0005218
ryanodine-sensitive calcium-release channel activity	GO:0005219	2280,	FKBP1A,	471933,
ligand-gated ion channel activity	GO:0015276
intracellular ligand-gated ion channel activity	GO:0005217
intracellular ligand-gated calcium channel activity	GO:0005218
ryanodine-sensitive calcium-release channel activity	GO:0005219	2280,	FKBP1A,	471933,
calcium-release channel activity	GO:0015278
intracellular ligand-gated calcium channel activity	GO:0005218
ryanodine-sensitive calcium-release channel activity	GO:0005219	2280,	FKBP1A,	471933,
cation transmembrane transporter activity	GO:0008324	7779,	SLC30A1,	519469,
cation channel activity	GO:0005261
calcium channel activity	GO:0005262
voltage-gated calcium channel activity	GO:0005245	777,	CACNA1E,	437444,
low voltage-gated calcium channel activity	GO:0008332	8911,	CACNA1I,	125116,
calcium-release channel activity	GO:0015278
intracellular ligand-gated calcium channel activity	GO:0005218
ryanodine-sensitive calcium-release channel activity	GO:0005219	2280,	FKBP1A,	471933,
inorganic cation transmembrane transporter activity	GO:0022890
monovalent inorganic cation transmembrane transporter activity	GO:0015077
hydrogen ion transmembrane transporter activity	GO:0015078	516,	ATP5G1,	80986,
di-, tri-valent inorganic cation transmembrane transporter activity	GO:0015082
zinc ion transmembrane transporter activity	GO:0005385	7779,	SLC30A1,	519469,
metal ion transmembrane transporter activity	GO:0046873
cation channel activity	GO:0005261
calcium channel activity	GO:0005262
voltage-gated calcium channel activity	GO:0005245	777,	CACNA1E,	437444,
low voltage-gated calcium channel activity	GO:0008332	8911,	CACNA1I,	125116,
calcium-release channel activity	GO:0015278
intracellular ligand-gated calcium channel activity	GO:0005218
ryanodine-sensitive calcium-release channel activity	GO:0005219	2280,	FKBP1A,	471933,
transition metal ion transmembrane transporter activity	GO:0046915
zinc ion transmembrane transporter activity	GO:0005385	7779,	SLC30A1,	519469,
binding	GO:0005488	3433,83786,6397,57217,6652,51433,	IFIT2,FRMD8,SEC14L1,TTC7A,SORD,ANAPC5,	437609,578433,464184,370603,878,7101,
nucleotide binding	GO:0000166	11056,25973,6429,29789,127829,55035,3326,25923,1408,3309,121268,6741,80271,2130,208,8243,26986,546,10111,55661,6625,4691,9667,115362,1983,1975,8476,7317,	DDX52,PARS2,SFRS4,OLA1,ARL8A,NOL8,HSP90AB1,ATL3,CRY2,HSPA5,RHEBL1,SSB,ITPKC,EWSR1,AKT2,SMC1A,PABPC1,ATRX,RAD50,DDX27,SNRNP70,NCL,SAFB2,GBP5,EIF5,EIF4B,CDC42BPA,UBA1,	590937,380169,469970,157351,497399,442199,509736,356719,532491,716396,159013,632535,515415,374477,631535,211602,387804,533526,655835,65234,467097,79110,655392,513726,433702,648394,35433,533273,
FMN binding	GO:0010181	55253,	TYW1,	520917,
purine nucleotide binding	GO:0017076
guanyl nucleotide binding	GO:0019001
guanyl ribonucleotide binding	GO:0032561
GTP binding	GO:0005525	2288,29789,127829,25923,121268,115362,1983,	FKBP4,OLA1,ARL8A,ATL3,RHEBL1,GBP5,EIF5,	524183,157351,497399,356719,159013,513726,433702,
adenyl nucleotide binding	GO:0030554
adenyl ribonucleotide binding	GO:0032559
ATP binding	GO:0005524	2288,11056,25973,29789,3327,3326,3309,80271,208,8243,546,10111,55661,8476,7317,	FKBP4,DDX52,PARS2,OLA1,HSP90AB3P,HSP90AB1,HSPA5,ITPKC,AKT2,SMC1A,ATRX,RAD50,DDX27,CDC42BPA,UBA1,	524183,590937,380169,157351,696394,509736,716396,515415,631535,211602,533526,655835,65234,35433,533273,
purine ribonucleotide binding	GO:0032555
adenyl ribonucleotide binding	GO:0032559
ATP binding	GO:0005524	2288,11056,25973,29789,3327,3326,3309,80271,208,8243,546,10111,55661,8476,7317,	FKBP4,DDX52,PARS2,OLA1,HSP90AB3P,HSP90AB1,HSPA5,ITPKC,AKT2,SMC1A,ATRX,RAD50,DDX27,CDC42BPA,UBA1,	524183,590937,380169,157351,696394,509736,716396,515415,631535,211602,533526,655835,65234,35433,533273,
guanyl ribonucleotide binding	GO:0032561
GTP binding	GO:0005525	2288,29789,127829,25923,121268,115362,1983,	FKBP4,OLA1,ARL8A,ATL3,RHEBL1,GBP5,EIF5,	524183,157351,497399,356719,159013,513726,433702,
ribonucleotide binding	GO:0032553
purine ribonucleotide binding	GO:0032555
adenyl ribonucleotide binding	GO:0032559
ATP binding	GO:0005524	2288,11056,25973,29789,3327,3326,3309,80271,208,8243,546,10111,55661,8476,7317,	FKBP4,DDX52,PARS2,OLA1,HSP90AB3P,HSP90AB1,HSPA5,ITPKC,AKT2,SMC1A,ATRX,RAD50,DDX27,CDC42BPA,UBA1,	524183,590937,380169,157351,696394,509736,716396,515415,631535,211602,533526,655835,65234,35433,533273,
guanyl ribonucleotide binding	GO:0032561
GTP binding	GO:0005525	2288,29789,127829,25923,121268,115362,1983,	FKBP4,OLA1,ARL8A,ATL3,RHEBL1,GBP5,EIF5,	524183,157351,497399,356719,159013,513726,433702,
pattern binding	GO:0001871
polysaccharide binding	GO:0030247
glycosaminoglycan binding	GO:0005539
hyaluronic acid binding	GO:0005540	960,	CD44,	502328,
heparin binding	GO:0008201	1490,	CTGF,	591346,
nucleic acid binding	GO:0003676	84186,128611,9877,5978,51105,23144,79035,55661,23091,	ZCCHC7,ZNF831,ZC3H11A,REST,PHF20L1,ZC3H3,OBFC2B,DDX27,ZC3H13,	654700,473204,532399,631513,304362,521915,240170,65234,136102,
DNA binding	GO:0003677	57060,83860,55893,29072,153527,51616,84159,57335,5612,23598,3280,546,10111,4361,8187,4691,9667,57541,23429,168544,	PCBP4,TAF3,ZNF395,SETD2,ZMAT2,TAF9B,ARID5B,ZNF286A,PRKRIR,PATZ1,HES1,ATRX,RAD50,MRE11A,ZNF239,NCL,SAFB2,ZNF398,RYBP,ZNF467,	20930,527688,695998,517941,350194,592248,535297,585799,503315,517557,250666,533526,655835,192649,25040,79110,655392,654721,7910,112158,
transcription factor activity	GO:0003700	4929,4904,2969,4088,602,11244,7026,7025,1649,23462,5036,2353,64764,5013,	NR4A2,YBX1,GTF2I,SMAD3,BCL3,ZHX1,NR2F2,NR2F1,DDIT3,HEY1,PA2G4,FOS,CREB3L2,OTX1,	563344,473583,647041,714621,31210,612084,657455,519445,505777,234434,524498,707896,719234,445340,
sequence-specific DNA binding	GO:0043565	4929,11244,7026,7025,1649,54108,64764,5013,	NR4A2,ZHX1,NR2F2,NR2F1,DDIT3,CHRAC1,CREB3L2,OTX1,	563344,612084,657455,519445,505777,279704,719234,445340,
promoter binding	GO:0010843	4088,2353,	SMAD3,FOS,	714621,707896,
telomeric DNA binding	GO:0042162	4691,	NCL,	79110,
structure-specific DNA binding	GO:0043566
double-stranded DNA binding	GO:0003690	4904,4088,4361,2353,	YBX1,SMAD3,MRE11A,FOS,	473583,714621,192649,707896,
single-stranded DNA binding	GO:0003697	4904,	YBX1,	473583,
RNA binding	GO:0003723	57060,11056,4904,6429,55035,51538,2130,10914,26986,8187,6625,4691,9667,26135,1984,1975,6187,5036,23367,	PCBP4,DDX52,YBX1,SFRS4,NOL8,ZCCHC17,EWSR1,PAPOLA,PABPC1,ZNF239,SNRNP70,NCL,SAFB2,SERBP1,EIF5A,EIF4B,RPS2,PA2G4,LARP1,	20930,590937,473583,469970,442199,524094,374477,719187,387804,25040,467097,79110,655392,719078,534314,648394,381079,524498,292078,
tRNA binding	GO:0000049	6741,	SSB,	632535,
single-stranded RNA binding	GO:0003727
poly(A) binding	GO:0008143	26986,	PABPC1,	387804,
mRNA binding	GO:0003729	6741,	SSB,	632535,
mRNA 3'-UTR binding	GO:0003730	26135,	SERBP1,	719078,
poly(A) binding	GO:0008143	26986,	PABPC1,	387804,
snRNA binding	GO:0017069
U6 snRNA binding	GO:0017070	1984,	EIF5A,	534314,
translation factor activity, nucleic acid binding	GO:0008135
translation initiation factor activity	GO:0003743	1984,1983,1975,	EIF5A,EIF5,EIF4B,	534314,433702,648394,
translation activator activity	GO:0008494	26986,	PABPC1,	387804,
chromatin binding	GO:0003682	8243,	SMC1A,	211602,
protein binding	GO:0005515	6500,83860,10318,29072,1490,5315,9521,151230,6453,79598,1465,1843,309,4904,1072,23279,29789,135112,55824,2969,10628,55055,55035,1408,10211,23230,9440,23598,5978,10956,6741,4814,595,208,10541,8243,5552,949,79845,80223,51105,546,25816,23125,11244,79035,79026,55661,6625,11214,54108,23085,11211,8911,23462,134147,9289,26135,10813,3913,9267,8496,3897,23429,6187,5036,432,7317,8078,5013,81611,8839,90799,…	SKP1,TAF3,TNIP1,SETD2,CTGF,PKM2,EEF1E1,KLHL23,ITSN1,CEP97,CSRP1,DUSP1,ANXA6,YBX1,CFL1,NUP160,OLA1,NCOA7,PAG1,GTF2I,TXNIP,ZWILCH,NOL8,CRY2,FLOT1,VPS13A,MED17,PATZ1,REST,OS9,SSB,NINJ1,CCND1,AKT2,ANP32B,SMC1A,SRGN,SCARB1,RNF122,RAB11FIP1,PHF20L1,ATRX,TNFAIP8,CAMTA2,ZHX1,OBFC2B,AHNAK,DDX27,SNRNP70,AKAP13,CHRAC1,ERC1,FZD10,CACNA1I,HEY1,CMBL,GPR56,SERBP1,UTP14A,LAMB2,CYTH1,PPFIBP1,L1CAM,RYBP,RPS2,PA2G4…	171626,527688,355141,517941,591346,534770,719206,655150,160324,444135,108080,171695,412117,473583,,643526,157351,171426,266175,647041,715525,21331,442199,532491,179986,459790,444931,517557,631513,527861,632535,494457,523852,631535,715547,211602,1908,709216,151237,696035,304362,533526,656274,632242,612084,240170,502756,65234,467097,459211,279704,658200,31664,125116,234434,192586,513633,719078,4585…
glycoprotein binding	GO:0001948	2316,	FLNA,	195464,
SNARE binding	GO:0000149	6804,	STX1A,	647024,
receptor binding	GO:0005102	10695,10776,10755,	CNPY3,ARPP-19,GIPC1,	414099,512908,655012,
G-protein-coupled receptor binding	GO:0001664	6347,1325,2782,	CCL2,CORT,GNB1,	303649,412311,709208,
angiotensin receptor binding	GO:0031701
type 1 angiotensin receptor binding	GO:0031702	2782,	GNB1,	709208,
chemokine receptor binding	GO:0042379
chemokine activity	GO:0008009	6347,	CCL2,	303649,
CCR chemokine receptor binding	GO:0048020
CCR2 chemokine receptor binding	GO:0031727	6347,	CCL2,	303649,
cytokine activity	GO:0005125
chemokine activity	GO:0008009	6347,	CCL2,	303649,
transforming growth factor beta receptor binding	GO:0005160	4088,	SMAD3,	714621,
type I transforming growth factor beta receptor binding	GO:0034713	2280,	FKBP1A,	471933,
integrin binding	GO:0005178	1490,	CTGF,	591346,
hormone activity	GO:0005179	4828,	NMB,	386470,
neuropeptide hormone activity	GO:0005184	1325,	CORT,	412311,
growth factor activity	GO:0008083	1490,7031,	CTGF,TFF1,	591346,162807,
hormone receptor binding	GO:0051427
nuclear hormone receptor binding	GO:0035257
steroid hormone receptor binding	GO:0035258
glucocorticoid receptor binding	GO:0035259	2288,	FKBP4,	524183,
thyroid hormone receptor binding	GO:0046966	9440,	MED17,	444931,
vitamin D receptor binding	GO:0042809	9440,	MED17,	444931,
immunoglobulin receptor binding	GO:0034987
Fc-gamma receptor I complex binding	GO:0034988	2316,	FLNA,	195464,
SNAP receptor activity	GO:0005484	6804,	STX1A,	647024,
calmodulin binding	GO:0005516	6004,80271,2130,6640,	RGS16,ITPKC,EWSR1,SNTA1,	413297,515415,374477,31121,
collagen binding	GO:0005518	4088,960,	SMAD3,CD44,	714621,502328,
beta-catenin binding	GO:0008013	1857,	DVL3,	388116,
protein C-terminus binding	GO:0008022	26986,4361,4691,23421,	PABPC1,MRE11A,NCL,ITGB3BP,	387804,192649,79110,166539,
cytoskeletal protein binding	GO:0008092
actin binding	GO:0003779	1072,55704,6640,64423,10755,	CFL1,CCDC88A,SNTA1,INF2,GIPC1,	,292925,31121,24956,655012,
actin filament binding	GO:0051015	6624,2316,	FSCN1,FLNA,	118400,195464,
tubulin binding	GO:0015631
microtubule binding	GO:0008017	55704,	CCDC88A,	292925,
alpha-tubulin binding	GO:0043014	127829,	ARL8A,	497399,
beta-tubulin binding	GO:0048487	127829,	ARL8A,	497399,
myosin binding	GO:0017022	6804,10755,	STX1A,GIPC1,	647024,655012,
myosin heavy chain binding	GO:0032036
myosin head/neck binding	GO:0032028	6804,	STX1A,	647024,
titin binding	GO:0031432	8557,	TCAP,	514146,
transcription factor binding	GO:0008134	4088,602,2316,	SMAD3,BCL3,FLNA,	714621,31210,195464,
transcription cofactor activity	GO:0003712
transcription coactivator activity	GO:0003713	7025,	NR2F1,	519445,
ligand-dependent nuclear receptor transcription coactivator activity	GO:0030374	9440,	MED17,	444931,
transcription corepressor activity	GO:0003714	7026,1649,23429,	NR2F2,DDIT3,RYBP,	657455,505777,7910,
thyroid hormone receptor binding	GO:0046966	9440,	MED17,	444931,
vitamin D receptor binding	GO:0042809	9440,	MED17,	444931,
growth factor binding	GO:0019838
insulin-like growth factor binding	GO:0005520	1490,8839,	CTGF,WISP2,	591346,592145,
fibroblast growth factor binding	GO:0017134
fibroblast growth factor 1 binding	GO:0048602	6187,	RPS2,	381079,
fibroblast growth factor 3 binding	GO:0048604	6187,	RPS2,	381079,
enzyme binding	GO:0019899	3162,	HMOX1,	517581,
kinase binding	GO:0019900
protein kinase binding	GO:0019901	595,5501,	CCND1,PPP1CC,	523852,79081,
protein kinase B binding	GO:0043422	55704,	CCDC88A,	292925,
ubiquitin protein ligase binding	GO:0031625	4088,29882,	SMAD3,ANAPC2,	714621,533262,
GTPase binding	GO:0051020
small GTPase binding	GO:0031267	2316,	FLNA,	195464,
Ras GTPase binding	GO:0017016
Rho GTPase binding	GO:0017048	64423,	INF2,	24956,
Rac GTPase binding	GO:0048365	2316,	FLNA,	195464,
Rab GTPase binding	GO:0017137	23085,	ERC1,	658200,
Ral GTPase binding	GO:0017160
GTP-Ral binding	GO:0034989	2316,	FLNA,	195464,
protein domain specific binding	GO:0019904	2810,	SFN,	523718,
PDZ domain binding	GO:0030165	6640,10755,	SNTA1,GIPC1,	31121,655012,
LRR domain binding	GO:0030275
leucine zipper domain binding	GO:0043522	23085,	ERC1,	658200,
TPR domain binding	GO:0030911	3326,	HSP90AB1,	509736,
SH2 domain binding	GO:0042169	55824,	PAG1,	266175,
titin Z domain binding	GO:0070080	8557,	TCAP,	514146,
protein binding, bridging	GO:0030674	2288,6804,3309,602,10111,6624,	FKBP4,STX1A,HSPA5,BCL3,RAD50,FSCN1,	524183,647024,716396,31210,655835,118400,
SH3/SH2 adaptor activity	GO:0005070	55824,	PAG1,	266175,
heat shock protein binding	GO:0031072	2288,3300,	FKBP4,DNAJB2,	524183,77768,
small conjugating protein binding	GO:0032182
ubiquitin binding	GO:0043130	4088,	SMAD3,	714621,
protein complex binding	GO:0032403
integrin binding	GO:0005178	1490,	CTGF,	591346,
activin binding	GO:0048185	2280,	FKBP1A,	471933,
unfolded protein binding	GO:0051082	3327,3326,3309,3300,	HSP90AB3P,HSP90AB1,HSPA5,DNAJB2,	696394,509736,716396,77768,
phosphoprotein binding	GO:0051219	2288,	FKBP4,	524183,
SMAD binding	GO:0046332	2280,4088,2353,	FKBP1A,SMAD3,FOS,	471933,714621,707896,
protein dimerization activity	GO:0046983	5612,1649,64764,	PRKRIR,DDIT3,CREB3L2,	503315,505777,719234,
protein heterodimerization activity	GO:0046982	6804,8243,2353,	STX1A,SMC1A,FOS,	647024,211602,707896,
protein homodimerization activity	GO:0042803	4088,55704,10755,2316,	SMAD3,CCDC88A,GIPC1,FLNA,	714621,292925,655012,195464,
identical protein binding	GO:0042802	5501,4338,11186,8476,	PPP1CC,MOCS2,RASSF1,CDC42BPA,	79081,163645,476270,35433,
protein homodimerization activity	GO:0042803	4088,55704,10755,2316,	SMAD3,CCDC88A,GIPC1,FLNA,	714621,292925,655012,195464,
protein N-terminus binding	GO:0047485	8557,1984,	TCAP,EIF5A,	514146,534314,
ATP-dependent protein binding	GO:0043008	6804,	STX1A,	647024,
calcium-dependent protein binding	GO:0048306	6804,	STX1A,	647024,
drug binding	GO:0008144
macrolide binding	GO:0005527
FK506 binding	GO:0005528	2288,2280,	FKBP4,FKBP1A,	524183,471933,
lipid binding	GO:0008289	516,	ATP5G1,	80986,
phospholipid binding	GO:0005543	59339,	PLEKHA2,	369123,
calcium-dependent phospholipid binding	GO:0005544	309,	ANXA6,	412117,
phosphoinositide binding	GO:0035091	55704,	CCDC88A,	292925,
phosphatidylinositol binding	GO:0005545	59339,	PLEKHA2,	369123,
diacylglycerol binding	GO:0019992	11214,11186,8476,	AKAP13,RASSF1,CDC42BPA,	459211,476270,35433,
carbohydrate binding	GO:0030246	4125,	MAN2B1,	356769,
sugar binding	GO:0005529	6652,432,	SORD,ASGR1,	878,12056,
polysaccharide binding	GO:0030247
glycosaminoglycan binding	GO:0005539
hyaluronic acid binding	GO:0005540	960,	CD44,	502328,
heparin binding	GO:0008201	1490,	CTGF,	591346,
metal cluster binding	GO:0051540
iron-sulfur cluster binding	GO:0051536
4 iron, 4 sulfur cluster binding	GO:0051539	55253,	TYW1,	520917,
peptide binding	GO:0042277
signal sequence binding	GO:0005048
ER retention sequence binding	GO:0046923	11015,	KDELR3,	528305,
phosphate binding	GO:0042301	8557,	TCAP,	514146,
tetrapyrrole binding	GO:0046906
heme binding	GO:0020037	3162,	HMOX1,	517581,
molecular adaptor activity	GO:0060090
SH3/SH2 adaptor activity	GO:0005070	55824,	PAG1,	266175,
ribonucleoprotein binding	GO:0043021
ribosome binding	GO:0043022	3309,	HSPA5,	716396,
ion binding	GO:0043167
metal ion binding	GO:0046872	83860,55893,4929,153527,1465,84186,128611,9877,4125,57335,5612,23598,5978,51538,2130,10156,79845,3614,51105,23144,546,10111,8187,6652,5501,11244,7026,7025,79778,23091,11214,55253,3162,57541,11186,23429,8078,168544,	TAF3,ZNF395,NR4A2,ZMAT2,CSRP1,ZCCHC7,ZNF831,ZC3H11A,MAN2B1,ZNF286A,PRKRIR,PATZ1,REST,ZCCHC17,EWSR1,RASA4,RNF122,IMPDH1,PHF20L1,ZC3H3,ATRX,RAD50,ZNF239,SORD,PPP1CC,ZHX1,NR2F2,NR2F1,MICALL2,ZC3H13,AKAP13,TYW1,HMOX1,ZNF398,RASSF1,RYBP,USP5,ZNF467,	527688,695998,563344,350194,108080,654700,473204,532399,356769,585799,503315,517557,631513,524094,374477,530089,151237,654401,304362,521915,533526,655835,25040,878,79081,612084,657455,519445,376617,136102,459211,520917,517581,654721,476270,7910,631661,112158,
magnesium ion binding	GO:0000287	5315,249,8476,	PKM2,ALPL,CDC42BPA,	534770,75431,35433,
calcium ion binding	GO:0005509	6453,309,3309,6284,6640,8911,432,777,	ITSN1,ANXA6,HSPA5,S100A13,SNTA1,CACNA1I,ASGR1,CACNA1E,	160324,412117,716396,516505,31121,125116,12056,437444,
alkali metal ion binding	GO:0031420
potassium ion binding	GO:0030955	5315,3614,	PKM2,IMPDH1,	534770,654401,
transition metal ion binding	GO:0046914	29072,	SETD2,	517941,
iron ion binding	GO:0005506	5501,55253,	PPP1CC,TYW1,	79081,520917,
heme binding	GO:0020037	3162,	HMOX1,	517581,
zinc ion binding	GO:0008270	83860,55893,4929,153527,1465,84186,128611,9877,4125,57335,5612,249,23598,5978,51538,2130,10156,79845,51105,23144,546,10111,8187,6652,11244,7026,7025,7779,79778,23091,11214,57541,11186,23429,8476,8078,168544,	TAF3,ZNF395,NR4A2,ZMAT2,CSRP1,ZCCHC7,ZNF831,ZC3H11A,MAN2B1,ZNF286A,PRKRIR,ALPL,PATZ1,REST,ZCCHC17,EWSR1,RASA4,RNF122,PHF20L1,ZC3H3,ATRX,RAD50,ZNF239,SORD,ZHX1,NR2F2,NR2F1,SLC30A1,MICALL2,ZC3H13,AKAP13,ZNF398,RASSF1,RYBP,CDC42BPA,USP5,ZNF467,	527688,695998,563344,350194,108080,654700,473204,532399,356769,585799,503315,75431,517557,631513,524094,374477,530089,151237,304362,521915,533526,655835,25040,878,612084,657455,519445,519469,376617,136102,459211,654721,476270,7910,35433,631661,112158,
manganese ion binding	GO:0030145	4361,5501,	MRE11A,PPP1CC,	192649,79081,
cation binding	GO:0043169	4125,	MAN2B1,	356769,
calcium ion binding	GO:0005509	6453,309,3309,6284,6640,8911,432,777,	ITSN1,ANXA6,HSPA5,S100A13,SNTA1,CACNA1I,ASGR1,CACNA1E,	160324,412117,716396,516505,31121,125116,12056,437444,
alkali metal ion binding	GO:0031420
potassium ion binding	GO:0030955	5315,3614,	PKM2,IMPDH1,	534770,654401,
transition metal ion binding	GO:0046914	29072,	SETD2,	517941,
iron ion binding	GO:0005506	5501,55253,	PPP1CC,TYW1,	79081,520917,
heme binding	GO:0020037	3162,	HMOX1,	517581,
zinc ion binding	GO:0008270	83860,55893,4929,153527,1465,84186,128611,9877,4125,57335,5612,249,23598,5978,51538,2130,10156,79845,51105,23144,546,10111,8187,6652,11244,7026,7025,7779,79778,23091,11214,57541,11186,23429,8476,8078,168544,	TAF3,ZNF395,NR4A2,ZMAT2,CSRP1,ZCCHC7,ZNF831,ZC3H11A,MAN2B1,ZNF286A,PRKRIR,ALPL,PATZ1,REST,ZCCHC17,EWSR1,RASA4,RNF122,PHF20L1,ZC3H3,ATRX,RAD50,ZNF239,SORD,ZHX1,NR2F2,NR2F1,SLC30A1,MICALL2,ZC3H13,AKAP13,ZNF398,RASSF1,RYBP,CDC42BPA,USP5,ZNF467,	527688,695998,563344,350194,108080,654700,473204,532399,356769,585799,503315,75431,517557,631513,524094,374477,530089,151237,304362,521915,533526,655835,25040,878,612084,657455,519445,519469,376617,136102,459211,654721,476270,7910,35433,631661,112158,
manganese ion binding	GO:0030145	4361,5501,	MRE11A,PPP1CC,	192649,79081,
cofactor binding	GO:0048037
coenzyme binding	GO:0050662
FMN binding	GO:0010181	55253,	TYW1,	520917,
NAD or NADH binding	GO:0051287	6652,	SORD,	878,
electron carrier activity	GO:0009055	54498,55253,	SMOX,TYW1,	433337,520917,
auxiliary transport protein activity	GO:0015457
transport accessory protein activity	GO:0015460	4088,	SMAD3,	714621,
channel regulator activity	GO:0016247
calcium channel regulator activity	GO:0005246
calcium channel inhibitor activity	GO:0019855	6804,	STX1A,	647024,
potassium channel regulator activity	GO:0015459	10776,	ARPP-19,	512908,
channel inhibitor activity	GO:0016248
ion channel inhibitor activity	GO:0008200
calcium channel inhibitor activity	GO:0019855	6804,	STX1A,	647024,
sodium channel regulator activity	GO:0017080	64699,	TMPRSS3,	208600,
enzyme regulator activity	GO:0030234
enzyme inhibitor activity	GO:0004857	10628,	TXNIP,	715525,
kinase inhibitor activity	GO:0019210
protein kinase inhibitor activity	GO:0004860
protein serine/threonine kinase inhibitor activity	GO:0030291
protein kinase C inhibitor activity	GO:0008426	2810,	SFN,	523718,
phosphatase inhibitor activity	GO:0019212	81611,	ANP32E,	656466,
peptidase inhibitor activity	GO:0030414
endopeptidase inhibitor activity	GO:0004866
cysteine-type endopeptidase inhibitor activity	GO:0004869
caspase inhibitor activity	GO:0043027	3309,25816,	HSPA5,TNFAIP8,	716396,656274,
enzyme activator activity	GO:0008047
GTPase activator activity	GO:0005096	6004,10156,57522,11138,	RGS16,RASA4,SRGAP1,TBC1D8,	413297,530089,210751,442657,
Ras GTPase activator activity	GO:0005099
Rab GTPase activator activity	GO:0005097	11138,	TBC1D8,	442657,
kinase regulator activity	GO:0019207
kinase inhibitor activity	GO:0019210
protein kinase inhibitor activity	GO:0004860
protein serine/threonine kinase inhibitor activity	GO:0030291
protein kinase C inhibitor activity	GO:0008426	2810,	SFN,	523718,
protein kinase regulator activity	GO:0019887
protein kinase inhibitor activity	GO:0004860
protein serine/threonine kinase inhibitor activity	GO:0030291
protein kinase C inhibitor activity	GO:0008426	2810,	SFN,	523718,
cyclin-dependent protein kinase regulator activity	GO:0016538	595,	CCND1,	523852,
phosphatase regulator activity	GO:0019208
protein phosphatase regulator activity	GO:0019888
phosphatase inhibitor activity	GO:0019212	81611,	ANP32E,	656466,
nitric-oxide synthase regulator activity	GO:0030235	3326,	HSP90AB1,	509736,
GTPase regulator activity	GO:0030695
small GTPase regulator activity	GO:0005083	8476,	CDC42BPA,	35433,
ARF guanyl-nucleotide exchange factor activity	GO:0005086	9267,	CYTH1,	191215,
Ras guanyl-nucleotide exchange factor activity	GO:0005088
Rho guanyl-nucleotide exchange factor activity	GO:0005089	6453,11214,55160,	ITSN1,AKAP13,ARHGEF10L,	160324,459211,443460,
Ras GTPase activator activity	GO:0005099
Rab GTPase activator activity	GO:0005097	11138,	TBC1D8,	442657,
Rab GTPase binding	GO:0017137	23085,	ERC1,	658200,
guanyl-nucleotide exchange factor activity	GO:0005085	6453,11214,55160,	ITSN1,AKAP13,ARHGEF10L,	160324,459211,443460,
ARF guanyl-nucleotide exchange factor activity	GO:0005086	9267,	CYTH1,	191215,
Ras guanyl-nucleotide exchange factor activity	GO:0005088
Rho guanyl-nucleotide exchange factor activity	GO:0005089	6453,11214,55160,	ITSN1,AKAP13,ARHGEF10L,	160324,459211,443460,
GTPase activator activity	GO:0005096	6004,10156,57522,11138,	RGS16,RASA4,SRGAP1,TBC1D8,	413297,530089,210751,442657,
Ras GTPase activator activity	GO:0005099
Rab GTPase activator activity	GO:0005097	11138,	TBC1D8,	442657,
caspase regulator activity	GO:0043028
caspase inhibitor activity	GO:0043027	3309,25816,	HSPA5,TNFAIP8,	716396,656274,
transcription regulator activity	GO:0030528	84232,	MAF1,	19673,
transcription factor activity	GO:0003700	4929,4904,2969,4088,602,11244,7026,7025,1649,23462,5036,2353,64764,5013,	NR4A2,YBX1,GTF2I,SMAD3,BCL3,ZHX1,NR2F2,NR2F1,DDIT3,HEY1,PA2G4,FOS,CREB3L2,OTX1,	563344,473583,647041,714621,31210,612084,657455,519445,505777,234434,524498,707896,719234,445340,
RNA polymerase II transcription factor activity	GO:0003702
specific RNA polymerase II transcription factor activity	GO:0003704	2353,	FOS,	707896,
ligand-regulated transcription factor activity	GO:0003706	7026,7025,	NR2F2,NR2F1,	657455,519445,
general RNA polymerase II transcription factor activity	GO:0016251	2969,	GTF2I,	647041,
RNA polymerase II transcription mediator activity	GO:0016455	9440,	MED17,	444931,
transcription elongation regulator activity	GO:0003711
positive transcription elongation factor activity	GO:0008159	11198,	SUPT16H,	213724,
transcription cofactor activity	GO:0003712
transcription coactivator activity	GO:0003713	7025,	NR2F1,	519445,
ligand-dependent nuclear receptor transcription coactivator activity	GO:0030374	9440,	MED17,	444931,
transcription corepressor activity	GO:0003714	7026,1649,23429,	NR2F2,DDIT3,RYBP,	657455,505777,7910,
transcription activator activity	GO:0016563	4088,57541,	SMAD3,ZNF398,	714621,654721,
transcription coactivator activity	GO:0003713	7025,	NR2F1,	519445,
ligand-dependent nuclear receptor transcription coactivator activity	GO:0030374	9440,	MED17,	444931,
transcription repressor activity	GO:0016564	4904,84159,23598,5978,3280,	YBX1,ARID5B,PATZ1,REST,HES1,	473583,535297,517557,631513,250666,
transcription corepressor activity	GO:0003714	7026,1649,23429,	NR2F2,DDIT3,RYBP,	657455,505777,7910,
translation regulator activity	GO:0045182
translation factor activity, nucleic acid binding	GO:0008135
translation initiation factor activity	GO:0003743	1984,1983,1975,	EIF5A,EIF5,EIF4B,	534314,433702,648394,
translation activator activity	GO:0008494	26986,	PABPC1,	387804,
molecular transducer activity	GO:0060089
signal transducer activity	GO:0004871	2280,1857,6004,6347,11214,2782,3162,23421,2316,	FKBP1A,DVL3,RGS16,CCL2,AKAP13,GNB1,HMOX1,ITGB3BP,FLNA,	471933,388116,413297,303649,459211,709208,517581,166539,195464,
two-component sensor activity	GO:0000155	54875,	CNTLN,	435381,
receptor activity	GO:0004872	11015,9440,960,949,432,	KDELR3,MED17,CD44,SCARB1,ASGR1,	528305,444931,502328,709216,12056,
ligand-dependent nuclear receptor activity	GO:0004879
steroid hormone receptor activity	GO:0003707	4929,7026,7025,	NR4A2,NR2F2,NR2F1,	563344,657455,519445,
transmembrane receptor activity	GO:0004888
asialoglycoprotein receptor activity	GO:0004873	432,	ASGR1,	12056,
non-G-protein coupled 7TM receptor activity	GO:0004926	11211,	FZD10,	31664,
G-protein coupled receptor activity	GO:0004930	11211,9289,	FZD10,GPR56,	31664,513633,
scavenger receptor activity	GO:0005044	64699,	TMPRSS3,	208600,
transmembrane receptor protein kinase activity	GO:0019199
transmembrane receptor protein serine/threonine kinase activity	GO:0004675
transforming growth factor beta receptor activity	GO:0005024	2280,	FKBP1A,	471933,
Wnt receptor activity	GO:0042813	11211,	FZD10,	31664,
photoreceptor activity	GO:0009881	1408,	CRY2,	532491,
receptor signaling protein activity	GO:0005057
receptor signaling protein serine/threonine kinase activity	GO:0004702
transmembrane receptor protein serine/threonine kinase activity	GO:0004675
transforming growth factor beta receptor activity	GO:0005024	2280,	FKBP1A,	471933,
transmembrane receptor protein serine/threonine kinase signaling protein activity	GO:0005071
transforming growth factor beta receptor, cytoplasmic mediator activity	GO:0005072
transforming growth factor beta receptor, pathway-specific cytoplasmic mediator activity	GO:0030618	4088,	SMAD3,	714621,
SH3/SH2 adaptor activity	GO:0005070	55824,	PAG1,	266175,
biological_process	GO:0008150	3433,59339,56935,11214,57136,	IFIT2,PLEKHA2,C11orf75,AKAP13,C20orf3,	437609,369123,438064,459211,472330,
reproduction	GO:0000003
reproductive process	GO:0022414
reproductive developmental process	GO:0003006
sex differentiation	GO:0007548
male sex differentiation	GO:0046661	2288,	FKBP4,	524183,
female pregnancy	GO:0007565
embryo implantation	GO:0007566	2288,	FKBP4,	524183,
viral reproductive process	GO:0022415
virus-host interaction	GO:0019048
evasion of host defenses by virus	GO:0019049	4088,	SMAD3,	714621,
viral infectious cycle	GO:0019058
viral genome replication	GO:0019079	6347,1984,	CCL2,EIF5A,	303649,534314,
regulation of viral genome replication	GO:0045069
negative regulation of viral genome replication	GO:0045071	10318,	TNIP1,	355141,
negative regulation of viral genome replication	GO:0045071	10318,	TNIP1,	355141,
viral genome replication	GO:0019079	6347,1984,	CCL2,EIF5A,	303649,534314,
regulation of viral genome replication	GO:0045069
negative regulation of viral genome replication	GO:0045071	10318,	TNIP1,	355141,
negative regulation of viral genome replication	GO:0045071	10318,	TNIP1,	355141,
immune system process	GO:0002376
immune effector process	GO:0002252
production of molecular mediator of immune response	GO:0002440
cytokine production during immune response	GO:0002367
regulation of cytokine production during immune response	GO:0002718
negative regulation of cytokine production during immune response	GO:0002719
negative regulation of mast cell cytokine production	GO:0032764	3162,	HMOX1,	517581,
regulation of mast cell cytokine production	GO:0032763
negative regulation of mast cell cytokine production	GO:0032764	3162,	HMOX1,	517581,
negative regulation of cytokine production during immune response	GO:0002719
negative regulation of mast cell cytokine production	GO:0032764	3162,	HMOX1,	517581,
mast cell cytokine production	GO:0032762
regulation of mast cell cytokine production	GO:0032763
negative regulation of mast cell cytokine production	GO:0032764	3162,	HMOX1,	517581,
negative regulation of mast cell cytokine production	GO:0032764	3162,	HMOX1,	517581,
regulation of production of molecular mediator of immune response	GO:0002700
negative regulation of production of molecular mediator of immune response	GO:0002701
negative regulation of cytokine production during immune response	GO:0002719
negative regulation of mast cell cytokine production	GO:0032764	3162,	HMOX1,	517581,
regulation of cytokine production during immune response	GO:0002718
negative regulation of cytokine production during immune response	GO:0002719
negative regulation of mast cell cytokine production	GO:0032764	3162,	HMOX1,	517581,
regulation of mast cell cytokine production	GO:0032763
negative regulation of mast cell cytokine production	GO:0032764	3162,	HMOX1,	517581,
negative regulation of production of molecular mediator of immune response	GO:0002701
negative regulation of cytokine production during immune response	GO:0002719
negative regulation of mast cell cytokine production	GO:0032764	3162,	HMOX1,	517581,
leukocyte mediated immunity	GO:0002443
myeloid leukocyte mediated immunity	GO:0002444
mast cell mediated immunity	GO:0002448
mast cell degranulation	GO:0043303
regulation of mast cell degranulation	GO:0043304
negative regulation of mast cell degranulation	GO:0043305	3162,	HMOX1,	517581,
negative regulation of mast cell degranulation	GO:0043305	3162,	HMOX1,	517581,
regulation of myeloid leukocyte mediated immunity	GO:0002886
regulation of mast cell degranulation	GO:0043304
negative regulation of mast cell degranulation	GO:0043305	3162,	HMOX1,	517581,
lymphocyte mediated immunity	GO:0002449
B cell mediated immunity	GO:0019724
immunoglobulin mediated immune response	GO:0016064
humoral immune response mediated by circulating immunoglobulin	GO:0002455	602,	BCL3,	31210,
regulation of leukocyte mediated immunity	GO:0002703
regulation of myeloid leukocyte mediated immunity	GO:0002886
regulation of mast cell degranulation	GO:0043304
negative regulation of mast cell degranulation	GO:0043305	3162,	HMOX1,	517581,
regulation of immune effector process	GO:0002697
negative regulation of immune effector process	GO:0002698
negative regulation of production of molecular mediator of immune response	GO:0002701
negative regulation of cytokine production during immune response	GO:0002719
negative regulation of mast cell cytokine production	GO:0032764	3162,	HMOX1,	517581,
negative regulation of leukocyte degranulation	GO:0043301
negative regulation of mast cell degranulation	GO:0043305	3162,	HMOX1,	517581,
regulation of production of molecular mediator of immune response	GO:0002700
negative regulation of production of molecular mediator of immune response	GO:0002701
negative regulation of cytokine production during immune response	GO:0002719
negative regulation of mast cell cytokine production	GO:0032764	3162,	HMOX1,	517581,
regulation of cytokine production during immune response	GO:0002718
negative regulation of cytokine production during immune response	GO:0002719
negative regulation of mast cell cytokine production	GO:0032764	3162,	HMOX1,	517581,
regulation of mast cell cytokine production	GO:0032763
negative regulation of mast cell cytokine production	GO:0032764	3162,	HMOX1,	517581,
regulation of leukocyte mediated immunity	GO:0002703
regulation of myeloid leukocyte mediated immunity	GO:0002886
regulation of mast cell degranulation	GO:0043304
negative regulation of mast cell degranulation	GO:0043305	3162,	HMOX1,	517581,
regulation of leukocyte degranulation	GO:0043300
negative regulation of leukocyte degranulation	GO:0043301
negative regulation of mast cell degranulation	GO:0043305	3162,	HMOX1,	517581,
regulation of mast cell degranulation	GO:0043304
negative regulation of mast cell degranulation	GO:0043305	3162,	HMOX1,	517581,
negative regulation of immune effector process	GO:0002698
negative regulation of production of molecular mediator of immune response	GO:0002701
negative regulation of cytokine production during immune response	GO:0002719
negative regulation of mast cell cytokine production	GO:0032764	3162,	HMOX1,	517581,
negative regulation of leukocyte degranulation	GO:0043301
negative regulation of mast cell degranulation	GO:0043305	3162,	HMOX1,	517581,
leukocyte degranulation	GO:0043299
regulation of leukocyte degranulation	GO:0043300
negative regulation of leukocyte degranulation	GO:0043301
negative regulation of mast cell degranulation	GO:0043305	3162,	HMOX1,	517581,
regulation of mast cell degranulation	GO:0043304
negative regulation of mast cell degranulation	GO:0043305	3162,	HMOX1,	517581,
negative regulation of leukocyte degranulation	GO:0043301
negative regulation of mast cell degranulation	GO:0043305	3162,	HMOX1,	517581,
mast cell degranulation	GO:0043303
regulation of mast cell degranulation	GO:0043304
negative regulation of mast cell degranulation	GO:0043305	3162,	HMOX1,	517581,
negative regulation of mast cell degranulation	GO:0043305	3162,	HMOX1,	517581,
immune system development	GO:0002520
hemopoietic or lymphoid organ development	GO:0048534
hemopoiesis	GO:0030097
leukocyte differentiation	GO:0002521
lymphocyte differentiation	GO:0030098
B cell differentiation	GO:0030183
mature B cell differentiation	GO:0002335
mature B cell differentiation during immune response	GO:0002313
marginal zone B cell differentiation	GO:0002315	602,	BCL3,	31210,
T cell differentiation	GO:0030217
T cell differentiation during immune response	GO:0002292
alpha-beta T cell differentiation during immune response	GO:0002293
CD4-positive, alpha-beta T cell differentiation during immune response	GO:0002294
T-helper cell differentiation	GO:0042093
T-helper 2 cell differentiation	GO:0045064	602,	BCL3,	31210,
T cell differentiation in the thymus	GO:0033077
regulation of T cell differentiation in the thymus	GO:0033081	1209,	CLPTM1,	444441,
regulation of T cell differentiation	GO:0045580
regulation of T cell differentiation in the thymus	GO:0033081	1209,	CLPTM1,	444441,
alpha-beta T cell differentiation	GO:0046632
alpha-beta T cell differentiation during immune response	GO:0002293
CD4-positive, alpha-beta T cell differentiation during immune response	GO:0002294
T-helper cell differentiation	GO:0042093
T-helper 2 cell differentiation	GO:0045064	602,	BCL3,	31210,
CD4-positive, alpha beta T cell differentiation	GO:0043367
CD4-positive, alpha-beta T cell differentiation during immune response	GO:0002294
T-helper cell differentiation	GO:0042093
T-helper 2 cell differentiation	GO:0045064	602,	BCL3,	31210,
regulation of lymphocyte differentiation	GO:0045619
regulation of T cell differentiation	GO:0045580
regulation of T cell differentiation in the thymus	GO:0033081	1209,	CLPTM1,	444441,
spleen development	GO:0048536	602,	BCL3,	31210,
regulation of immune system process	GO:0002682
negative regulation of immune system process	GO:0002683
negative regulation of leukocyte migration	GO:0002686	3162,	HMOX1,	517581,
negative regulation of leukocyte activation	GO:0002695
negative regulation of mast cell activation	GO:0033004
negative regulation of mast cell degranulation	GO:0043305	3162,	HMOX1,	517581,
negative regulation of lymphocyte activation	GO:0051250
negative regulation of T cell activation	GO:0050868	55824,	PAG1,	266175,
negative regulation of immune effector process	GO:0002698
negative regulation of production of molecular mediator of immune response	GO:0002701
negative regulation of cytokine production during immune response	GO:0002719
negative regulation of mast cell cytokine production	GO:0032764	3162,	HMOX1,	517581,
negative regulation of leukocyte degranulation	GO:0043301
negative regulation of mast cell degranulation	GO:0043305	3162,	HMOX1,	517581,
regulation of leukocyte migration	GO:0002685
negative regulation of leukocyte migration	GO:0002686	3162,	HMOX1,	517581,
regulation of leukocyte activation	GO:0002694
negative regulation of leukocyte activation	GO:0002695
negative regulation of mast cell activation	GO:0033004
negative regulation of mast cell degranulation	GO:0043305	3162,	HMOX1,	517581,
negative regulation of lymphocyte activation	GO:0051250
negative regulation of T cell activation	GO:0050868	55824,	PAG1,	266175,
regulation of mast cell activation	GO:0033003
negative regulation of mast cell activation	GO:0033004
negative regulation of mast cell degranulation	GO:0043305	3162,	HMOX1,	517581,
regulation of mast cell degranulation	GO:0043304
negative regulation of mast cell degranulation	GO:0043305	3162,	HMOX1,	517581,
regulation of lymphocyte activation	GO:0051249
regulation of T cell activation	GO:0050863
regulation of T cell differentiation	GO:0045580
regulation of T cell differentiation in the thymus	GO:0033081	1209,	CLPTM1,	444441,
negative regulation of T cell activation	GO:0050868	55824,	PAG1,	266175,
regulation of lymphocyte differentiation	GO:0045619
regulation of T cell differentiation	GO:0045580
regulation of T cell differentiation in the thymus	GO:0033081	1209,	CLPTM1,	444441,
negative regulation of lymphocyte activation	GO:0051250
negative regulation of T cell activation	GO:0050868	55824,	PAG1,	266175,
regulation of immune response	GO:0050776	2280,4088,	FKBP1A,SMAD3,	471933,714621,
regulation of immune effector process	GO:0002697
negative regulation of immune effector process	GO:0002698
negative regulation of production of molecular mediator of immune response	GO:0002701
negative regulation of cytokine production during immune response	GO:0002719
negative regulation of mast cell cytokine production	GO:0032764	3162,	HMOX1,	517581,
negative regulation of leukocyte degranulation	GO:0043301
negative regulation of mast cell degranulation	GO:0043305	3162,	HMOX1,	517581,
regulation of production of molecular mediator of immune response	GO:0002700
negative regulation of production of molecular mediator of immune response	GO:0002701
negative regulation of cytokine production during immune response	GO:0002719
negative regulation of mast cell cytokine production	GO:0032764	3162,	HMOX1,	517581,
regulation of cytokine production during immune response	GO:0002718
negative regulation of cytokine production during immune response	GO:0002719
negative regulation of mast cell cytokine production	GO:0032764	3162,	HMOX1,	517581,
regulation of mast cell cytokine production	GO:0032763
negative regulation of mast cell cytokine production	GO:0032764	3162,	HMOX1,	517581,
regulation of leukocyte mediated immunity	GO:0002703
regulation of myeloid leukocyte mediated immunity	GO:0002886
regulation of mast cell degranulation	GO:0043304
negative regulation of mast cell degranulation	GO:0043305	3162,	HMOX1,	517581,
regulation of leukocyte degranulation	GO:0043300
negative regulation of leukocyte degranulation	GO:0043301
negative regulation of mast cell degranulation	GO:0043305	3162,	HMOX1,	517581,
regulation of mast cell degranulation	GO:0043304
negative regulation of mast cell degranulation	GO:0043305	3162,	HMOX1,	517581,
negative regulation of immune system process	GO:0002683
negative regulation of leukocyte migration	GO:0002686	3162,	HMOX1,	517581,
negative regulation of leukocyte activation	GO:0002695
negative regulation of mast cell activation	GO:0033004
negative regulation of mast cell degranulation	GO:0043305	3162,	HMOX1,	517581,
negative regulation of lymphocyte activation	GO:0051250
negative regulation of T cell activation	GO:0050868	55824,	PAG1,	266175,
negative regulation of immune effector process	GO:0002698
negative regulation of production of molecular mediator of immune response	GO:0002701
negative regulation of cytokine production during immune response	GO:0002719
negative regulation of mast cell cytokine production	GO:0032764	3162,	HMOX1,	517581,
negative regulation of leukocyte degranulation	GO:0043301
negative regulation of mast cell degranulation	GO:0043305	3162,	HMOX1,	517581,
immune response	GO:0006955	55824,115362,	PAG1,GBP5,	266175,513726,
adaptive immune response	GO:0002250
adaptive immune response based on somatic recombination of immune receptors built from immunoglobulin superfamily domains	GO:0002460
germinal center formation	GO:0002467	602,	BCL3,	31210,
B cell mediated immunity	GO:0019724
immunoglobulin mediated immune response	GO:0016064
humoral immune response mediated by circulating immunoglobulin	GO:0002455	602,	BCL3,	31210,
T-helper 1 type immune response	GO:0042088	602,	BCL3,	31210,
T-helper 2 type immune response	GO:0042092
T-helper 2 cell differentiation	GO:0045064	602,	BCL3,	31210,
immune effector process	GO:0002252
production of molecular mediator of immune response	GO:0002440
cytokine production during immune response	GO:0002367
regulation of cytokine production during immune response	GO:0002718
negative regulation of cytokine production during immune response	GO:0002719
negative regulation of mast cell cytokine production	GO:0032764	3162,	HMOX1,	517581,
regulation of mast cell cytokine production	GO:0032763
negative regulation of mast cell cytokine production	GO:0032764	3162,	HMOX1,	517581,
negative regulation of cytokine production during immune response	GO:0002719
negative regulation of mast cell cytokine production	GO:0032764	3162,	HMOX1,	517581,
mast cell cytokine production	GO:0032762
regulation of mast cell cytokine production	GO:0032763
negative regulation of mast cell cytokine production	GO:0032764	3162,	HMOX1,	517581,
negative regulation of mast cell cytokine production	GO:0032764	3162,	HMOX1,	517581,
regulation of production of molecular mediator of immune response	GO:0002700
negative regulation of production of molecular mediator of immune response	GO:0002701
negative regulation of cytokine production during immune response	GO:0002719
negative regulation of mast cell cytokine production	GO:0032764	3162,	HMOX1,	517581,
regulation of cytokine production during immune response	GO:0002718
negative regulation of cytokine production during immune response	GO:0002719
negative regulation of mast cell cytokine production	GO:0032764	3162,	HMOX1,	517581,
regulation of mast cell cytokine production	GO:0032763
negative regulation of mast cell cytokine production	GO:0032764	3162,	HMOX1,	517581,
negative regulation of production of molecular mediator of immune response	GO:0002701
negative regulation of cytokine production during immune response	GO:0002719
negative regulation of mast cell cytokine production	GO:0032764	3162,	HMOX1,	517581,
leukocyte mediated immunity	GO:0002443
myeloid leukocyte mediated immunity	GO:0002444
mast cell mediated immunity	GO:0002448
mast cell degranulation	GO:0043303
regulation of mast cell degranulation	GO:0043304
negative regulation of mast cell degranulation	GO:0043305	3162,	HMOX1,	517581,
negative regulation of mast cell degranulation	GO:0043305	3162,	HMOX1,	517581,
regulation of myeloid leukocyte mediated immunity	GO:0002886
regulation of mast cell degranulation	GO:0043304
negative regulation of mast cell degranulation	GO:0043305	3162,	HMOX1,	517581,
lymphocyte mediated immunity	GO:0002449
B cell mediated immunity	GO:0019724
immunoglobulin mediated immune response	GO:0016064
humoral immune response mediated by circulating immunoglobulin	GO:0002455	602,	BCL3,	31210,
regulation of leukocyte mediated immunity	GO:0002703
regulation of myeloid leukocyte mediated immunity	GO:0002886
regulation of mast cell degranulation	GO:0043304
negative regulation of mast cell degranulation	GO:0043305	3162,	HMOX1,	517581,
regulation of immune effector process	GO:0002697
negative regulation of immune effector process	GO:0002698
negative regulation of production of molecular mediator of immune response	GO:0002701
negative regulation of cytokine production during immune response	GO:0002719
negative regulation of mast cell cytokine production	GO:0032764	3162,	HMOX1,	517581,
negative regulation of leukocyte degranulation	GO:0043301
negative regulation of mast cell degranulation	GO:0043305	3162,	HMOX1,	517581,
regulation of production of molecular mediator of immune response	GO:0002700
negative regulation of production of molecular mediator of immune response	GO:0002701
negative regulation of cytokine production during immune response	GO:0002719
negative regulation of mast cell cytokine production	GO:0032764	3162,	HMOX1,	517581,
regulation of cytokine production during immune response	GO:0002718
negative regulation of cytokine production during immune response	GO:0002719
negative regulation of mast cell cytokine production	GO:0032764	3162,	HMOX1,	517581,
regulation of mast cell cytokine production	GO:0032763
negative regulation of mast cell cytokine production	GO:0032764	3162,	HMOX1,	517581,
regulation of leukocyte mediated immunity	GO:0002703
regulation of myeloid leukocyte mediated immunity	GO:0002886
regulation of mast cell degranulation	GO:0043304
negative regulation of mast cell degranulation	GO:0043305	3162,	HMOX1,	517581,
regulation of leukocyte degranulation	GO:0043300
negative regulation of leukocyte degranulation	GO:0043301
negative regulation of mast cell degranulation	GO:0043305	3162,	HMOX1,	517581,
regulation of mast cell degranulation	GO:0043304
negative regulation of mast cell degranulation	GO:0043305	3162,	HMOX1,	517581,
negative regulation of immune effector process	GO:0002698
negative regulation of production of molecular mediator of immune response	GO:0002701
negative regulation of cytokine production during immune response	GO:0002719
negative regulation of mast cell cytokine production	GO:0032764	3162,	HMOX1,	517581,
negative regulation of leukocyte degranulation	GO:0043301
negative regulation of mast cell degranulation	GO:0043305	3162,	HMOX1,	517581,
leukocyte degranulation	GO:0043299
regulation of leukocyte degranulation	GO:0043300
negative regulation of leukocyte degranulation	GO:0043301
negative regulation of mast cell degranulation	GO:0043305	3162,	HMOX1,	517581,
regulation of mast cell degranulation	GO:0043304
negative regulation of mast cell degranulation	GO:0043305	3162,	HMOX1,	517581,
negative regulation of leukocyte degranulation	GO:0043301
negative regulation of mast cell degranulation	GO:0043305	3162,	HMOX1,	517581,
mast cell degranulation	GO:0043303
regulation of mast cell degranulation	GO:0043304
negative regulation of mast cell degranulation	GO:0043305	3162,	HMOX1,	517581,
negative regulation of mast cell degranulation	GO:0043305	3162,	HMOX1,	517581,
cell activation during immune response	GO:0002263
leukocyte activation during immune response	GO:0002366
lymphocyte activation during immune response	GO:0002285
T cell activation during immune response	GO:0002286
T cell differentiation during immune response	GO:0002292
alpha-beta T cell differentiation during immune response	GO:0002293
CD4-positive, alpha-beta T cell differentiation during immune response	GO:0002294
T-helper cell differentiation	GO:0042093
T-helper 2 cell differentiation	GO:0045064	602,	BCL3,	31210,
B cell activation during immune response	GO:0002312
mature B cell differentiation during immune response	GO:0002313
marginal zone B cell differentiation	GO:0002315	602,	BCL3,	31210,
humoral immune response	GO:0006959	6347,	CCL2,	303649,
humoral immune response mediated by circulating immunoglobulin	GO:0002455	602,	BCL3,	31210,
antimicrobial humoral response	GO:0019730	602,	BCL3,	31210,
regulation of immune response	GO:0050776	2280,4088,	FKBP1A,SMAD3,	471933,714621,
regulation of immune effector process	GO:0002697
negative regulation of immune effector process	GO:0002698
negative regulation of production of molecular mediator of immune response	GO:0002701
negative regulation of cytokine production during immune response	GO:0002719
negative regulation of mast cell cytokine production	GO:0032764	3162,	HMOX1,	517581,
negative regulation of leukocyte degranulation	GO:0043301
negative regulation of mast cell degranulation	GO:0043305	3162,	HMOX1,	517581,
regulation of production of molecular mediator of immune response	GO:0002700
negative regulation of production of molecular mediator of immune response	GO:0002701
negative regulation of cytokine production during immune response	GO:0002719
negative regulation of mast cell cytokine production	GO:0032764	3162,	HMOX1,	517581,
regulation of cytokine production during immune response	GO:0002718
negative regulation of cytokine production during immune response	GO:0002719
negative regulation of mast cell cytokine production	GO:0032764	3162,	HMOX1,	517581,
regulation of mast cell cytokine production	GO:0032763
negative regulation of mast cell cytokine production	GO:0032764	3162,	HMOX1,	517581,
regulation of leukocyte mediated immunity	GO:0002703
regulation of myeloid leukocyte mediated immunity	GO:0002886
regulation of mast cell degranulation	GO:0043304
negative regulation of mast cell degranulation	GO:0043305	3162,	HMOX1,	517581,
regulation of leukocyte degranulation	GO:0043300
negative regulation of leukocyte degranulation	GO:0043301
negative regulation of mast cell degranulation	GO:0043305	3162,	HMOX1,	517581,
regulation of mast cell degranulation	GO:0043304
negative regulation of mast cell degranulation	GO:0043305	3162,	HMOX1,	517581,
leukocyte activation	GO:0045321
myeloid leukocyte activation	GO:0002274
mast cell activation	GO:0045576
regulation of mast cell activation	GO:0033003
negative regulation of mast cell activation	GO:0033004
negative regulation of mast cell degranulation	GO:0043305	3162,	HMOX1,	517581,
regulation of mast cell degranulation	GO:0043304
negative regulation of mast cell degranulation	GO:0043305	3162,	HMOX1,	517581,
negative regulation of mast cell activation	GO:0033004
negative regulation of mast cell degranulation	GO:0043305	3162,	HMOX1,	517581,
mast cell degranulation	GO:0043303
regulation of mast cell degranulation	GO:0043304
negative regulation of mast cell degranulation	GO:0043305	3162,	HMOX1,	517581,
negative regulation of mast cell degranulation	GO:0043305	3162,	HMOX1,	517581,
leukocyte activation during immune response	GO:0002366
lymphocyte activation during immune response	GO:0002285
T cell activation during immune response	GO:0002286
T cell differentiation during immune response	GO:0002292
alpha-beta T cell differentiation during immune response	GO:0002293
CD4-positive, alpha-beta T cell differentiation during immune response	GO:0002294
T-helper cell differentiation	GO:0042093
T-helper 2 cell differentiation	GO:0045064	602,	BCL3,	31210,
B cell activation during immune response	GO:0002312
mature B cell differentiation during immune response	GO:0002313
marginal zone B cell differentiation	GO:0002315	602,	BCL3,	31210,
regulation of leukocyte activation	GO:0002694
negative regulation of leukocyte activation	GO:0002695
negative regulation of mast cell activation	GO:0033004
negative regulation of mast cell degranulation	GO:0043305	3162,	HMOX1,	517581,
negative regulation of lymphocyte activation	GO:0051250
negative regulation of T cell activation	GO:0050868	55824,	PAG1,	266175,
regulation of mast cell activation	GO:0033003
negative regulation of mast cell activation	GO:0033004
negative regulation of mast cell degranulation	GO:0043305	3162,	HMOX1,	517581,
regulation of mast cell degranulation	GO:0043304
negative regulation of mast cell degranulation	GO:0043305	3162,	HMOX1,	517581,
regulation of lymphocyte activation	GO:0051249
regulation of T cell activation	GO:0050863
regulation of T cell differentiation	GO:0045580
regulation of T cell differentiation in the thymus	GO:0033081	1209,	CLPTM1,	444441,
negative regulation of T cell activation	GO:0050868	55824,	PAG1,	266175,
regulation of lymphocyte differentiation	GO:0045619
regulation of T cell differentiation	GO:0045580
regulation of T cell differentiation in the thymus	GO:0033081	1209,	CLPTM1,	444441,
negative regulation of lymphocyte activation	GO:0051250
negative regulation of T cell activation	GO:0050868	55824,	PAG1,	266175,
negative regulation of leukocyte activation	GO:0002695
negative regulation of mast cell activation	GO:0033004
negative regulation of mast cell degranulation	GO:0043305	3162,	HMOX1,	517581,
negative regulation of lymphocyte activation	GO:0051250
negative regulation of T cell activation	GO:0050868	55824,	PAG1,	266175,
lymphocyte activation	GO:0046649
lymphocyte activation during immune response	GO:0002285
T cell activation during immune response	GO:0002286
T cell differentiation during immune response	GO:0002292
alpha-beta T cell differentiation during immune response	GO:0002293
CD4-positive, alpha-beta T cell differentiation during immune response	GO:0002294
T-helper cell differentiation	GO:0042093
T-helper 2 cell differentiation	GO:0045064	602,	BCL3,	31210,
B cell activation during immune response	GO:0002312
mature B cell differentiation during immune response	GO:0002313
marginal zone B cell differentiation	GO:0002315	602,	BCL3,	31210,
lymphocyte differentiation	GO:0030098
B cell differentiation	GO:0030183
mature B cell differentiation	GO:0002335
mature B cell differentiation during immune response	GO:0002313
marginal zone B cell differentiation	GO:0002315	602,	BCL3,	31210,
T cell differentiation	GO:0030217
T cell differentiation during immune response	GO:0002292
alpha-beta T cell differentiation during immune response	GO:0002293
CD4-positive, alpha-beta T cell differentiation during immune response	GO:0002294
T-helper cell differentiation	GO:0042093
T-helper 2 cell differentiation	GO:0045064	602,	BCL3,	31210,
T cell differentiation in the thymus	GO:0033077
regulation of T cell differentiation in the thymus	GO:0033081	1209,	CLPTM1,	444441,
regulation of T cell differentiation	GO:0045580
regulation of T cell differentiation in the thymus	GO:0033081	1209,	CLPTM1,	444441,
alpha-beta T cell differentiation	GO:0046632
alpha-beta T cell differentiation during immune response	GO:0002293
CD4-positive, alpha-beta T cell differentiation during immune response	GO:0002294
T-helper cell differentiation	GO:0042093
T-helper 2 cell differentiation	GO:0045064	602,	BCL3,	31210,
CD4-positive, alpha beta T cell differentiation	GO:0043367
CD4-positive, alpha-beta T cell differentiation during immune response	GO:0002294
T-helper cell differentiation	GO:0042093
T-helper 2 cell differentiation	GO:0045064	602,	BCL3,	31210,
regulation of lymphocyte differentiation	GO:0045619
regulation of T cell differentiation	GO:0045580
regulation of T cell differentiation in the thymus	GO:0033081	1209,	CLPTM1,	444441,
regulation of lymphocyte activation	GO:0051249
regulation of T cell activation	GO:0050863
regulation of T cell differentiation	GO:0045580
regulation of T cell differentiation in the thymus	GO:0033081	1209,	CLPTM1,	444441,
negative regulation of T cell activation	GO:0050868	55824,	PAG1,	266175,
regulation of lymphocyte differentiation	GO:0045619
regulation of T cell differentiation	GO:0045580
regulation of T cell differentiation in the thymus	GO:0033081	1209,	CLPTM1,	444441,
negative regulation of lymphocyte activation	GO:0051250
negative regulation of T cell activation	GO:0050868	55824,	PAG1,	266175,
negative regulation of lymphocyte activation	GO:0051250
negative regulation of T cell activation	GO:0050868	55824,	PAG1,	266175,
T cell activation	GO:0042110	2280,4088,	FKBP1A,SMAD3,	471933,714621,
T cell activation during immune response	GO:0002286
T cell differentiation during immune response	GO:0002292
alpha-beta T cell differentiation during immune response	GO:0002293
CD4-positive, alpha-beta T cell differentiation during immune response	GO:0002294
T-helper cell differentiation	GO:0042093
T-helper 2 cell differentiation	GO:0045064	602,	BCL3,	31210,
T cell differentiation	GO:0030217
T cell differentiation during immune response	GO:0002292
alpha-beta T cell differentiation during immune response	GO:0002293
CD4-positive, alpha-beta T cell differentiation during immune response	GO:0002294
T-helper cell differentiation	GO:0042093
T-helper 2 cell differentiation	GO:0045064	602,	BCL3,	31210,
T cell differentiation in the thymus	GO:0033077
regulation of T cell differentiation in the thymus	GO:0033081	1209,	CLPTM1,	444441,
regulation of T cell differentiation	GO:0045580
regulation of T cell differentiation in the thymus	GO:0033081	1209,	CLPTM1,	444441,
alpha-beta T cell differentiation	GO:0046632
alpha-beta T cell differentiation during immune response	GO:0002293
CD4-positive, alpha-beta T cell differentiation during immune response	GO:0002294
T-helper cell differentiation	GO:0042093
T-helper 2 cell differentiation	GO:0045064	602,	BCL3,	31210,
CD4-positive, alpha beta T cell differentiation	GO:0043367
CD4-positive, alpha-beta T cell differentiation during immune response	GO:0002294
T-helper cell differentiation	GO:0042093
T-helper 2 cell differentiation	GO:0045064	602,	BCL3,	31210,
regulation of T cell activation	GO:0050863
regulation of T cell differentiation	GO:0045580
regulation of T cell differentiation in the thymus	GO:0033081	1209,	CLPTM1,	444441,
negative regulation of T cell activation	GO:0050868	55824,	PAG1,	266175,
negative regulation of T cell activation	GO:0050868	55824,	PAG1,	266175,
alpha-beta T cell activation	GO:0046631
alpha-beta T cell differentiation	GO:0046632
alpha-beta T cell differentiation during immune response	GO:0002293
CD4-positive, alpha-beta T cell differentiation during immune response	GO:0002294
T-helper cell differentiation	GO:0042093
T-helper 2 cell differentiation	GO:0045064	602,	BCL3,	31210,
CD4-positive, alpha beta T cell differentiation	GO:0043367
CD4-positive, alpha-beta T cell differentiation during immune response	GO:0002294
T-helper cell differentiation	GO:0042093
T-helper 2 cell differentiation	GO:0045064	602,	BCL3,	31210,
B cell activation	GO:0042113
B cell activation during immune response	GO:0002312
mature B cell differentiation during immune response	GO:0002313
marginal zone B cell differentiation	GO:0002315	602,	BCL3,	31210,
B cell differentiation	GO:0030183
mature B cell differentiation	GO:0002335
mature B cell differentiation during immune response	GO:0002313
marginal zone B cell differentiation	GO:0002315	602,	BCL3,	31210,
leukocyte migration	GO:0050900
regulation of leukocyte migration	GO:0002685
negative regulation of leukocyte migration	GO:0002686	3162,	HMOX1,	517581,
negative regulation of leukocyte migration	GO:0002686	3162,	HMOX1,	517581,
leukocyte chemotaxis	GO:0030595
monocyte chemotaxis	GO:0002548	6347,	CCL2,	303649,
macrophage chemotaxis	GO:0048246	6347,	CCL2,	303649,
metabolic process	GO:0008152	4125,2948,249,7317,	MAN2B1,GSTM4,ALPL,UBA1,	356769,348387,75431,533273,
nitrogen compound metabolic process	GO:0006807
regulation of nitrogen compound metabolic process	GO:0051171
regulation of nitric oxide biosynthetic process	GO:0045428
positive regulation of nitric oxide biosynthetic process	GO:0045429	3326,	HSP90AB1,	509736,
positive regulation of nitrogen compound metabolic process	GO:0051173
positive regulation of nitric oxide biosynthetic process	GO:0045429	3326,	HSP90AB1,	509736,
positive regulation of nitrogen compound metabolic process	GO:0051173
positive regulation of nitric oxide biosynthetic process	GO:0045429	3326,	HSP90AB1,	509736,
cellular nitrogen compound metabolic process	GO:0034641
cellular amine metabolic process	GO:0009308
amino acid metabolic process	GO:0006520
amino acid catabolic process	GO:0009063
glutamine family amino acid catabolic process	GO:0009065
asparagine catabolic process	GO:0006530
asparagine catabolic process via L-aspartate	GO:0033345	80150,	ASRGL1,	535326,
aspartate family amino acid catabolic process	GO:0009068
asparagine catabolic process	GO:0006530
asparagine catabolic process via L-aspartate	GO:0033345	80150,	ASRGL1,	535326,
glutamine family amino acid metabolic process	GO:0009064
glutamine family amino acid catabolic process	GO:0009065
asparagine catabolic process	GO:0006530
asparagine catabolic process via L-aspartate	GO:0033345	80150,	ASRGL1,	535326,
aspartate family amino acid metabolic process	GO:0009066
asparagine metabolic process	GO:0006528
asparagine catabolic process	GO:0006530
asparagine catabolic process via L-aspartate	GO:0033345	80150,	ASRGL1,	535326,
aspartate family amino acid catabolic process	GO:0009068
asparagine catabolic process	GO:0006530
asparagine catabolic process via L-aspartate	GO:0033345	80150,	ASRGL1,	535326,
amino acid activation	GO:0043038
tRNA aminoacylation	GO:0043039
tRNA aminoacylation for protein translation	GO:0006418
prolyl-tRNA aminoacylation	GO:0006433	25973,	PARS2,	380169,
biogenic amine metabolic process	GO:0006576
catecholamine metabolic process	GO:0006584
norepinephrine metabolic process	GO:0042415	4061,	LY6E,	521903,
polyamine metabolic process	GO:0006595
polyamine catabolic process	GO:0006598
spermine catabolic process	GO:0046208	54498,	SMOX,	433337,
spermine metabolic process	GO:0008215
spermine catabolic process	GO:0046208	54498,	SMOX,	433337,
biogenic amine catabolic process	GO:0042402
polyamine catabolic process	GO:0006598
spermine catabolic process	GO:0046208	54498,	SMOX,	433337,
amine catabolic process	GO:0009310
amino acid catabolic process	GO:0009063
glutamine family amino acid catabolic process	GO:0009065
asparagine catabolic process	GO:0006530
asparagine catabolic process via L-aspartate	GO:0033345	80150,	ASRGL1,	535326,
aspartate family amino acid catabolic process	GO:0009068
asparagine catabolic process	GO:0006530
asparagine catabolic process via L-aspartate	GO:0033345	80150,	ASRGL1,	535326,
biogenic amine catabolic process	GO:0042402
polyamine catabolic process	GO:0006598
spermine catabolic process	GO:0046208	54498,	SMOX,	433337,
nitrogen compound catabolic process	GO:0044270
amine catabolic process	GO:0009310
amino acid catabolic process	GO:0009063
glutamine family amino acid catabolic process	GO:0009065
asparagine catabolic process	GO:0006530
asparagine catabolic process via L-aspartate	GO:0033345	80150,	ASRGL1,	535326,
aspartate family amino acid catabolic process	GO:0009068
asparagine catabolic process	GO:0006530
asparagine catabolic process via L-aspartate	GO:0033345	80150,	ASRGL1,	535326,
biogenic amine catabolic process	GO:0042402
polyamine catabolic process	GO:0006598
spermine catabolic process	GO:0046208	54498,	SMOX,	433337,
nitrogen compound biosynthetic process	GO:0044271
nitric oxide biosynthetic process	GO:0006809
regulation of nitric oxide biosynthetic process	GO:0045428
positive regulation of nitric oxide biosynthetic process	GO:0045429	3326,	HSP90AB1,	509736,
positive regulation of nitric oxide biosynthetic process	GO:0045429	3326,	HSP90AB1,	509736,
nitric oxide metabolic process	GO:0046209
nitric oxide biosynthetic process	GO:0006809
regulation of nitric oxide biosynthetic process	GO:0045428
positive regulation of nitric oxide biosynthetic process	GO:0045429	3326,	HSP90AB1,	509736,
positive regulation of nitric oxide biosynthetic process	GO:0045429	3326,	HSP90AB1,	509736,
catabolic process	GO:0009056
macromolecule catabolic process	GO:0009057
cellular macromolecule catabolic process	GO:0044265
glycoprotein catabolic process	GO:0006516
protein deglycosylation	GO:0006517	4125,	MAN2B1,	356769,
amyloid precursor protein catabolic process	GO:0042987
beta-amyloid formation	GO:0034205	2280,	FKBP1A,	471933,
modification-dependent macromolecule catabolic process	GO:0043632
modification-dependent protein catabolic process	GO:0019941	80176,79718,7317,	SPSB1,TBL1XR1,UBA1,	8261,715537,533273,
ubiquitin-dependent protein catabolic process	GO:0006511	6500,84132,51433,55230,8078,29882,	SKP1,USP42,ANAPC5,USP40,USP5,ANAPC2,	171626,31856,7101,96513,631661,533262,
proteasomal ubiquitin-dependent protein catabolic process	GO:0043161
cyclin catabolic process	GO:0008054	29882,	ANAPC2,	533262,
anaphase-promoting complex-dependent proteasomal ubiquitin-dependent protein catabolic process	GO:0031145	51433,29882,	ANAPC5,ANAPC2,	7101,533262,
regulation of proteasomal ubiquitin-dependent protein catabolic process	GO:0032434
negative regulation of proteasomal ubiquitin-dependent protein catabolic process	GO:0032435	3326,10755,	HSP90AB1,GIPC1,	509736,655012,
negative regulation of proteasomal ubiquitin-dependent protein catabolic process	GO:0032435	3326,10755,	HSP90AB1,GIPC1,	509736,655012,
cellular carbohydrate catabolic process	GO:0044275
alditol catabolic process	GO:0019405
hexitol catabolic process	GO:0019407
sorbitol catabolic process	GO:0006062	6652,	SORD,	878,
pentitol catabolic process	GO:0019527
L-xylitol catabolic process	GO:0051160	6652,	SORD,	878,
monosaccharide catabolic process	GO:0046365
hexose catabolic process	GO:0019320
glucose catabolic process	GO:0006007
glycolysis	GO:0006096	5315,	PKM2,	534770,
cellular biopolymer catabolic process	GO:0034962
cellular protein catabolic process	GO:0044257
proteolysis involved in cellular protein catabolic process	GO:0051603
proteasomal protein catabolic process	GO:0010498
proteasomal ubiquitin-dependent protein catabolic process	GO:0043161
cyclin catabolic process	GO:0008054	29882,	ANAPC2,	533262,
anaphase-promoting complex-dependent proteasomal ubiquitin-dependent protein catabolic process	GO:0031145	51433,29882,	ANAPC5,ANAPC2,	7101,533262,
regulation of proteasomal ubiquitin-dependent protein catabolic process	GO:0032434
negative regulation of proteasomal ubiquitin-dependent protein catabolic process	GO:0032435	3326,10755,	HSP90AB1,GIPC1,	509736,655012,
negative regulation of proteasomal ubiquitin-dependent protein catabolic process	GO:0032435	3326,10755,	HSP90AB1,GIPC1,	509736,655012,
modification-dependent protein catabolic process	GO:0019941	80176,79718,7317,	SPSB1,TBL1XR1,UBA1,	8261,715537,533273,
ubiquitin-dependent protein catabolic process	GO:0006511	6500,84132,51433,55230,8078,29882,	SKP1,USP42,ANAPC5,USP40,USP5,ANAPC2,	171626,31856,7101,96513,631661,533262,
proteasomal ubiquitin-dependent protein catabolic process	GO:0043161
cyclin catabolic process	GO:0008054	29882,	ANAPC2,	533262,
anaphase-promoting complex-dependent proteasomal ubiquitin-dependent protein catabolic process	GO:0031145	51433,29882,	ANAPC5,ANAPC2,	7101,533262,
regulation of proteasomal ubiquitin-dependent protein catabolic process	GO:0032434
negative regulation of proteasomal ubiquitin-dependent protein catabolic process	GO:0032435	3326,10755,	HSP90AB1,GIPC1,	509736,655012,
negative regulation of proteasomal ubiquitin-dependent protein catabolic process	GO:0032435	3326,10755,	HSP90AB1,GIPC1,	509736,655012,
biopolymer catabolic process	GO:0043285
protein catabolic process	GO:0030163
cellular protein catabolic process	GO:0044257
proteolysis involved in cellular protein catabolic process	GO:0051603
proteasomal protein catabolic process	GO:0010498
proteasomal ubiquitin-dependent protein catabolic process	GO:0043161
cyclin catabolic process	GO:0008054	29882,	ANAPC2,	533262,
anaphase-promoting complex-dependent proteasomal ubiquitin-dependent protein catabolic process	GO:0031145	51433,29882,	ANAPC5,ANAPC2,	7101,533262,
regulation of proteasomal ubiquitin-dependent protein catabolic process	GO:0032434
negative regulation of proteasomal ubiquitin-dependent protein catabolic process	GO:0032435	3326,10755,	HSP90AB1,GIPC1,	509736,655012,
negative regulation of proteasomal ubiquitin-dependent protein catabolic process	GO:0032435	3326,10755,	HSP90AB1,GIPC1,	509736,655012,
modification-dependent protein catabolic process	GO:0019941	80176,79718,7317,	SPSB1,TBL1XR1,UBA1,	8261,715537,533273,
ubiquitin-dependent protein catabolic process	GO:0006511	6500,84132,51433,55230,8078,29882,	SKP1,USP42,ANAPC5,USP40,USP5,ANAPC2,	171626,31856,7101,96513,631661,533262,
proteasomal ubiquitin-dependent protein catabolic process	GO:0043161
cyclin catabolic process	GO:0008054	29882,	ANAPC2,	533262,
anaphase-promoting complex-dependent proteasomal ubiquitin-dependent protein catabolic process	GO:0031145	51433,29882,	ANAPC5,ANAPC2,	7101,533262,
regulation of proteasomal ubiquitin-dependent protein catabolic process	GO:0032434
negative regulation of proteasomal ubiquitin-dependent protein catabolic process	GO:0032435	3326,10755,	HSP90AB1,GIPC1,	509736,655012,
negative regulation of proteasomal ubiquitin-dependent protein catabolic process	GO:0032435	3326,10755,	HSP90AB1,GIPC1,	509736,655012,
regulation of protein catabolic process	GO:0042176
regulation of proteasomal ubiquitin-dependent protein catabolic process	GO:0032434
negative regulation of proteasomal ubiquitin-dependent protein catabolic process	GO:0032435	3326,10755,	HSP90AB1,GIPC1,	509736,655012,
negative regulation of protein catabolic process	GO:0042177	2316,	FLNA,	195464,
negative regulation of proteasomal ubiquitin-dependent protein catabolic process	GO:0032435	3326,10755,	HSP90AB1,GIPC1,	509736,655012,
negative regulation of protein catabolic process	GO:0042177	2316,	FLNA,	195464,
negative regulation of proteasomal ubiquitin-dependent protein catabolic process	GO:0032435	3326,10755,	HSP90AB1,GIPC1,	509736,655012,
cellular biopolymer catabolic process	GO:0034962
cellular protein catabolic process	GO:0044257
proteolysis involved in cellular protein catabolic process	GO:0051603
proteasomal protein catabolic process	GO:0010498
proteasomal ubiquitin-dependent protein catabolic process	GO:0043161
cyclin catabolic process	GO:0008054	29882,	ANAPC2,	533262,
anaphase-promoting complex-dependent proteasomal ubiquitin-dependent protein catabolic process	GO:0031145	51433,29882,	ANAPC5,ANAPC2,	7101,533262,
regulation of proteasomal ubiquitin-dependent protein catabolic process	GO:0032434
negative regulation of proteasomal ubiquitin-dependent protein catabolic process	GO:0032435	3326,10755,	HSP90AB1,GIPC1,	509736,655012,
negative regulation of proteasomal ubiquitin-dependent protein catabolic process	GO:0032435	3326,10755,	HSP90AB1,GIPC1,	509736,655012,
modification-dependent protein catabolic process	GO:0019941	80176,79718,7317,	SPSB1,TBL1XR1,UBA1,	8261,715537,533273,
ubiquitin-dependent protein catabolic process	GO:0006511	6500,84132,51433,55230,8078,29882,	SKP1,USP42,ANAPC5,USP40,USP5,ANAPC2,	171626,31856,7101,96513,631661,533262,
proteasomal ubiquitin-dependent protein catabolic process	GO:0043161
cyclin catabolic process	GO:0008054	29882,	ANAPC2,	533262,
anaphase-promoting complex-dependent proteasomal ubiquitin-dependent protein catabolic process	GO:0031145	51433,29882,	ANAPC5,ANAPC2,	7101,533262,
regulation of proteasomal ubiquitin-dependent protein catabolic process	GO:0032434
negative regulation of proteasomal ubiquitin-dependent protein catabolic process	GO:0032435	3326,10755,	HSP90AB1,GIPC1,	509736,655012,
negative regulation of proteasomal ubiquitin-dependent protein catabolic process	GO:0032435	3326,10755,	HSP90AB1,GIPC1,	509736,655012,
regulation of catabolic process	GO:0009894
negative regulation of catabolic process	GO:0009895
negative regulation of cellular catabolic process	GO:0031330
negative regulation of proteasomal ubiquitin-dependent protein catabolic process	GO:0032435	3326,10755,	HSP90AB1,GIPC1,	509736,655012,
negative regulation of protein catabolic process	GO:0042177	2316,	FLNA,	195464,
negative regulation of proteasomal ubiquitin-dependent protein catabolic process	GO:0032435	3326,10755,	HSP90AB1,GIPC1,	509736,655012,
positive regulation of catabolic process	GO:0009896
positive regulation of cellular catabolic process	GO:0031331
positive regulation of fatty acid beta-oxidation	GO:0032000	208,	AKT2,	631535,
positive regulation of lipid catabolic process	GO:0050996
positive regulation of fatty acid beta-oxidation	GO:0032000	208,	AKT2,	631535,
regulation of cellular catabolic process	GO:0031329
negative regulation of cellular catabolic process	GO:0031330
negative regulation of proteasomal ubiquitin-dependent protein catabolic process	GO:0032435	3326,10755,	HSP90AB1,GIPC1,	509736,655012,
positive regulation of cellular catabolic process	GO:0031331
positive regulation of fatty acid beta-oxidation	GO:0032000	208,	AKT2,	631535,
regulation of fatty acid beta-oxidation	GO:0031998
positive regulation of fatty acid beta-oxidation	GO:0032000	208,	AKT2,	631535,
regulation of proteasomal ubiquitin-dependent protein catabolic process	GO:0032434
negative regulation of proteasomal ubiquitin-dependent protein catabolic process	GO:0032435	3326,10755,	HSP90AB1,GIPC1,	509736,655012,
regulation of lipid catabolic process	GO:0050994
regulation of fatty acid beta-oxidation	GO:0031998
positive regulation of fatty acid beta-oxidation	GO:0032000	208,	AKT2,	631535,
positive regulation of lipid catabolic process	GO:0050996
positive regulation of fatty acid beta-oxidation	GO:0032000	208,	AKT2,	631535,
regulation of protein catabolic process	GO:0042176
regulation of proteasomal ubiquitin-dependent protein catabolic process	GO:0032434
negative regulation of proteasomal ubiquitin-dependent protein catabolic process	GO:0032435	3326,10755,	HSP90AB1,GIPC1,	509736,655012,
negative regulation of protein catabolic process	GO:0042177	2316,	FLNA,	195464,
negative regulation of proteasomal ubiquitin-dependent protein catabolic process	GO:0032435	3326,10755,	HSP90AB1,GIPC1,	509736,655012,
negative regulation of catabolic process	GO:0009895
negative regulation of cellular catabolic process	GO:0031330
negative regulation of proteasomal ubiquitin-dependent protein catabolic process	GO:0032435	3326,10755,	HSP90AB1,GIPC1,	509736,655012,
negative regulation of protein catabolic process	GO:0042177	2316,	FLNA,	195464,
negative regulation of proteasomal ubiquitin-dependent protein catabolic process	GO:0032435	3326,10755,	HSP90AB1,GIPC1,	509736,655012,
positive regulation of catabolic process	GO:0009896
positive regulation of cellular catabolic process	GO:0031331
positive regulation of fatty acid beta-oxidation	GO:0032000	208,	AKT2,	631535,
positive regulation of lipid catabolic process	GO:0050996
positive regulation of fatty acid beta-oxidation	GO:0032000	208,	AKT2,	631535,
lipid catabolic process	GO:0016042
cellular lipid catabolic process	GO:0044242
fatty acid catabolic process	GO:0009062
fatty acid beta-oxidation	GO:0006635
regulation of fatty acid beta-oxidation	GO:0031998
positive regulation of fatty acid beta-oxidation	GO:0032000	208,	AKT2,	631535,
positive regulation of fatty acid beta-oxidation	GO:0032000	208,	AKT2,	631535,
regulation of lipid catabolic process	GO:0050994
regulation of fatty acid beta-oxidation	GO:0031998
positive regulation of fatty acid beta-oxidation	GO:0032000	208,	AKT2,	631535,
positive regulation of lipid catabolic process	GO:0050996
positive regulation of fatty acid beta-oxidation	GO:0032000	208,	AKT2,	631535,
positive regulation of lipid catabolic process	GO:0050996
positive regulation of fatty acid beta-oxidation	GO:0032000	208,	AKT2,	631535,
carbohydrate catabolic process	GO:0016052
cellular carbohydrate catabolic process	GO:0044275
alditol catabolic process	GO:0019405
hexitol catabolic process	GO:0019407
sorbitol catabolic process	GO:0006062	6652,	SORD,	878,
pentitol catabolic process	GO:0019527
L-xylitol catabolic process	GO:0051160	6652,	SORD,	878,
monosaccharide catabolic process	GO:0046365
hexose catabolic process	GO:0019320
glucose catabolic process	GO:0006007
glycolysis	GO:0006096	5315,	PKM2,	534770,
cellular catabolic process	GO:0044248
nucleotide catabolic process	GO:0009166
purine nucleotide catabolic process	GO:0006195
purine nucleoside triphosphate catabolic process	GO:0009146
purine ribonucleoside triphosphate catabolic process	GO:0009207
ATP catabolic process	GO:0006200	29789,	OLA1,	157351,
purine ribonucleotide catabolic process	GO:0009154
purine ribonucleoside triphosphate catabolic process	GO:0009207
ATP catabolic process	GO:0006200	29789,	OLA1,	157351,
nucleoside triphosphate catabolic process	GO:0009143
purine nucleoside triphosphate catabolic process	GO:0009146
purine ribonucleoside triphosphate catabolic process	GO:0009207
ATP catabolic process	GO:0006200	29789,	OLA1,	157351,
ribonucleoside triphosphate catabolic process	GO:0009203
purine ribonucleoside triphosphate catabolic process	GO:0009207
ATP catabolic process	GO:0006200	29789,	OLA1,	157351,
ribonucleotide catabolic process	GO:0009261
purine ribonucleotide catabolic process	GO:0009154
purine ribonucleoside triphosphate catabolic process	GO:0009207
ATP catabolic process	GO:0006200	29789,	OLA1,	157351,
ribonucleoside triphosphate catabolic process	GO:0009203
purine ribonucleoside triphosphate catabolic process	GO:0009207
ATP catabolic process	GO:0006200	29789,	OLA1,	157351,
organic acid catabolic process	GO:0016054
carboxylic acid catabolic process	GO:0046395
fatty acid catabolic process	GO:0009062
fatty acid beta-oxidation	GO:0006635
regulation of fatty acid beta-oxidation	GO:0031998
positive regulation of fatty acid beta-oxidation	GO:0032000	208,	AKT2,	631535,
positive regulation of fatty acid beta-oxidation	GO:0032000	208,	AKT2,	631535,
regulation of cellular catabolic process	GO:0031329
negative regulation of cellular catabolic process	GO:0031330
negative regulation of proteasomal ubiquitin-dependent protein catabolic process	GO:0032435	3326,10755,	HSP90AB1,GIPC1,	509736,655012,
positive regulation of cellular catabolic process	GO:0031331
positive regulation of fatty acid beta-oxidation	GO:0032000	208,	AKT2,	631535,
regulation of fatty acid beta-oxidation	GO:0031998
positive regulation of fatty acid beta-oxidation	GO:0032000	208,	AKT2,	631535,
regulation of proteasomal ubiquitin-dependent protein catabolic process	GO:0032434
negative regulation of proteasomal ubiquitin-dependent protein catabolic process	GO:0032435	3326,10755,	HSP90AB1,GIPC1,	509736,655012,
negative regulation of cellular catabolic process	GO:0031330
negative regulation of proteasomal ubiquitin-dependent protein catabolic process	GO:0032435	3326,10755,	HSP90AB1,GIPC1,	509736,655012,
positive regulation of cellular catabolic process	GO:0031331
positive regulation of fatty acid beta-oxidation	GO:0032000	208,	AKT2,	631535,
cellular lipid catabolic process	GO:0044242
fatty acid catabolic process	GO:0009062
fatty acid beta-oxidation	GO:0006635
regulation of fatty acid beta-oxidation	GO:0031998
positive regulation of fatty acid beta-oxidation	GO:0032000	208,	AKT2,	631535,
positive regulation of fatty acid beta-oxidation	GO:0032000	208,	AKT2,	631535,
cellular macromolecule catabolic process	GO:0044265
glycoprotein catabolic process	GO:0006516
protein deglycosylation	GO:0006517	4125,	MAN2B1,	356769,
amyloid precursor protein catabolic process	GO:0042987
beta-amyloid formation	GO:0034205	2280,	FKBP1A,	471933,
modification-dependent macromolecule catabolic process	GO:0043632
modification-dependent protein catabolic process	GO:0019941	80176,79718,7317,	SPSB1,TBL1XR1,UBA1,	8261,715537,533273,
ubiquitin-dependent protein catabolic process	GO:0006511	6500,84132,51433,55230,8078,29882,	SKP1,USP42,ANAPC5,USP40,USP5,ANAPC2,	171626,31856,7101,96513,631661,533262,
proteasomal ubiquitin-dependent protein catabolic process	GO:0043161
cyclin catabolic process	GO:0008054	29882,	ANAPC2,	533262,
anaphase-promoting complex-dependent proteasomal ubiquitin-dependent protein catabolic process	GO:0031145	51433,29882,	ANAPC5,ANAPC2,	7101,533262,
regulation of proteasomal ubiquitin-dependent protein catabolic process	GO:0032434
negative regulation of proteasomal ubiquitin-dependent protein catabolic process	GO:0032435	3326,10755,	HSP90AB1,GIPC1,	509736,655012,
negative regulation of proteasomal ubiquitin-dependent protein catabolic process	GO:0032435	3326,10755,	HSP90AB1,GIPC1,	509736,655012,
cellular carbohydrate catabolic process	GO:0044275
alditol catabolic process	GO:0019405
hexitol catabolic process	GO:0019407
sorbitol catabolic process	GO:0006062	6652,	SORD,	878,
pentitol catabolic process	GO:0019527
L-xylitol catabolic process	GO:0051160	6652,	SORD,	878,
monosaccharide catabolic process	GO:0046365
hexose catabolic process	GO:0019320
glucose catabolic process	GO:0006007
glycolysis	GO:0006096	5315,	PKM2,	534770,
cellular biopolymer catabolic process	GO:0034962
cellular protein catabolic process	GO:0044257
proteolysis involved in cellular protein catabolic process	GO:0051603
proteasomal protein catabolic process	GO:0010498
proteasomal ubiquitin-dependent protein catabolic process	GO:0043161
cyclin catabolic process	GO:0008054	29882,	ANAPC2,	533262,
anaphase-promoting complex-dependent proteasomal ubiquitin-dependent protein catabolic process	GO:0031145	51433,29882,	ANAPC5,ANAPC2,	7101,533262,
regulation of proteasomal ubiquitin-dependent protein catabolic process	GO:0032434
negative regulation of proteasomal ubiquitin-dependent protein catabolic process	GO:0032435	3326,10755,	HSP90AB1,GIPC1,	509736,655012,
negative regulation of proteasomal ubiquitin-dependent protein catabolic process	GO:0032435	3326,10755,	HSP90AB1,GIPC1,	509736,655012,
modification-dependent protein catabolic process	GO:0019941	80176,79718,7317,	SPSB1,TBL1XR1,UBA1,	8261,715537,533273,
ubiquitin-dependent protein catabolic process	GO:0006511	6500,84132,51433,55230,8078,29882,	SKP1,USP42,ANAPC5,USP40,USP5,ANAPC2,	171626,31856,7101,96513,631661,533262,
proteasomal ubiquitin-dependent protein catabolic process	GO:0043161
cyclin catabolic process	GO:0008054	29882,	ANAPC2,	533262,
anaphase-promoting complex-dependent proteasomal ubiquitin-dependent protein catabolic process	GO:0031145	51433,29882,	ANAPC5,ANAPC2,	7101,533262,
regulation of proteasomal ubiquitin-dependent protein catabolic process	GO:0032434
negative regulation of proteasomal ubiquitin-dependent protein catabolic process	GO:0032435	3326,10755,	HSP90AB1,GIPC1,	509736,655012,
negative regulation of proteasomal ubiquitin-dependent protein catabolic process	GO:0032435	3326,10755,	HSP90AB1,GIPC1,	509736,655012,
nitrogen compound catabolic process	GO:0044270
amine catabolic process	GO:0009310
amino acid catabolic process	GO:0009063
glutamine family amino acid catabolic process	GO:0009065
asparagine catabolic process	GO:0006530
asparagine catabolic process via L-aspartate	GO:0033345	80150,	ASRGL1,	535326,
aspartate family amino acid catabolic process	GO:0009068
asparagine catabolic process	GO:0006530
asparagine catabolic process via L-aspartate	GO:0033345	80150,	ASRGL1,	535326,
biogenic amine catabolic process	GO:0042402
polyamine catabolic process	GO:0006598
spermine catabolic process	GO:0046208	54498,	SMOX,	433337,
cofactor catabolic process	GO:0051187
porphyrin catabolic process	GO:0006787
heme oxidation	GO:0006788	3162,	HMOX1,	517581,
heme catabolic process	GO:0042167	3162,	HMOX1,	517581,
alcohol catabolic process	GO:0046164
polyol catabolic process	GO:0046174
alditol catabolic process	GO:0019405
hexitol catabolic process	GO:0019407
sorbitol catabolic process	GO:0006062	6652,	SORD,	878,
pentitol catabolic process	GO:0019527
L-xylitol catabolic process	GO:0051160	6652,	SORD,	878,
monosaccharide catabolic process	GO:0046365
hexose catabolic process	GO:0019320
glucose catabolic process	GO:0006007
glycolysis	GO:0006096	5315,	PKM2,	534770,
amino acid derivative catabolic process	GO:0042219
biogenic amine catabolic process	GO:0042402
polyamine catabolic process	GO:0006598
spermine catabolic process	GO:0046208	54498,	SMOX,	433337,
pigment catabolic process	GO:0046149
heme catabolic process	GO:0042167	3162,	HMOX1,	517581,
biosynthetic process	GO:0009058	57136,	C20orf3,	472330,
macromolecule biosynthetic process	GO:0009059
regulation of macromolecule biosynthetic process	GO:0010556
regulation of translation	GO:0006417	5036,3855,	PA2G4,KRT7,	524498,411501,
regulation of translational initiation	GO:0006446	1983,1975,	EIF5,EIF4B,	433702,648394,
positive regulation of translational initiation	GO:0045948	1984,	EIF5A,	534314,
positive regulation of translation	GO:0045727	602,	BCL3,	31210,
positive regulation of translational initiation	GO:0045948	1984,	EIF5A,	534314,
regulation of DNA replication	GO:0006275	55704,	CCDC88A,	292925,
positive regulation of macromolecule biosynthetic process	GO:0010557
positive regulation of glycogen biosynthetic process	GO:0045725	208,	AKT2,	631535,
positive regulation of translation	GO:0045727	602,	BCL3,	31210,
positive regulation of translational initiation	GO:0045948	1984,	EIF5A,	534314,
positive regulation of transcription	GO:0045941	602,1649,2353,	BCL3,DDIT3,FOS,	31210,505777,707896,
positive regulation of transcription, DNA-dependent	GO:0045893	1857,	DVL3,	388116,
positive regulation of transcription from RNA polymerase II promoter	GO:0045944	4088,9440,602,3280,2353,	SMAD3,MED17,BCL3,HES1,FOS,	714621,444931,31210,250666,707896,
positive regulation of cytokine biosynthetic process	GO:0042108
positive regulation of chemokine biosynthetic process	GO:0045080	3162,	HMOX1,	517581,
positive regulation of interleukin-10 biosynthetic process	GO:0045082	602,	BCL3,	31210,
negative regulation of macromolecule biosynthetic process	GO:0010558
negative regulation of transcription	GO:0016481	602,	BCL3,	31210,
negative regulation of transcription, DNA-dependent	GO:0045892	84159,11244,5036,	ARID5B,ZHX1,PA2G4,	535297,612084,524498,
negative regulation of transcription from RNA polymerase II promoter	GO:0000122	4088,3280,7025,23429,	SMAD3,HES1,NR2F1,RYBP,	714621,250666,519445,7910,
negative regulation of transcription from RNA polymerase III promoter	GO:0016480	84232,	MAF1,	19673,
negative regulation of cytokine biosynthetic process	GO:0042036
negative regulation of interleukin-8 biosynthetic process	GO:0045415	602,	BCL3,	31210,
negative regulation of tumor necrosis factor biosynthetic process	GO:0042536	602,	BCL3,	31210,
regulation of polysaccharide biosynthetic process	GO:0032885
regulation of glycogen biosynthetic process	GO:0005979
positive regulation of glycogen biosynthetic process	GO:0045725	208,	AKT2,	631535,
regulation of transcription	GO:0045449
regulation of transcription, DNA-dependent	GO:0006355	64332,83860,55893,84232,29072,4929,4904,135112,51616,2969,10628,57335,1408,23598,5978,602,3280,2130,546,23125,8187,7025,1649,23085,23462,9667,57541,11198,23429,23421,79718,64764,168544,	NFKBIZ,TAF3,ZNF395,MAF1,SETD2,NR4A2,YBX1,NCOA7,TAF9B,GTF2I,TXNIP,ZNF286A,CRY2,PATZ1,REST,BCL3,HES1,EWSR1,ATRX,CAMTA2,ZNF239,NR2F1,DDIT3,ERC1,HEY1,SAFB2,ZNF398,SUPT16H,RYBP,ITGB3BP,TBL1XR1,CREB3L2,ZNF467,	319171,527688,695998,19673,517941,563344,473583,171426,592248,647041,715525,585799,532491,517557,631513,31210,250666,374477,533526,632242,25040,519445,505777,658200,234434,655392,654721,213724,7910,166539,715537,719234,112158,
regulation of transcription from RNA polymerase II promoter	GO:0006357	7026,5013,	NR2F2,OTX1,	657455,445340,
negative regulation of transcription from RNA polymerase II promoter	GO:0000122	4088,3280,7025,23429,	SMAD3,HES1,NR2F1,RYBP,	714621,250666,519445,7910,
regulation of transcription from RNA polymerase II promoter in response to stress	GO:0043618
regulation of transcription from RNA polymerase II promoter in response to oxidative stress	GO:0043619	3162,	HMOX1,	517581,
positive regulation of transcription from RNA polymerase II promoter	GO:0045944	4088,9440,602,3280,2353,	SMAD3,MED17,BCL3,HES1,FOS,	714621,444931,31210,250666,707896,
regulation of transcription from RNA polymerase III promoter	GO:0006359
negative regulation of transcription from RNA polymerase III promoter	GO:0016480	84232,	MAF1,	19673,
negative regulation of transcription, DNA-dependent	GO:0045892	84159,11244,5036,	ARID5B,ZHX1,PA2G4,	535297,612084,524498,
negative regulation of transcription from RNA polymerase II promoter	GO:0000122	4088,3280,7025,23429,	SMAD3,HES1,NR2F1,RYBP,	714621,250666,519445,7910,
negative regulation of transcription from RNA polymerase III promoter	GO:0016480	84232,	MAF1,	19673,
positive regulation of transcription, DNA-dependent	GO:0045893	1857,	DVL3,	388116,
positive regulation of transcription from RNA polymerase II promoter	GO:0045944	4088,9440,602,3280,2353,	SMAD3,MED17,BCL3,HES1,FOS,	714621,444931,31210,250666,707896,
negative regulation of transcription	GO:0016481	602,	BCL3,	31210,
negative regulation of transcription, DNA-dependent	GO:0045892	84159,11244,5036,	ARID5B,ZHX1,PA2G4,	535297,612084,524498,
negative regulation of transcription from RNA polymerase II promoter	GO:0000122	4088,3280,7025,23429,	SMAD3,HES1,NR2F1,RYBP,	714621,250666,519445,7910,
negative regulation of transcription from RNA polymerase III promoter	GO:0016480	84232,	MAF1,	19673,
regulation of transcription in response to stress	GO:0043620
regulation of transcription from RNA polymerase II promoter in response to stress	GO:0043618
regulation of transcription from RNA polymerase II promoter in response to oxidative stress	GO:0043619	3162,	HMOX1,	517581,
regulation of transcription factor activity	GO:0051090
positive regulation of transcription factor activity	GO:0051091
positive regulation of NF-kappaB transcription factor activity	GO:0051092	23085,	ERC1,	658200,
negative regulation of transcription factor activity	GO:0043433	3162,2316,	HMOX1,FLNA,	517581,195464,
negative regulation of CREB transcription factor activity	GO:0032792	1649,	DDIT3,	505777,
positive regulation of transcription	GO:0045941	602,1649,2353,	BCL3,DDIT3,FOS,	31210,505777,707896,
positive regulation of transcription, DNA-dependent	GO:0045893	1857,	DVL3,	388116,
positive regulation of transcription from RNA polymerase II promoter	GO:0045944	4088,9440,602,3280,2353,	SMAD3,MED17,BCL3,HES1,FOS,	714621,444931,31210,250666,707896,
regulation of cytokine biosynthetic process	GO:0042035
regulation of chemokine biosynthetic process	GO:0045073
positive regulation of chemokine biosynthetic process	GO:0045080	3162,	HMOX1,	517581,
regulation of interleukin-10 biosynthetic process	GO:0045074
positive regulation of interleukin-10 biosynthetic process	GO:0045082	602,	BCL3,	31210,
regulation of interleukin-8 biosynthetic process	GO:0045414
negative regulation of interleukin-8 biosynthetic process	GO:0045415	602,	BCL3,	31210,
negative regulation of cytokine biosynthetic process	GO:0042036
negative regulation of interleukin-8 biosynthetic process	GO:0045415	602,	BCL3,	31210,
negative regulation of tumor necrosis factor biosynthetic process	GO:0042536	602,	BCL3,	31210,
positive regulation of cytokine biosynthetic process	GO:0042108
positive regulation of chemokine biosynthetic process	GO:0045080	3162,	HMOX1,	517581,
positive regulation of interleukin-10 biosynthetic process	GO:0045082	602,	BCL3,	31210,
regulation of tumor necrosis factor biosynthetic process	GO:0042534
negative regulation of tumor necrosis factor biosynthetic process	GO:0042536	602,	BCL3,	31210,
positive regulation of macromolecule biosynthetic process	GO:0010557
positive regulation of glycogen biosynthetic process	GO:0045725	208,	AKT2,	631535,
positive regulation of translation	GO:0045727	602,	BCL3,	31210,
positive regulation of translational initiation	GO:0045948	1984,	EIF5A,	534314,
positive regulation of transcription	GO:0045941	602,1649,2353,	BCL3,DDIT3,FOS,	31210,505777,707896,
positive regulation of transcription, DNA-dependent	GO:0045893	1857,	DVL3,	388116,
positive regulation of transcription from RNA polymerase II promoter	GO:0045944	4088,9440,602,3280,2353,	SMAD3,MED17,BCL3,HES1,FOS,	714621,444931,31210,250666,707896,
positive regulation of cytokine biosynthetic process	GO:0042108
positive regulation of chemokine biosynthetic process	GO:0045080	3162,	HMOX1,	517581,
positive regulation of interleukin-10 biosynthetic process	GO:0045082	602,	BCL3,	31210,
negative regulation of macromolecule biosynthetic process	GO:0010558
negative regulation of transcription	GO:0016481	602,	BCL3,	31210,
negative regulation of transcription, DNA-dependent	GO:0045892	84159,11244,5036,	ARID5B,ZHX1,PA2G4,	535297,612084,524498,
negative regulation of transcription from RNA polymerase II promoter	GO:0000122	4088,3280,7025,23429,	SMAD3,HES1,NR2F1,RYBP,	714621,250666,519445,7910,
negative regulation of transcription from RNA polymerase III promoter	GO:0016480	84232,	MAF1,	19673,
negative regulation of cytokine biosynthetic process	GO:0042036
negative regulation of interleukin-8 biosynthetic process	GO:0045415	602,	BCL3,	31210,
negative regulation of tumor necrosis factor biosynthetic process	GO:0042536	602,	BCL3,	31210,
cellular macromolecule biosynthetic process	GO:0034645
glycoprotein biosynthetic process	GO:0009101	10318,	TNIP1,	355141,
cellular biopolymer biosynthetic process	GO:0034961
transcription	GO:0006350	64332,83860,55893,84232,29072,4929,4904,135112,51616,2969,10628,84159,57335,1408,9440,23598,5978,2130,10914,23125,8187,7026,7025,9667,57541,11198,23429,23421,5036,79718,	NFKBIZ,TAF3,ZNF395,MAF1,SETD2,NR4A2,YBX1,NCOA7,TAF9B,GTF2I,TXNIP,ARID5B,ZNF286A,CRY2,MED17,PATZ1,REST,EWSR1,PAPOLA,CAMTA2,ZNF239,NR2F2,NR2F1,SAFB2,ZNF398,SUPT16H,RYBP,ITGB3BP,PA2G4,TBL1XR1,	319171,527688,695998,19673,517941,563344,473583,171426,592248,647041,715525,535297,585799,532491,444931,517557,631513,374477,719187,632242,25040,657455,519445,655392,654721,213724,7910,166539,524498,715537,
transcription, DNA-dependent	GO:0006351
transcription initiation	GO:0006352	51616,	TAF9B,	592248,
transcription initiation from RNA polymerase II promoter	GO:0006367	2969,9440,	GTF2I,MED17,	647041,444931,
regulation of transcription, DNA-dependent	GO:0006355	64332,83860,55893,84232,29072,4929,4904,135112,51616,2969,10628,57335,1408,23598,5978,602,3280,2130,546,23125,8187,7025,1649,23085,23462,9667,57541,11198,23429,23421,79718,64764,168544,	NFKBIZ,TAF3,ZNF395,MAF1,SETD2,NR4A2,YBX1,NCOA7,TAF9B,GTF2I,TXNIP,ZNF286A,CRY2,PATZ1,REST,BCL3,HES1,EWSR1,ATRX,CAMTA2,ZNF239,NR2F1,DDIT3,ERC1,HEY1,SAFB2,ZNF398,SUPT16H,RYBP,ITGB3BP,TBL1XR1,CREB3L2,ZNF467,	319171,527688,695998,19673,517941,563344,473583,171426,592248,647041,715525,585799,532491,517557,631513,31210,250666,374477,533526,632242,25040,519445,505777,658200,234434,655392,654721,213724,7910,166539,715537,719234,112158,
regulation of transcription from RNA polymerase II promoter	GO:0006357	7026,5013,	NR2F2,OTX1,	657455,445340,
negative regulation of transcription from RNA polymerase II promoter	GO:0000122	4088,3280,7025,23429,	SMAD3,HES1,NR2F1,RYBP,	714621,250666,519445,7910,
regulation of transcription from RNA polymerase II promoter in response to stress	GO:0043618
regulation of transcription from RNA polymerase II promoter in response to oxidative stress	GO:0043619	3162,	HMOX1,	517581,
positive regulation of transcription from RNA polymerase II promoter	GO:0045944	4088,9440,602,3280,2353,	SMAD3,MED17,BCL3,HES1,FOS,	714621,444931,31210,250666,707896,
regulation of transcription from RNA polymerase III promoter	GO:0006359
negative regulation of transcription from RNA polymerase III promoter	GO:0016480	84232,	MAF1,	19673,
negative regulation of transcription, DNA-dependent	GO:0045892	84159,11244,5036,	ARID5B,ZHX1,PA2G4,	535297,612084,524498,
negative regulation of transcription from RNA polymerase II promoter	GO:0000122	4088,3280,7025,23429,	SMAD3,HES1,NR2F1,RYBP,	714621,250666,519445,7910,
negative regulation of transcription from RNA polymerase III promoter	GO:0016480	84232,	MAF1,	19673,
positive regulation of transcription, DNA-dependent	GO:0045893	1857,	DVL3,	388116,
positive regulation of transcription from RNA polymerase II promoter	GO:0045944	4088,9440,602,3280,2353,	SMAD3,MED17,BCL3,HES1,FOS,	714621,444931,31210,250666,707896,
transcription from RNA polymerase II promoter	GO:0006366	4904,11198,	YBX1,SUPT16H,	473583,213724,
negative regulation of transcription from RNA polymerase II promoter	GO:0000122	4088,3280,7025,23429,	SMAD3,HES1,NR2F1,RYBP,	714621,250666,519445,7910,
regulation of transcription from RNA polymerase II promoter	GO:0006357	7026,5013,	NR2F2,OTX1,	657455,445340,
negative regulation of transcription from RNA polymerase II promoter	GO:0000122	4088,3280,7025,23429,	SMAD3,HES1,NR2F1,RYBP,	714621,250666,519445,7910,
regulation of transcription from RNA polymerase II promoter in response to stress	GO:0043618
regulation of transcription from RNA polymerase II promoter in response to oxidative stress	GO:0043619	3162,	HMOX1,	517581,
positive regulation of transcription from RNA polymerase II promoter	GO:0045944	4088,9440,602,3280,2353,	SMAD3,MED17,BCL3,HES1,FOS,	714621,444931,31210,250666,707896,
transcription initiation from RNA polymerase II promoter	GO:0006367	2969,9440,	GTF2I,MED17,	647041,444931,
positive regulation of transcription from RNA polymerase II promoter	GO:0045944	4088,9440,602,3280,2353,	SMAD3,MED17,BCL3,HES1,FOS,	714621,444931,31210,250666,707896,
mRNA transcription from RNA polymerase II promoter	GO:0042789	1649,	DDIT3,	505777,
transcription from RNA polymerase III promoter	GO:0006383
regulation of transcription from RNA polymerase III promoter	GO:0006359
negative regulation of transcription from RNA polymerase III promoter	GO:0016480	84232,	MAF1,	19673,
negative regulation of transcription from RNA polymerase III promoter	GO:0016480	84232,	MAF1,	19673,
mRNA transcription	GO:0009299
mRNA transcription from RNA polymerase II promoter	GO:0042789	1649,	DDIT3,	505777,
negative regulation of transcription, DNA-dependent	GO:0045892	84159,11244,5036,	ARID5B,ZHX1,PA2G4,	535297,612084,524498,
negative regulation of transcription from RNA polymerase II promoter	GO:0000122	4088,3280,7025,23429,	SMAD3,HES1,NR2F1,RYBP,	714621,250666,519445,7910,
negative regulation of transcription from RNA polymerase III promoter	GO:0016480	84232,	MAF1,	19673,
positive regulation of transcription, DNA-dependent	GO:0045893	1857,	DVL3,	388116,
positive regulation of transcription from RNA polymerase II promoter	GO:0045944	4088,9440,602,3280,2353,	SMAD3,MED17,BCL3,HES1,FOS,	714621,444931,31210,250666,707896,
negative regulation of transcription	GO:0016481	602,	BCL3,	31210,
negative regulation of transcription, DNA-dependent	GO:0045892	84159,11244,5036,	ARID5B,ZHX1,PA2G4,	535297,612084,524498,
negative regulation of transcription from RNA polymerase II promoter	GO:0000122	4088,3280,7025,23429,	SMAD3,HES1,NR2F1,RYBP,	714621,250666,519445,7910,
negative regulation of transcription from RNA polymerase III promoter	GO:0016480	84232,	MAF1,	19673,
regulation of transcription	GO:0045449
regulation of transcription, DNA-dependent	GO:0006355	64332,83860,55893,84232,29072,4929,4904,135112,51616,2969,10628,57335,1408,23598,5978,602,3280,2130,546,23125,8187,7025,1649,23085,23462,9667,57541,11198,23429,23421,79718,64764,168544,	NFKBIZ,TAF3,ZNF395,MAF1,SETD2,NR4A2,YBX1,NCOA7,TAF9B,GTF2I,TXNIP,ZNF286A,CRY2,PATZ1,REST,BCL3,HES1,EWSR1,ATRX,CAMTA2,ZNF239,NR2F1,DDIT3,ERC1,HEY1,SAFB2,ZNF398,SUPT16H,RYBP,ITGB3BP,TBL1XR1,CREB3L2,ZNF467,	319171,527688,695998,19673,517941,563344,473583,171426,592248,647041,715525,585799,532491,517557,631513,31210,250666,374477,533526,632242,25040,519445,505777,658200,234434,655392,654721,213724,7910,166539,715537,719234,112158,
regulation of transcription from RNA polymerase II promoter	GO:0006357	7026,5013,	NR2F2,OTX1,	657455,445340,
negative regulation of transcription from RNA polymerase II promoter	GO:0000122	4088,3280,7025,23429,	SMAD3,HES1,NR2F1,RYBP,	714621,250666,519445,7910,
regulation of transcription from RNA polymerase II promoter in response to stress	GO:0043618
regulation of transcription from RNA polymerase II promoter in response to oxidative stress	GO:0043619	3162,	HMOX1,	517581,
positive regulation of transcription from RNA polymerase II promoter	GO:0045944	4088,9440,602,3280,2353,	SMAD3,MED17,BCL3,HES1,FOS,	714621,444931,31210,250666,707896,
regulation of transcription from RNA polymerase III promoter	GO:0006359
negative regulation of transcription from RNA polymerase III promoter	GO:0016480	84232,	MAF1,	19673,
negative regulation of transcription, DNA-dependent	GO:0045892	84159,11244,5036,	ARID5B,ZHX1,PA2G4,	535297,612084,524498,
negative regulation of transcription from RNA polymerase II promoter	GO:0000122	4088,3280,7025,23429,	SMAD3,HES1,NR2F1,RYBP,	714621,250666,519445,7910,
negative regulation of transcription from RNA polymerase III promoter	GO:0016480	84232,	MAF1,	19673,
positive regulation of transcription, DNA-dependent	GO:0045893	1857,	DVL3,	388116,
positive regulation of transcription from RNA polymerase II promoter	GO:0045944	4088,9440,602,3280,2353,	SMAD3,MED17,BCL3,HES1,FOS,	714621,444931,31210,250666,707896,
negative regulation of transcription	GO:0016481	602,	BCL3,	31210,
negative regulation of transcription, DNA-dependent	GO:0045892	84159,11244,5036,	ARID5B,ZHX1,PA2G4,	535297,612084,524498,
negative regulation of transcription from RNA polymerase II promoter	GO:0000122	4088,3280,7025,23429,	SMAD3,HES1,NR2F1,RYBP,	714621,250666,519445,7910,
negative regulation of transcription from RNA polymerase III promoter	GO:0016480	84232,	MAF1,	19673,
regulation of transcription in response to stress	GO:0043620
regulation of transcription from RNA polymerase II promoter in response to stress	GO:0043618
regulation of transcription from RNA polymerase II promoter in response to oxidative stress	GO:0043619	3162,	HMOX1,	517581,
regulation of transcription factor activity	GO:0051090
positive regulation of transcription factor activity	GO:0051091
positive regulation of NF-kappaB transcription factor activity	GO:0051092	23085,	ERC1,	658200,
negative regulation of transcription factor activity	GO:0043433	3162,2316,	HMOX1,FLNA,	517581,195464,
negative regulation of CREB transcription factor activity	GO:0032792	1649,	DDIT3,	505777,
positive regulation of transcription	GO:0045941	602,1649,2353,	BCL3,DDIT3,FOS,	31210,505777,707896,
positive regulation of transcription, DNA-dependent	GO:0045893	1857,	DVL3,	388116,
positive regulation of transcription from RNA polymerase II promoter	GO:0045944	4088,9440,602,3280,2353,	SMAD3,MED17,BCL3,HES1,FOS,	714621,444931,31210,250666,707896,
positive regulation of transcription	GO:0045941	602,1649,2353,	BCL3,DDIT3,FOS,	31210,505777,707896,
positive regulation of transcription, DNA-dependent	GO:0045893	1857,	DVL3,	388116,
positive regulation of transcription from RNA polymerase II promoter	GO:0045944	4088,9440,602,3280,2353,	SMAD3,MED17,BCL3,HES1,FOS,	714621,444931,31210,250666,707896,
translation	GO:0006412	10318,9521,1975,	TNIP1,EEF1E1,EIF4B,	355141,719206,648394,
translational initiation	GO:0006413
regulation of translational initiation	GO:0006446	1983,1975,	EIF5,EIF4B,	433702,648394,
positive regulation of translational initiation	GO:0045948	1984,	EIF5A,	534314,
positive regulation of translational initiation	GO:0045948	1984,	EIF5A,	534314,
translational elongation	GO:0006414	6187,7311,	RPS2,UBA52,	381079,5308,
regulation of translation	GO:0006417	5036,3855,	PA2G4,KRT7,	524498,411501,
regulation of translational initiation	GO:0006446	1983,1975,	EIF5,EIF4B,	433702,648394,
positive regulation of translational initiation	GO:0045948	1984,	EIF5A,	534314,
positive regulation of translation	GO:0045727	602,	BCL3,	31210,
positive regulation of translational initiation	GO:0045948	1984,	EIF5A,	534314,
tRNA aminoacylation for protein translation	GO:0006418
prolyl-tRNA aminoacylation	GO:0006433	25973,	PARS2,	380169,
positive regulation of translation	GO:0045727	602,	BCL3,	31210,
positive regulation of translational initiation	GO:0045948	1984,	EIF5A,	534314,
translational elongation	GO:0006414	6187,7311,	RPS2,UBA52,	381079,5308,
DNA replication	GO:0006260	1490,55035,11198,3855,	CTGF,NOL8,SUPT16H,KRT7,	591346,442199,213724,411501,
regulation of DNA replication	GO:0006275	55704,	CCDC88A,	292925,
RNA-dependent DNA replication	GO:0006278
telomere maintenance via telomerase	GO:0007004	10111,4361,	RAD50,MRE11A,	655835,192649,
cellular polysaccharide biosynthetic process	GO:0033692
glucan biosynthetic process	GO:0009250
glycogen biosynthetic process	GO:0005978
regulation of glycogen biosynthetic process	GO:0005979
positive regulation of glycogen biosynthetic process	GO:0045725	208,	AKT2,	631535,
positive regulation of glycogen biosynthetic process	GO:0045725	208,	AKT2,	631535,
cytokine biosynthetic process	GO:0042089
chemokine biosynthetic process	GO:0042033
regulation of chemokine biosynthetic process	GO:0045073
positive regulation of chemokine biosynthetic process	GO:0045080	3162,	HMOX1,	517581,
positive regulation of chemokine biosynthetic process	GO:0045080	3162,	HMOX1,	517581,
regulation of cytokine biosynthetic process	GO:0042035
regulation of chemokine biosynthetic process	GO:0045073
positive regulation of chemokine biosynthetic process	GO:0045080	3162,	HMOX1,	517581,
regulation of interleukin-10 biosynthetic process	GO:0045074
positive regulation of interleukin-10 biosynthetic process	GO:0045082	602,	BCL3,	31210,
regulation of interleukin-8 biosynthetic process	GO:0045414
negative regulation of interleukin-8 biosynthetic process	GO:0045415	602,	BCL3,	31210,
negative regulation of cytokine biosynthetic process	GO:0042036
negative regulation of interleukin-8 biosynthetic process	GO:0045415	602,	BCL3,	31210,
negative regulation of tumor necrosis factor biosynthetic process	GO:0042536	602,	BCL3,	31210,
positive regulation of cytokine biosynthetic process	GO:0042108
positive regulation of chemokine biosynthetic process	GO:0045080	3162,	HMOX1,	517581,
positive regulation of interleukin-10 biosynthetic process	GO:0045082	602,	BCL3,	31210,
regulation of tumor necrosis factor biosynthetic process	GO:0042534
negative regulation of tumor necrosis factor biosynthetic process	GO:0042536	602,	BCL3,	31210,
negative regulation of cytokine biosynthetic process	GO:0042036
negative regulation of interleukin-8 biosynthetic process	GO:0045415	602,	BCL3,	31210,
negative regulation of tumor necrosis factor biosynthetic process	GO:0042536	602,	BCL3,	31210,
interleukin-10 biosynthetic process	GO:0042091
regulation of interleukin-10 biosynthetic process	GO:0045074
positive regulation of interleukin-10 biosynthetic process	GO:0045082	602,	BCL3,	31210,
positive regulation of interleukin-10 biosynthetic process	GO:0045082	602,	BCL3,	31210,
positive regulation of cytokine biosynthetic process	GO:0042108
positive regulation of chemokine biosynthetic process	GO:0045080	3162,	HMOX1,	517581,
positive regulation of interleukin-10 biosynthetic process	GO:0045082	602,	BCL3,	31210,
interleukin-8 biosynthetic process	GO:0042228
regulation of interleukin-8 biosynthetic process	GO:0045414
negative regulation of interleukin-8 biosynthetic process	GO:0045415	602,	BCL3,	31210,
negative regulation of interleukin-8 biosynthetic process	GO:0045415	602,	BCL3,	31210,
tumor necrosis factor biosynthetic process	GO:0042533
regulation of tumor necrosis factor biosynthetic process	GO:0042534
negative regulation of tumor necrosis factor biosynthetic process	GO:0042536	602,	BCL3,	31210,
negative regulation of tumor necrosis factor biosynthetic process	GO:0042536	602,	BCL3,	31210,
biopolymer biosynthetic process	GO:0043284
polysaccharide biosynthetic process	GO:0000271
regulation of polysaccharide biosynthetic process	GO:0032885
regulation of glycogen biosynthetic process	GO:0005979
positive regulation of glycogen biosynthetic process	GO:0045725	208,	AKT2,	631535,
cellular polysaccharide biosynthetic process	GO:0033692
glucan biosynthetic process	GO:0009250
glycogen biosynthetic process	GO:0005978
regulation of glycogen biosynthetic process	GO:0005979
positive regulation of glycogen biosynthetic process	GO:0045725	208,	AKT2,	631535,
positive regulation of glycogen biosynthetic process	GO:0045725	208,	AKT2,	631535,
cellular biopolymer biosynthetic process	GO:0034961
transcription	GO:0006350	64332,83860,55893,84232,29072,4929,4904,135112,51616,2969,10628,84159,57335,1408,9440,23598,5978,2130,10914,23125,8187,7026,7025,9667,57541,11198,23429,23421,5036,79718,	NFKBIZ,TAF3,ZNF395,MAF1,SETD2,NR4A2,YBX1,NCOA7,TAF9B,GTF2I,TXNIP,ARID5B,ZNF286A,CRY2,MED17,PATZ1,REST,EWSR1,PAPOLA,CAMTA2,ZNF239,NR2F2,NR2F1,SAFB2,ZNF398,SUPT16H,RYBP,ITGB3BP,PA2G4,TBL1XR1,	319171,527688,695998,19673,517941,563344,473583,171426,592248,647041,715525,535297,585799,532491,444931,517557,631513,374477,719187,632242,25040,657455,519445,655392,654721,213724,7910,166539,524498,715537,
transcription, DNA-dependent	GO:0006351
transcription initiation	GO:0006352	51616,	TAF9B,	592248,
transcription initiation from RNA polymerase II promoter	GO:0006367	2969,9440,	GTF2I,MED17,	647041,444931,
regulation of transcription, DNA-dependent	GO:0006355	64332,83860,55893,84232,29072,4929,4904,135112,51616,2969,10628,57335,1408,23598,5978,602,3280,2130,546,23125,8187,7025,1649,23085,23462,9667,57541,11198,23429,23421,79718,64764,168544,	NFKBIZ,TAF3,ZNF395,MAF1,SETD2,NR4A2,YBX1,NCOA7,TAF9B,GTF2I,TXNIP,ZNF286A,CRY2,PATZ1,REST,BCL3,HES1,EWSR1,ATRX,CAMTA2,ZNF239,NR2F1,DDIT3,ERC1,HEY1,SAFB2,ZNF398,SUPT16H,RYBP,ITGB3BP,TBL1XR1,CREB3L2,ZNF467,	319171,527688,695998,19673,517941,563344,473583,171426,592248,647041,715525,585799,532491,517557,631513,31210,250666,374477,533526,632242,25040,519445,505777,658200,234434,655392,654721,213724,7910,166539,715537,719234,112158,
regulation of transcription from RNA polymerase II promoter	GO:0006357	7026,5013,	NR2F2,OTX1,	657455,445340,
negative regulation of transcription from RNA polymerase II promoter	GO:0000122	4088,3280,7025,23429,	SMAD3,HES1,NR2F1,RYBP,	714621,250666,519445,7910,
regulation of transcription from RNA polymerase II promoter in response to stress	GO:0043618
regulation of transcription from RNA polymerase II promoter in response to oxidative stress	GO:0043619	3162,	HMOX1,	517581,
positive regulation of transcription from RNA polymerase II promoter	GO:0045944	4088,9440,602,3280,2353,	SMAD3,MED17,BCL3,HES1,FOS,	714621,444931,31210,250666,707896,
regulation of transcription from RNA polymerase III promoter	GO:0006359
negative regulation of transcription from RNA polymerase III promoter	GO:0016480	84232,	MAF1,	19673,
negative regulation of transcription, DNA-dependent	GO:0045892	84159,11244,5036,	ARID5B,ZHX1,PA2G4,	535297,612084,524498,
negative regulation of transcription from RNA polymerase II promoter	GO:0000122	4088,3280,7025,23429,	SMAD3,HES1,NR2F1,RYBP,	714621,250666,519445,7910,
negative regulation of transcription from RNA polymerase III promoter	GO:0016480	84232,	MAF1,	19673,
positive regulation of transcription, DNA-dependent	GO:0045893	1857,	DVL3,	388116,
positive regulation of transcription from RNA polymerase II promoter	GO:0045944	4088,9440,602,3280,2353,	SMAD3,MED17,BCL3,HES1,FOS,	714621,444931,31210,250666,707896,
transcription from RNA polymerase II promoter	GO:0006366	4904,11198,	YBX1,SUPT16H,	473583,213724,
negative regulation of transcription from RNA polymerase II promoter	GO:0000122	4088,3280,7025,23429,	SMAD3,HES1,NR2F1,RYBP,	714621,250666,519445,7910,
regulation of transcription from RNA polymerase II promoter	GO:0006357	7026,5013,	NR2F2,OTX1,	657455,445340,
negative regulation of transcription from RNA polymerase II promoter	GO:0000122	4088,3280,7025,23429,	SMAD3,HES1,NR2F1,RYBP,	714621,250666,519445,7910,
regulation of transcription from RNA polymerase II promoter in response to stress	GO:0043618
regulation of transcription from RNA polymerase II promoter in response to oxidative stress	GO:0043619	3162,	HMOX1,	517581,
positive regulation of transcription from RNA polymerase II promoter	GO:0045944	4088,9440,602,3280,2353,	SMAD3,MED17,BCL3,HES1,FOS,	714621,444931,31210,250666,707896,
transcription initiation from RNA polymerase II promoter	GO:0006367	2969,9440,	GTF2I,MED17,	647041,444931,
positive regulation of transcription from RNA polymerase II promoter	GO:0045944	4088,9440,602,3280,2353,	SMAD3,MED17,BCL3,HES1,FOS,	714621,444931,31210,250666,707896,
mRNA transcription from RNA polymerase II promoter	GO:0042789	1649,	DDIT3,	505777,
transcription from RNA polymerase III promoter	GO:0006383
regulation of transcription from RNA polymerase III promoter	GO:0006359
negative regulation of transcription from RNA polymerase III promoter	GO:0016480	84232,	MAF1,	19673,
negative regulation of transcription from RNA polymerase III promoter	GO:0016480	84232,	MAF1,	19673,
mRNA transcription	GO:0009299
mRNA transcription from RNA polymerase II promoter	GO:0042789	1649,	DDIT3,	505777,
negative regulation of transcription, DNA-dependent	GO:0045892	84159,11244,5036,	ARID5B,ZHX1,PA2G4,	535297,612084,524498,
negative regulation of transcription from RNA polymerase II promoter	GO:0000122	4088,3280,7025,23429,	SMAD3,HES1,NR2F1,RYBP,	714621,250666,519445,7910,
negative regulation of transcription from RNA polymerase III promoter	GO:0016480	84232,	MAF1,	19673,
positive regulation of transcription, DNA-dependent	GO:0045893	1857,	DVL3,	388116,
positive regulation of transcription from RNA polymerase II promoter	GO:0045944	4088,9440,602,3280,2353,	SMAD3,MED17,BCL3,HES1,FOS,	714621,444931,31210,250666,707896,
negative regulation of transcription	GO:0016481	602,	BCL3,	31210,
negative regulation of transcription, DNA-dependent	GO:0045892	84159,11244,5036,	ARID5B,ZHX1,PA2G4,	535297,612084,524498,
negative regulation of transcription from RNA polymerase II promoter	GO:0000122	4088,3280,7025,23429,	SMAD3,HES1,NR2F1,RYBP,	714621,250666,519445,7910,
negative regulation of transcription from RNA polymerase III promoter	GO:0016480	84232,	MAF1,	19673,
regulation of transcription	GO:0045449
regulation of transcription, DNA-dependent	GO:0006355	64332,83860,55893,84232,29072,4929,4904,135112,51616,2969,10628,57335,1408,23598,5978,602,3280,2130,546,23125,8187,7025,1649,23085,23462,9667,57541,11198,23429,23421,79718,64764,168544,	NFKBIZ,TAF3,ZNF395,MAF1,SETD2,NR4A2,YBX1,NCOA7,TAF9B,GTF2I,TXNIP,ZNF286A,CRY2,PATZ1,REST,BCL3,HES1,EWSR1,ATRX,CAMTA2,ZNF239,NR2F1,DDIT3,ERC1,HEY1,SAFB2,ZNF398,SUPT16H,RYBP,ITGB3BP,TBL1XR1,CREB3L2,ZNF467,	319171,527688,695998,19673,517941,563344,473583,171426,592248,647041,715525,585799,532491,517557,631513,31210,250666,374477,533526,632242,25040,519445,505777,658200,234434,655392,654721,213724,7910,166539,715537,719234,112158,
regulation of transcription from RNA polymerase II promoter	GO:0006357	7026,5013,	NR2F2,OTX1,	657455,445340,
negative regulation of transcription from RNA polymerase II promoter	GO:0000122	4088,3280,7025,23429,	SMAD3,HES1,NR2F1,RYBP,	714621,250666,519445,7910,
regulation of transcription from RNA polymerase II promoter in response to stress	GO:0043618
regulation of transcription from RNA polymerase II promoter in response to oxidative stress	GO:0043619	3162,	HMOX1,	517581,
positive regulation of transcription from RNA polymerase II promoter	GO:0045944	4088,9440,602,3280,2353,	SMAD3,MED17,BCL3,HES1,FOS,	714621,444931,31210,250666,707896,
regulation of transcription from RNA polymerase III promoter	GO:0006359
negative regulation of transcription from RNA polymerase III promoter	GO:0016480	84232,	MAF1,	19673,
negative regulation of transcription, DNA-dependent	GO:0045892	84159,11244,5036,	ARID5B,ZHX1,PA2G4,	535297,612084,524498,
negative regulation of transcription from RNA polymerase II promoter	GO:0000122	4088,3280,7025,23429,	SMAD3,HES1,NR2F1,RYBP,	714621,250666,519445,7910,
negative regulation of transcription from RNA polymerase III promoter	GO:0016480	84232,	MAF1,	19673,
positive regulation of transcription, DNA-dependent	GO:0045893	1857,	DVL3,	388116,
positive regulation of transcription from RNA polymerase II promoter	GO:0045944	4088,9440,602,3280,2353,	SMAD3,MED17,BCL3,HES1,FOS,	714621,444931,31210,250666,707896,
negative regulation of transcription	GO:0016481	602,	BCL3,	31210,
negative regulation of transcription, DNA-dependent	GO:0045892	84159,11244,5036,	ARID5B,ZHX1,PA2G4,	535297,612084,524498,
negative regulation of transcription from RNA polymerase II promoter	GO:0000122	4088,3280,7025,23429,	SMAD3,HES1,NR2F1,RYBP,	714621,250666,519445,7910,
negative regulation of transcription from RNA polymerase III promoter	GO:0016480	84232,	MAF1,	19673,
regulation of transcription in response to stress	GO:0043620
regulation of transcription from RNA polymerase II promoter in response to stress	GO:0043618
regulation of transcription from RNA polymerase II promoter in response to oxidative stress	GO:0043619	3162,	HMOX1,	517581,
regulation of transcription factor activity	GO:0051090
positive regulation of transcription factor activity	GO:0051091
positive regulation of NF-kappaB transcription factor activity	GO:0051092	23085,	ERC1,	658200,
negative regulation of transcription factor activity	GO:0043433	3162,2316,	HMOX1,FLNA,	517581,195464,
negative regulation of CREB transcription factor activity	GO:0032792	1649,	DDIT3,	505777,
positive regulation of transcription	GO:0045941	602,1649,2353,	BCL3,DDIT3,FOS,	31210,505777,707896,
positive regulation of transcription, DNA-dependent	GO:0045893	1857,	DVL3,	388116,
positive regulation of transcription from RNA polymerase II promoter	GO:0045944	4088,9440,602,3280,2353,	SMAD3,MED17,BCL3,HES1,FOS,	714621,444931,31210,250666,707896,
positive regulation of transcription	GO:0045941	602,1649,2353,	BCL3,DDIT3,FOS,	31210,505777,707896,
positive regulation of transcription, DNA-dependent	GO:0045893	1857,	DVL3,	388116,
positive regulation of transcription from RNA polymerase II promoter	GO:0045944	4088,9440,602,3280,2353,	SMAD3,MED17,BCL3,HES1,FOS,	714621,444931,31210,250666,707896,
translation	GO:0006412	10318,9521,1975,	TNIP1,EEF1E1,EIF4B,	355141,719206,648394,
translational initiation	GO:0006413
regulation of translational initiation	GO:0006446	1983,1975,	EIF5,EIF4B,	433702,648394,
positive regulation of translational initiation	GO:0045948	1984,	EIF5A,	534314,
positive regulation of translational initiation	GO:0045948	1984,	EIF5A,	534314,
translational elongation	GO:0006414	6187,7311,	RPS2,UBA52,	381079,5308,
regulation of translation	GO:0006417	5036,3855,	PA2G4,KRT7,	524498,411501,
regulation of translational initiation	GO:0006446	1983,1975,	EIF5,EIF4B,	433702,648394,
positive regulation of translational initiation	GO:0045948	1984,	EIF5A,	534314,
positive regulation of translation	GO:0045727	602,	BCL3,	31210,
positive regulation of translational initiation	GO:0045948	1984,	EIF5A,	534314,
tRNA aminoacylation for protein translation	GO:0006418
prolyl-tRNA aminoacylation	GO:0006433	25973,	PARS2,	380169,
positive regulation of translation	GO:0045727	602,	BCL3,	31210,
positive regulation of translational initiation	GO:0045948	1984,	EIF5A,	534314,
translational elongation	GO:0006414	6187,7311,	RPS2,UBA52,	381079,5308,
DNA replication	GO:0006260	1490,55035,11198,3855,	CTGF,NOL8,SUPT16H,KRT7,	591346,442199,213724,411501,
regulation of DNA replication	GO:0006275	55704,	CCDC88A,	292925,
RNA-dependent DNA replication	GO:0006278
telomere maintenance via telomerase	GO:0007004	10111,4361,	RAD50,MRE11A,	655835,192649,
cellular polysaccharide biosynthetic process	GO:0033692
glucan biosynthetic process	GO:0009250
glycogen biosynthetic process	GO:0005978
regulation of glycogen biosynthetic process	GO:0005979
positive regulation of glycogen biosynthetic process	GO:0045725	208,	AKT2,	631535,
positive regulation of glycogen biosynthetic process	GO:0045725	208,	AKT2,	631535,
regulation of biosynthetic process	GO:0009889
negative regulation of biosynthetic process	GO:0009890
negative regulation of macromolecule biosynthetic process	GO:0010558
negative regulation of transcription	GO:0016481	602,	BCL3,	31210,
negative regulation of transcription, DNA-dependent	GO:0045892	84159,11244,5036,	ARID5B,ZHX1,PA2G4,	535297,612084,524498,
negative regulation of transcription from RNA polymerase II promoter	GO:0000122	4088,3280,7025,23429,	SMAD3,HES1,NR2F1,RYBP,	714621,250666,519445,7910,
negative regulation of transcription from RNA polymerase III promoter	GO:0016480	84232,	MAF1,	19673,
negative regulation of cytokine biosynthetic process	GO:0042036
negative regulation of interleukin-8 biosynthetic process	GO:0045415	602,	BCL3,	31210,
negative regulation of tumor necrosis factor biosynthetic process	GO:0042536	602,	BCL3,	31210,
negative regulation of cellular biosynthetic process	GO:0031327
negative regulation of transcription	GO:0016481	602,	BCL3,	31210,
negative regulation of transcription, DNA-dependent	GO:0045892	84159,11244,5036,	ARID5B,ZHX1,PA2G4,	535297,612084,524498,
negative regulation of transcription from RNA polymerase II promoter	GO:0000122	4088,3280,7025,23429,	SMAD3,HES1,NR2F1,RYBP,	714621,250666,519445,7910,
negative regulation of transcription from RNA polymerase III promoter	GO:0016480	84232,	MAF1,	19673,
negative regulation of cytokine biosynthetic process	GO:0042036
negative regulation of interleukin-8 biosynthetic process	GO:0045415	602,	BCL3,	31210,
negative regulation of tumor necrosis factor biosynthetic process	GO:0042536	602,	BCL3,	31210,
positive regulation of biosynthetic process	GO:0009891
positive regulation of macromolecule biosynthetic process	GO:0010557
positive regulation of glycogen biosynthetic process	GO:0045725	208,	AKT2,	631535,
positive regulation of translation	GO:0045727	602,	BCL3,	31210,
positive regulation of translational initiation	GO:0045948	1984,	EIF5A,	534314,
positive regulation of transcription	GO:0045941	602,1649,2353,	BCL3,DDIT3,FOS,	31210,505777,707896,
positive regulation of transcription, DNA-dependent	GO:0045893	1857,	DVL3,	388116,
positive regulation of transcription from RNA polymerase II promoter	GO:0045944	4088,9440,602,3280,2353,	SMAD3,MED17,BCL3,HES1,FOS,	714621,444931,31210,250666,707896,
positive regulation of cytokine biosynthetic process	GO:0042108
positive regulation of chemokine biosynthetic process	GO:0045080	3162,	HMOX1,	517581,
positive regulation of interleukin-10 biosynthetic process	GO:0045082	602,	BCL3,	31210,
positive regulation of cellular biosynthetic process	GO:0031328
positive regulation of nitric oxide biosynthetic process	GO:0045429	3326,	HSP90AB1,	509736,
positive regulation of gluconeogenesis	GO:0045722	10776,	ARPP-19,	512908,
positive regulation of glycogen biosynthetic process	GO:0045725	208,	AKT2,	631535,
positive regulation of translation	GO:0045727	602,	BCL3,	31210,
positive regulation of translational initiation	GO:0045948	1984,	EIF5A,	534314,
positive regulation of transcription	GO:0045941	602,1649,2353,	BCL3,DDIT3,FOS,	31210,505777,707896,
positive regulation of transcription, DNA-dependent	GO:0045893	1857,	DVL3,	388116,
positive regulation of transcription from RNA polymerase II promoter	GO:0045944	4088,9440,602,3280,2353,	SMAD3,MED17,BCL3,HES1,FOS,	714621,444931,31210,250666,707896,
positive regulation of cytokine biosynthetic process	GO:0042108
positive regulation of chemokine biosynthetic process	GO:0045080	3162,	HMOX1,	517581,
positive regulation of interleukin-10 biosynthetic process	GO:0045082	602,	BCL3,	31210,
regulation of macromolecule biosynthetic process	GO:0010556
regulation of translation	GO:0006417	5036,3855,	PA2G4,KRT7,	524498,411501,
regulation of translational initiation	GO:0006446	1983,1975,	EIF5,EIF4B,	433702,648394,
positive regulation of translational initiation	GO:0045948	1984,	EIF5A,	534314,
positive regulation of translation	GO:0045727	602,	BCL3,	31210,
positive regulation of translational initiation	GO:0045948	1984,	EIF5A,	534314,
regulation of DNA replication	GO:0006275	55704,	CCDC88A,	292925,
positive regulation of macromolecule biosynthetic process	GO:0010557
positive regulation of glycogen biosynthetic process	GO:0045725	208,	AKT2,	631535,
positive regulation of translation	GO:0045727	602,	BCL3,	31210,
positive regulation of translational initiation	GO:0045948	1984,	EIF5A,	534314,
positive regulation of transcription	GO:0045941	602,1649,2353,	BCL3,DDIT3,FOS,	31210,505777,707896,
positive regulation of transcription, DNA-dependent	GO:0045893	1857,	DVL3,	388116,
positive regulation of transcription from RNA polymerase II promoter	GO:0045944	4088,9440,602,3280,2353,	SMAD3,MED17,BCL3,HES1,FOS,	714621,444931,31210,250666,707896,
positive regulation of cytokine biosynthetic process	GO:0042108
positive regulation of chemokine biosynthetic process	GO:0045080	3162,	HMOX1,	517581,
positive regulation of interleukin-10 biosynthetic process	GO:0045082	602,	BCL3,	31210,
negative regulation of macromolecule biosynthetic process	GO:0010558
negative regulation of transcription	GO:0016481	602,	BCL3,	31210,
negative regulation of transcription, DNA-dependent	GO:0045892	84159,11244,5036,	ARID5B,ZHX1,PA2G4,	535297,612084,524498,
negative regulation of transcription from RNA polymerase II promoter	GO:0000122	4088,3280,7025,23429,	SMAD3,HES1,NR2F1,RYBP,	714621,250666,519445,7910,
negative regulation of transcription from RNA polymerase III promoter	GO:0016480	84232,	MAF1,	19673,
negative regulation of cytokine biosynthetic process	GO:0042036
negative regulation of interleukin-8 biosynthetic process	GO:0045415	602,	BCL3,	31210,
negative regulation of tumor necrosis factor biosynthetic process	GO:0042536	602,	BCL3,	31210,
regulation of polysaccharide biosynthetic process	GO:0032885
regulation of glycogen biosynthetic process	GO:0005979
positive regulation of glycogen biosynthetic process	GO:0045725	208,	AKT2,	631535,
regulation of transcription	GO:0045449
regulation of transcription, DNA-dependent	GO:0006355	64332,83860,55893,84232,29072,4929,4904,135112,51616,2969,10628,57335,1408,23598,5978,602,3280,2130,546,23125,8187,7025,1649,23085,23462,9667,57541,11198,23429,23421,79718,64764,168544,	NFKBIZ,TAF3,ZNF395,MAF1,SETD2,NR4A2,YBX1,NCOA7,TAF9B,GTF2I,TXNIP,ZNF286A,CRY2,PATZ1,REST,BCL3,HES1,EWSR1,ATRX,CAMTA2,ZNF239,NR2F1,DDIT3,ERC1,HEY1,SAFB2,ZNF398,SUPT16H,RYBP,ITGB3BP,TBL1XR1,CREB3L2,ZNF467,	319171,527688,695998,19673,517941,563344,473583,171426,592248,647041,715525,585799,532491,517557,631513,31210,250666,374477,533526,632242,25040,519445,505777,658200,234434,655392,654721,213724,7910,166539,715537,719234,112158,
regulation of transcription from RNA polymerase II promoter	GO:0006357	7026,5013,	NR2F2,OTX1,	657455,445340,
negative regulation of transcription from RNA polymerase II promoter	GO:0000122	4088,3280,7025,23429,	SMAD3,HES1,NR2F1,RYBP,	714621,250666,519445,7910,
regulation of transcription from RNA polymerase II promoter in response to stress	GO:0043618
regulation of transcription from RNA polymerase II promoter in response to oxidative stress	GO:0043619	3162,	HMOX1,	517581,
positive regulation of transcription from RNA polymerase II promoter	GO:0045944	4088,9440,602,3280,2353,	SMAD3,MED17,BCL3,HES1,FOS,	714621,444931,31210,250666,707896,
regulation of transcription from RNA polymerase III promoter	GO:0006359
negative regulation of transcription from RNA polymerase III promoter	GO:0016480	84232,	MAF1,	19673,
negative regulation of transcription, DNA-dependent	GO:0045892	84159,11244,5036,	ARID5B,ZHX1,PA2G4,	535297,612084,524498,
negative regulation of transcription from RNA polymerase II promoter	GO:0000122	4088,3280,7025,23429,	SMAD3,HES1,NR2F1,RYBP,	714621,250666,519445,7910,
negative regulation of transcription from RNA polymerase III promoter	GO:0016480	84232,	MAF1,	19673,
positive regulation of transcription, DNA-dependent	GO:0045893	1857,	DVL3,	388116,
positive regulation of transcription from RNA polymerase II promoter	GO:0045944	4088,9440,602,3280,2353,	SMAD3,MED17,BCL3,HES1,FOS,	714621,444931,31210,250666,707896,
negative regulation of transcription	GO:0016481	602,	BCL3,	31210,
negative regulation of transcription, DNA-dependent	GO:0045892	84159,11244,5036,	ARID5B,ZHX1,PA2G4,	535297,612084,524498,
negative regulation of transcription from RNA polymerase II promoter	GO:0000122	4088,3280,7025,23429,	SMAD3,HES1,NR2F1,RYBP,	714621,250666,519445,7910,
negative regulation of transcription from RNA polymerase III promoter	GO:0016480	84232,	MAF1,	19673,
regulation of transcription in response to stress	GO:0043620
regulation of transcription from RNA polymerase II promoter in response to stress	GO:0043618
regulation of transcription from RNA polymerase II promoter in response to oxidative stress	GO:0043619	3162,	HMOX1,	517581,
regulation of transcription factor activity	GO:0051090
positive regulation of transcription factor activity	GO:0051091
positive regulation of NF-kappaB transcription factor activity	GO:0051092	23085,	ERC1,	658200,
negative regulation of transcription factor activity	GO:0043433	3162,2316,	HMOX1,FLNA,	517581,195464,
negative regulation of CREB transcription factor activity	GO:0032792	1649,	DDIT3,	505777,
positive regulation of transcription	GO:0045941	602,1649,2353,	BCL3,DDIT3,FOS,	31210,505777,707896,
positive regulation of transcription, DNA-dependent	GO:0045893	1857,	DVL3,	388116,
positive regulation of transcription from RNA polymerase II promoter	GO:0045944	4088,9440,602,3280,2353,	SMAD3,MED17,BCL3,HES1,FOS,	714621,444931,31210,250666,707896,
regulation of cytokine biosynthetic process	GO:0042035
regulation of chemokine biosynthetic process	GO:0045073
positive regulation of chemokine biosynthetic process	GO:0045080	3162,	HMOX1,	517581,
regulation of interleukin-10 biosynthetic process	GO:0045074
positive regulation of interleukin-10 biosynthetic process	GO:0045082	602,	BCL3,	31210,
regulation of interleukin-8 biosynthetic process	GO:0045414
negative regulation of interleukin-8 biosynthetic process	GO:0045415	602,	BCL3,	31210,
negative regulation of cytokine biosynthetic process	GO:0042036
negative regulation of interleukin-8 biosynthetic process	GO:0045415	602,	BCL3,	31210,
negative regulation of tumor necrosis factor biosynthetic process	GO:0042536	602,	BCL3,	31210,
positive regulation of cytokine biosynthetic process	GO:0042108
positive regulation of chemokine biosynthetic process	GO:0045080	3162,	HMOX1,	517581,
positive regulation of interleukin-10 biosynthetic process	GO:0045082	602,	BCL3,	31210,
regulation of tumor necrosis factor biosynthetic process	GO:0042534
negative regulation of tumor necrosis factor biosynthetic process	GO:0042536	602,	BCL3,	31210,
regulation of cellular biosynthetic process	GO:0031326
regulation of translation	GO:0006417	5036,3855,	PA2G4,KRT7,	524498,411501,
regulation of translational initiation	GO:0006446	1983,1975,	EIF5,EIF4B,	433702,648394,
positive regulation of translational initiation	GO:0045948	1984,	EIF5A,	534314,
positive regulation of translation	GO:0045727	602,	BCL3,	31210,
positive regulation of translational initiation	GO:0045948	1984,	EIF5A,	534314,
regulation of glycogen biosynthetic process	GO:0005979
positive regulation of glycogen biosynthetic process	GO:0045725	208,	AKT2,	631535,
regulation of gluconeogenesis	GO:0006111
positive regulation of gluconeogenesis	GO:0045722	10776,	ARPP-19,	512908,
regulation of DNA replication	GO:0006275	55704,	CCDC88A,	292925,
regulation of nucleotide biosynthetic process	GO:0030808
regulation of cyclic nucleotide biosynthetic process	GO:0030802
regulation of cAMP biosynthetic process	GO:0030817
regulation of adenylate cyclase activity	GO:0045761
negative regulation of adenylate cyclase activity	GO:0007194
inhibition of adenylate cyclase activity by G-protein signaling	GO:0007193	1325,	CORT,	412311,
inhibition of adenylate cyclase activity by dopamine receptor signaling pathway	GO:0007195	2316,	FLNA,	195464,
regulation of cyclase activity	GO:0031279
negative regulation of cyclase activity	GO:0031280
negative regulation of adenylate cyclase activity	GO:0007194
inhibition of adenylate cyclase activity by G-protein signaling	GO:0007193	1325,	CORT,	412311,
inhibition of adenylate cyclase activity by dopamine receptor signaling pathway	GO:0007195	2316,	FLNA,	195464,
regulation of adenylate cyclase activity	GO:0045761
negative regulation of adenylate cyclase activity	GO:0007194
inhibition of adenylate cyclase activity by G-protein signaling	GO:0007193	1325,	CORT,	412311,
inhibition of adenylate cyclase activity by dopamine receptor signaling pathway	GO:0007195	2316,	FLNA,	195464,
negative regulation of cellular biosynthetic process	GO:0031327
negative regulation of transcription	GO:0016481	602,	BCL3,	31210,
negative regulation of transcription, DNA-dependent	GO:0045892	84159,11244,5036,	ARID5B,ZHX1,PA2G4,	535297,612084,524498,
negative regulation of transcription from RNA polymerase II promoter	GO:0000122	4088,3280,7025,23429,	SMAD3,HES1,NR2F1,RYBP,	714621,250666,519445,7910,
negative regulation of transcription from RNA polymerase III promoter	GO:0016480	84232,	MAF1,	19673,
negative regulation of cytokine biosynthetic process	GO:0042036
negative regulation of interleukin-8 biosynthetic process	GO:0045415	602,	BCL3,	31210,
negative regulation of tumor necrosis factor biosynthetic process	GO:0042536	602,	BCL3,	31210,
positive regulation of cellular biosynthetic process	GO:0031328
positive regulation of nitric oxide biosynthetic process	GO:0045429	3326,	HSP90AB1,	509736,
positive regulation of gluconeogenesis	GO:0045722	10776,	ARPP-19,	512908,
positive regulation of glycogen biosynthetic process	GO:0045725	208,	AKT2,	631535,
positive regulation of translation	GO:0045727	602,	BCL3,	31210,
positive regulation of translational initiation	GO:0045948	1984,	EIF5A,	534314,
positive regulation of transcription	GO:0045941	602,1649,2353,	BCL3,DDIT3,FOS,	31210,505777,707896,
positive regulation of transcription, DNA-dependent	GO:0045893	1857,	DVL3,	388116,
positive regulation of transcription from RNA polymerase II promoter	GO:0045944	4088,9440,602,3280,2353,	SMAD3,MED17,BCL3,HES1,FOS,	714621,444931,31210,250666,707896,
positive regulation of cytokine biosynthetic process	GO:0042108
positive regulation of chemokine biosynthetic process	GO:0045080	3162,	HMOX1,	517581,
positive regulation of interleukin-10 biosynthetic process	GO:0045082	602,	BCL3,	31210,
regulation of nitric oxide biosynthetic process	GO:0045428
positive regulation of nitric oxide biosynthetic process	GO:0045429	3326,	HSP90AB1,	509736,
regulation of transcription	GO:0045449
regulation of transcription, DNA-dependent	GO:0006355	64332,83860,55893,84232,29072,4929,4904,135112,51616,2969,10628,57335,1408,23598,5978,602,3280,2130,546,23125,8187,7025,1649,23085,23462,9667,57541,11198,23429,23421,79718,64764,168544,	NFKBIZ,TAF3,ZNF395,MAF1,SETD2,NR4A2,YBX1,NCOA7,TAF9B,GTF2I,TXNIP,ZNF286A,CRY2,PATZ1,REST,BCL3,HES1,EWSR1,ATRX,CAMTA2,ZNF239,NR2F1,DDIT3,ERC1,HEY1,SAFB2,ZNF398,SUPT16H,RYBP,ITGB3BP,TBL1XR1,CREB3L2,ZNF467,	319171,527688,695998,19673,517941,563344,473583,171426,592248,647041,715525,585799,532491,517557,631513,31210,250666,374477,533526,632242,25040,519445,505777,658200,234434,655392,654721,213724,7910,166539,715537,719234,112158,
regulation of transcription from RNA polymerase II promoter	GO:0006357	7026,5013,	NR2F2,OTX1,	657455,445340,
negative regulation of transcription from RNA polymerase II promoter	GO:0000122	4088,3280,7025,23429,	SMAD3,HES1,NR2F1,RYBP,	714621,250666,519445,7910,
regulation of transcription from RNA polymerase II promoter in response to stress	GO:0043618
regulation of transcription from RNA polymerase II promoter in response to oxidative stress	GO:0043619	3162,	HMOX1,	517581,
positive regulation of transcription from RNA polymerase II promoter	GO:0045944	4088,9440,602,3280,2353,	SMAD3,MED17,BCL3,HES1,FOS,	714621,444931,31210,250666,707896,
regulation of transcription from RNA polymerase III promoter	GO:0006359
negative regulation of transcription from RNA polymerase III promoter	GO:0016480	84232,	MAF1,	19673,
negative regulation of transcription, DNA-dependent	GO:0045892	84159,11244,5036,	ARID5B,ZHX1,PA2G4,	535297,612084,524498,
negative regulation of transcription from RNA polymerase II promoter	GO:0000122	4088,3280,7025,23429,	SMAD3,HES1,NR2F1,RYBP,	714621,250666,519445,7910,
negative regulation of transcription from RNA polymerase III promoter	GO:0016480	84232,	MAF1,	19673,
positive regulation of transcription, DNA-dependent	GO:0045893	1857,	DVL3,	388116,
positive regulation of transcription from RNA polymerase II promoter	GO:0045944	4088,9440,602,3280,2353,	SMAD3,MED17,BCL3,HES1,FOS,	714621,444931,31210,250666,707896,
negative regulation of transcription	GO:0016481	602,	BCL3,	31210,
negative regulation of transcription, DNA-dependent	GO:0045892	84159,11244,5036,	ARID5B,ZHX1,PA2G4,	535297,612084,524498,
negative regulation of transcription from RNA polymerase II promoter	GO:0000122	4088,3280,7025,23429,	SMAD3,HES1,NR2F1,RYBP,	714621,250666,519445,7910,
negative regulation of transcription from RNA polymerase III promoter	GO:0016480	84232,	MAF1,	19673,
regulation of transcription in response to stress	GO:0043620
regulation of transcription from RNA polymerase II promoter in response to stress	GO:0043618
[truncated: 35,334 more rows]
