# Supplementary material for: Effects on human transcriptome of mutated BRCA1 BRCT domain: A microarray study
Source: BMC Cancer. 2012 May 30;12:207. doi: 10.1186/1471-2407-12-207 (PMC3489683; doi:10.1186/1471-2407-12-207)
Supplement: Additional file 4 — Intersections among the three lists of DEGs. [file 1471-2407-12-207-S4.xls]

## Sheet: Foglio1
Mut	M1775R	A1789T	Mut int M1775R	Mut int A1789T	Mut int M1775R int A1789T
AMIGO3	A4GALT	AA854379	AK097085	AF037219	AHNAK
A_32_P69653	ACTR3B	AI015919	ARID5A	AK022109	AK123483
BAT2D1	ADORA2A	AK023647	A_23_P136849	AK024898	ARL8A
CACNB1	AF085874	AK090477	A_24_P118946	AK123297	A_24_P565503
CFP	AHNAK2	AK126245	A_32_P128399	AK130644	CCDC88A
COL19A1	AK022223	AKT2	A_32_P179646	AKAP13	CCL2
CXCL3	AK023526	ALPL	BCAR1	ANKRD11	DUSP1
DCP1A	AK096250	ANAPC2	CDA	ANKRD18A	FAM115C
DFNB31	AL832142	ANAPC5	CEBPA	ANKRD32	FOS
DNAJB9	AL832820	ANKRD36	CXCL2	ANP32E	FZD10
DUSP2	AMOTL1	ANKRD36B	DHRS3	ARHGEF10L	GBP5
EHD2	ARMC5	ANP32B	EDN1	ARID5B	GPR56
ETV3	ATL1	ANXA6	FGD6	ARPP-19	HES1
GLCCI1	AV753543	ASRGL1	GK	ASGR1	HMOX1
IGF2BP1	AW511634	ATF4C	KIAA1949	A_24_P33213	NINJ1
KIRREL3	A_23_P210297	ATL3	LOC728723	A_24_P565496	RASA4
LCMT2	A_24_P367326	ATP5G1	N4BP3	A_24_P625683	RGS16
LIMS3	A_24_P479065	ATRX	PAK1IP1	A_32_P206561	RHEBL1
MED23	A_24_P786912	A_24_P101072	PAQR7	BC022398	SMAD3
NFIA	A_24_P799680	A_24_P110082	PDK4	BCL3	SMOX
NFIL3	A_24_P916853	A_24_P118341	PLD6	BSDC1	SRGAP1
PLCH2	A_32_P11673	A_24_P161655	PLEKHG2	C13orf29	TNIP1
PLEKHF1	A_32_P132936	A_24_P247175	RC3H2	CCDC91	ZNF239
PPAP2B	A_32_P156171	A_24_P24982	SOD2	CD44	ZNF831
PPP1R2P9	A_32_P175991	A_24_P32895	TBC1D10A	CPNE5
PTMAP7	A_32_P180199	A_24_P349590	TFPI	CRY2
RARA	A_32_P18630	A_24_P357836	TREX1	CTGF
SAMD4A	A_32_P19616	A_24_P392312	ZBTB24	CTTNBP2NL
ST7OT1	A_32_P203959	A_24_P641673	ZFYVE1	DNAJB2
TERF1	A_32_P228331	A_24_P646543		ENST00000342294
THC2626957	A_32_P23517	A_24_P706901		FAM100B
TRPM3	A_32_P30966	A_24_P75708		FAM76A
USP35	A_32_P55987	A_24_P794833		FLJ22795
VTI1A	A_32_P76865	A_24_P929974		FRMD8
	BC001335	A_24_P93462		HEY1
	BCL2L13	A_32_P107833		HSP90AB1
	BIRC7	A_32_P113533		HSP90AB3P
	BTG1	A_32_P188143		ITPKC
	BX118285	A_32_P211026		LOC100133781
	C10orf137	A_32_P213002		LOC646346
	C13orf18	A_32_P37584		MAN2B1
	C17orf53	A_32_P514599		MED17
	C3orf59	A_32_P75661		MOCS2
	C5orf53	BF869497		NBPF10
	C8orf22	BF895757		NBPF3
	C8orf4	BX090390		NCL
	CALD1	BX476711		NMB
	CANT1	C11orf75		NOL8
	CCDC17	C20orf3		NR2F2
	CD242823	C6orf150		NR4A2
	CDC42EP4	CACNA1E		NUP160
	CDKN1A	CACNA1I		OBFC2B
	CEP250	CAMTA2		PA2G4
	CLIP4	CCDC45		PAG1
	CR590573	CCDC76		PARS2
	CR601260	CCND1		PHF20L1
	DHFR	CD239565		PHLDB3
	DMPK	CDC42BPA		POFUT2
	DOK7	CEACAM19		PPFIBP1
	DRD2	CEP97		RAB11FIP1
	DTX1	CFL1		RP11-94I2.2
	DUSP5P	CHRAC1		RPS2
	DYRK2	CLPTM1		SDAD1
	ENST00000369158	CMBL		SKP1
	ENST00000406200	CN479126		SMC1A
	ENST00000435613	CNPY3		SNTA1
	EPDR1	CNTLN		SORD
	EPHB3	CORT		SPSB1
	ERN1	CREB3L2		SPSB3
	FJ623959	CSPP1		SSB
	FLJ35220	CSRP1		TAF3
	FOSL2	CTDSP2		TBC1D8
	GALNT10	CYTH1		TCAP
	GATAD1	DCBLD1		TFF1
	GRB2	DDIT3		THC2526402
	HMGB1	DDX27		TMEM89
	HMGB1L1	DDX52		TMPRSS3
	IL3RA	DVL3		TNFAIP8
	IL6	EEF1E1		TYW1
	ITGA5	EIF4B		UBLCP1
	KCND3	EIF5		WISP2
	KLF2	EIF5A		ZC3H11A
	LILRP2	ENST00000313339		ZC3H3
	LOC100128178	ENST00000327934		ZCCHC17
	LOC100131165	ENST00000340301		ZCCHC7
	LOC145814	ENST00000368503		ZNF398
	LOC283454	ENST00000370659
	LOC284112	ENST00000374057
	LOC284454	ENST00000378679
	LOC729082	ENST00000382819
	LOC90499	ENST00000393927
	LYPD3	ENST00000420629
	MCTP2	ENST00000444996
	MMP3	ERC1
	NBEA	EWSR1
	NCRNA00084	EXOC3
	NDST2	FKBP1A
	NEAT1	FKBP4
	NEDD4L	FLNA
	NFIX	FLOT1
	NFKB1	FSCN1
	NR1D1	G6PC3
	NUDT4	GGTLC1
	OBFC2A	GIPC1
	OSMR	GNB1
	P4HA3	GSTM4
	PANX1	GTF2I
	PAPPA2	HIST1H4B
	PAQR6	HIST1H4L
	PGM2L1	HSPA5
	PLB1	HSPD1P6
	PLEKHH2	IFIT2
	PML	IMPDH1
	PMP22	INF2
	PRDM1	ITGB3BP
	PRKCE	ITSN1
	RGSL1	KDELR3
	RIPK1	KLHL23
	RNF24	KRT7
	RUVBL1	L1CAM
	SLC15A4	LAMB2
	SLC39A3	LARP1
	SLCO1A2	LLPH
	SNPH	LOC100130910
	SORT1	LOC119358
	STX11	LOC339240
	TBX3	LOC388152
	THC2496620	LOC389458
	THC2504848	LOC646791
	THC2511310	LOC730286
	THC2542194	LY6E
	THC2637307	MAF1
	THC2644897	METT5D1
	THC2673888	MGC16121
	THC2679057	MICALL2
	TLR2	MRE11A
	TMEM86B	NCOA7
	TNFRSF10B	ND6
	TNFSF9	NFKBIZ
	TRAF3IP2	NOL10
	USP28	NR2F1
	VEGFA	OLA1
	ZADH2	OS9
	ZC3H12A	OSBPL8
	ZFAND5	OTX1
	ZMAT5	PABPC1
	ZNF416	PAPOLA
	hCG_2011852	PATZ1
		PCBP4
		PKM2
		PLEKHA2
		PPP1CC
		PRKRIR
		PSORS1C1
		RAD50
		RASSF1
		REST
		RNF122
		RPL23AP71
		RRS1
		RYBP
		S100A13
		SAFB2
		SCARB1
		SEC14L1
		SERBP1
		SETD2
		SFN
		SFRS4
		SLC16A6
		SLC30A1
		SNRNP70
		SRGN
		STX1A
		SUPT16H
		TAF9B
		TBL1XR1
		THC2597357
		THC2619545
		THC2645562
		TOMM5
		TTC7A
		TUFT1
		TXNIP
		U68494
		UBA1
		UBA52
		USP40
		USP42
		USP5
		UTP14A
		VPS13A
		WDR92
		WIPI2
		YBX1
		ZC3H13
		ZHX1
		ZMAT2
		ZNF286A
		ZNF37B
		ZNF395
		ZNF467
		ZWILCH
