# Supplementary material for: Effects on human transcriptome of mutated BRCA1 BRCT domain: A microarray study
Source: BMC Cancer. 2012 May 30;12:207. doi: 10.1186/1471-2407-12-207 (PMC3489683; doi:10.1186/1471-2407-12-207)
Supplement: Additional file 5 — Intersections among the three lists of pathways. [file 1471-2407-12-207-S5.xls]

## Sheet: Pathway intersections
Mut vs WT	M1775R	A1789T	int Mut M1775R	int M1775R A1789T	int Mut A1789T	int Mut M1775R A1789T
Cardiac muscle contraction	Base excision repair	Basal transcription factors	PPAR signaling pathway	ErbB signaling pathway	Ribosome	MAPK signaling pathway
	Neuroactive ligand-receptor interaction	Homologous recombination	Complement and coagulation cascades	Calcium signaling pathway	Antigen processing and presentation	Cytokine-cytokine receptor interaction
	Gap junction	Non-homologous end-joining	Leukocyte transendothelial migration	p53 signaling pathway	Pathogenic Escherichia coli infection	Cell cycle
	Natural killer cell mediated cytotoxicity	Cell adhesion molecules (CAMs)		mTOR signaling pathway	$hsa05131$	Ubiquitin mediated proteolysis
	GnRH signaling pathway	Long-term potentiation		Apoptosis	Systemic lupus erythematosus	SNARE interactions in vesicular transport
	Epithelial cell signaling in Helicobacter pylori infection	Taste transduction		VEGF signaling pathway		Wnt signaling pathway
	Graft-versus-host disease	Parkinson''s disease		Tight junction		Notch signaling pathway
		Vibrio cholerae infection		Jak-STAT signaling pathway		TGF-beta signaling pathway
		Thyroid cancer		Fc epsilon RI signaling pathway		Axon guidance
				Insulin signaling pathway		Focal adhesion
				Adipocytokine signaling pathway		ECM-receptor interaction
				Type II diabetes mellitus		Adherens junction
				Alzheimer''s disease		Toll-like receptor signaling pathway
				Renal cell carcinoma		Hematopoietic cell lineage
				Endometrial cancer		T cell receptor signaling pathway
				Glioma		B cell receptor signaling pathway
				Melanoma		Circadian rhythm
				Bladder cancer		Regulation of actin cytoskeleton
				Small cell lung cancer		Melanogenesis
				Non-small cell lung cancer		Maturity onset diabetes of the young
						Huntington''s disease
						Pathways in cancer
						Colorectal cancer
						Pancreatic cancer
						Prostate cancer
						Basal cell carcinoma
						Chronic myeloid leukemia
						Acute myeloid leukemia
