# Supplementary material for: Effects on human transcriptome of mutated BRCA1 BRCT domain: A microarray study
Source: BMC Cancer. 2012 May 30;12:207. doi: 10.1186/1471-2407-12-207 (PMC3489683; doi:10.1186/1471-2407-12-207)
Supplement: Additional file 6 — Intersections among the three lists of DEGs and the list of genes related to "Cell Proliferation" biological term by Coremine. [file 1471-2407-12-207-S6.xls]

## Sheet: Foglio1
					LEGENDA
					1	3594	set 1
					2	313	set 2
					3	201	set 3
					4	173	set 4
					1 only	3493	a
					2 only	168	b
					3 only	118	c
					4 only	31	d
					1,2	35	e
					1,3	30	f
					2,3	0	g
					1,4	3	h
					2,4	70	i
					3,4	23	j
					1,2,3	0	k
					1,2,4	16	l
					1,3,4	6	m
					2,3,4	13	n
					1,2,3,4	11	o
a (3493)	b (168)	c (118)	d (31)	e (35)	f (30)	g (0)	h (3)	i (70)	j (23)	k (0)	l (16)	m (6)	n (13)	o (11)
AAGAB	AA854379	A4GALT	AMIGO3	AKT2	BIRC7		CXCL3	AF037219	AK097085		ANP32E	BCAR1	AHNAK	ARL8A
AATF	AI015919	ACTR3B	A_32_P69653	ANAPC2	BTG1		RARA	AK022109	ARID5A		ARID5B	CEBPA	AK123483	CCDC88A
ABCB1	AK023647	ADORA2A	BAT2D1	CACNA1I	C10orf137		TERF1	AK024898	A_23_P136849		CCDC91	EDN1	A_24_P565503	CCL2
ABCC4	AK090477	AF085874	CACNB1	CCND1	C8orf4			AK123297	A_24_P118946		CD44	RC3H2	FAM115C	DUSP1
ABCE1	AK126245	AHNAK2	CFP	CFL1	CALD1			AK130644	A_32_P128399		CTGF	SOD2	FZD10	FOS
ABCF2	ALPL	AK022223	COL19A1	CORT	CDKN1A			AKAP13	A_32_P179646		HEY1	ZBTB24	NINJ1	GBP5
ABCG2	ANAPC5	AK023526	DCP1A	DDIT3	CLIP4			ANKRD11	CDA		HSP90AB1		RASA4	GPR56
ABHD2	ANKRD36	AK096250	DFNB31	EIF4B	DHFR			ANKRD18A	CXCL2		MED17		RGS16	HES1
ABI3BP	ANKRD36B	AL832142	DNAJB9	EIF5	DTX1			ANKRD32	DHRS3		NCL		RHEBL1	HMOX1
ABL1	ANP32B	AL832820	DUSP2	EIF5A	DYRK2			ARHGEF10L	FGD6		NMB		SRGAP1	SMAD3
ABL2	ANXA6	AMOTL1	EHD2	EWSR1	EPHB3			ARPP-19	GK		NR4A2		TNIP1	SMOX
ABP1	ASRGL1	ARMC5	ETV3	FKBP4	FOSL2			ASGR1	KIAA1949		PA2G4		ZNF239
ACAN	ATF4C	ATL1	GLCCI1	FLNA	GRB2			A_24_P33213	LOC728723		PAG1		ZNF831
ACAP1	ATL3	AV753543	IGF2BP1	FLOT1	IL6			A_24_P565496	N4BP3		SKP1
ACCS	ATP5G1	AW511634	KIRREL3	GIPC1	ITGA5			A_24_P625683	PAK1IP1		TFF1
ACER1	ATRX	A_23_P210297	LCMT2	GTF2I	KLF2			A_32_P206561	PAQR7		WISP2
ACER2	A_24_P101072	A_24_P367326	LIMS3	HSPA5	MMP3			BC022398	PDK4
ACER3	A_24_P110082	A_24_P479065	MED23	IMPDH1	NFKB1			BCL3	PLD6
ACOT13	A_24_P118341	A_24_P786912	NFIA	ITGB3BP	OSMR			BSDC1	PLEKHG2
ACPP	A_24_P161655	A_24_P799680	NFIL3	ITSN1	PLB1			C13orf29	TBC1D10A
ACSM5	A_24_P247175	A_24_P916853	PLCH2	KRT7	PML			CPNE5	TFPI
ACTA2	A_24_P24982	A_32_P11673	PLEKHF1	L1CAM	PMP22			CRY2	TREX1
ACVR1	A_24_P32895	A_32_P132936	PPAP2B	LAMB2	PRDM1			CTTNBP2NL	ZFYVE1
ACVR1B	A_24_P349590	A_32_P156171	PPP1R2P9	NR2F1	PRKCE			DNAJB2
ACVR1C	A_24_P357836	A_32_P175991	PTMAP7	OLA1	RIPK1			ENST00000342294
ACVR2A	A_24_P392312	A_32_P180199	SAMD4A	PABPC1	RUVBL1			FAM100B
ACVR2B	A_24_P641673	A_32_P18630	ST7OT1	PKM2	TBX3			FAM76A
ACVRL1	A_24_P646543	A_32_P19616	THC2626957	RASSF1	TNFRSF10B			FLJ22795
ADA	A_24_P706901	A_32_P203959	TRPM3	S100A13	TNFSF9			FRMD8
ADA2B	A_24_P75708	A_32_P228331	USP35	SAFB2	VEGFA			HSP90AB3P
ADAM10	A_24_P794833	A_32_P23517	VTI1A	SETD2				ITPKC
ADAM12	A_24_P929974	A_32_P30966		SFN				LOC100133781
ADAM15	A_24_P93462	A_32_P55987		SUPT16H				LOC646346
ADAM17	A_32_P107833	A_32_P76865		TXNIP				MAN2B1
ADAM21	A_32_P113533	BC001335		YBX1				MOCS2
ADAM28	A_32_P188143	BCL2L13						NBPF10
ADAM9	A_32_P211026	BX118285						NBPF3
ADAMTS1	A_32_P213002	C13orf18						NOL8
ADAMTS16	A_32_P37584	C17orf53						NR2F2
ADAMTS6	A_32_P514599	C3orf59						NUP160
ADAMTS9	A_32_P75661	C5orf53						OBFC2B
ADAMTSL4	BF869497	C8orf22						PARS2
ADARB2	BF895757	CANT1						PHF20L1
ADC	BX090390	CCDC17						PHLDB3
ADCYAP1	BX476711	CD242823						POFUT2
ADIPOQ	C11orf75	CDC42EP4						PPFIBP1
ADIPOR1	C20orf3	CEP250						RAB11FIP1
ADIPOR2	C6orf150	CR590573						RP11-94I2.2
ADK	CACNA1E	CR601260						RPS2
ADM	CAMTA2	DMPK						SDAD1
ADORA3	CCDC45	DOK7						SMC1A
ADRA2A	CCDC76	DRD2						SNTA1
AFAP1	CD239565	DUSP5P						SORD
AFAP1L2	CDC42BPA	ENST00000369158						SPSB1
AFP	CEACAM19	ENST00000406200						SPSB3
AGAP2	CEP97	ENST00000435613						SSB
AGK	CHRAC1	EPDR1						TAF3
AGPAT5	CLPTM1	ERN1						TBC1D8
AGT	CMBL	FJ623959						TCAP
AGTR1	CN479126	FLJ35220						THC2526402
AGTR2	CNPY3	GALNT10						TMEM89
AGTRAP	CNTLN	GATAD1						TMPRSS3
AHR	CREB3L2	HMGB1						TNFAIP8
AHSA1	CSPP1	HMGB1L1						TYW1
AIF1	CSRP1	IL3RA						UBLCP1
AIM1	CTDSP2	KCND3						ZC3H11A
AIM2	CYTH1	LILRP2						ZC3H3
AIMP2	DCBLD1	LOC100128178						ZCCHC17
AIP	DDX27	LOC100131165						ZCCHC7
AIRE	DDX52	LOC145814						ZNF398
AKIRIN2	DVL3	LOC283454
AKR1C1	EEF1E1	LOC284112
AKR1C2	ENST00000313339	LOC284454
AKR1C3	ENST00000327934	LOC729082
AKR7A2	ENST00000340301	LOC90499
AKR7A3	ENST00000368503	LYPD3
AKT1	ENST00000370659	MCTP2
AKT3	ENST00000374057	NBEA
ALCAM	ENST00000378679	NCRNA00084
ALDH1A2	ENST00000382819	NDST2
ALDH6A1	ENST00000393927	NEAT1
ALDOB	ENST00000420629	NEDD4L
ALK	ENST00000444996	NFIX
ALOX12	ERC1	NR1D1
ALOX12B	EXOC3	NUDT4
ALOX15	FKBP1A	OBFC2A
ALOX15B	FSCN1	P4HA3
ALOX5	G6PC3	PANX1
AMBN	GGTLC1	PAPPA2
AMBRA1	GNB1	PAQR6
AMD1	GSTM4	PGM2L1
AMH	HIST1H4B	PLEKHH2
AMHR2	HIST1H4L	RGSL1
AMN1	HSPD1P6	RNF24
AMTN	IFIT2	SLC15A4
ANAPC4	INF2	SLC39A3
ANG	KDELR3	SLCO1A2
ANGPT1	KLHL23	SNPH
ANGPT2	LARP1	SORT1
ANGPTL4	LLPH	STX11
ANKS6	LOC100130910	THC2496620
ANLN	LOC119358	THC2504848
ANO1	LOC339240	THC2511310
ANPEP	LOC388152	THC2542194
ANXA1	LOC389458	THC2637307
ANXA10	LOC646791	THC2644897
ANXA2	LOC730286	THC2673888
ANXA5	LY6E	THC2679057
AP2A1	MAF1	TLR2
AP3D1	METT5D1	TMEM86B
APAF1	MGC16121	TRAF3IP2
APC	MICALL2	USP28
APCDD1	MRE11A	ZADH2
APEX1	NCOA7	ZC3H12A
APLN	ND6	ZFAND5
APOD	NFKBIZ	ZMAT5
APOL2	NOL10	ZNF416
APPL1	OS9	hCG_2011852
APPL2	OSBPL8
AQP1	OTX1
AQP11	PAPOLA
AQP3	PATZ1
AQP5	PCBP4
AR	PLEKHA2
ARAF	PPP1CC
ARD1A	PRKRIR
AREG	PSORS1C1
AREGB	RAD50
ARFIP2	REST
ARG2	RNF122
ARHGAP1	RPL23AP71
ARHGAP18	RRS1
ARHGAP21	RYBP
ARHGAP24	SCARB1
ARHGAP4	SEC14L1
ARHGAP5	SERBP1
ARHGAP8	SFRS4
ARHGDIA	SLC16A6
ARHGEF1	SLC30A1
ARHGEF16	SNRNP70
ARHGEF2	SRGN
ARID1A	STX1A
ARID2	TAF9B
ARID3A	TBL1XR1
ARID4A	THC2597357
ARIH2	THC2619545
ARL11	THC2645562
ARL6IP1	TOMM5
ARL6IP4	TTC7A
ARL6IP5	TUFT1
ARL8B	U68494
ARMCX2	UBA1
ARNT	UBA52
ARNTL	USP40
ARNTL2	USP42
ARPC1A	USP5
ARRDC3	UTP14A
ART4	VPS13A
ARX	WDR92
ASAH1	WIPI2
ASAH2	ZC3H13
ASAH2B	ZHX1
ASAH2C	ZMAT2
ASB11	ZNF286A
ASB9	ZNF37B
ASCL1	ZNF395
ASCL2	ZNF467
ASF1B	ZWILCH
ASNA1
ASPSCR1
ATAD3A
ATAD3B
ATF3
ATF5
ATF6B
ATF7
ATM
ATOH1
ATOH7
ATOH8
ATP1A3
ATP4B
ATP5G3
ATP5J2
ATP5L
ATP6AP2
ATP6V1F
AURKA
AURKAIP1
AURKB
AURKC
AVL9
AXIN1
AXIN2
AXL
AZI1
AZIN1
AZU1
B3GNT2
B4GALNT1
B4GALT6
BACH1
BACH2
BAG3
BAI1
BAMBI
BANP
BAP1
BARD1
BARX1
BAX
BBS9
BCAP29
BCAS1
BCAT1
BCL2
BCL2A1
BCL2L1
BCL2L12
BCL2L14
BCL2L2
BCL6
BDNF
BECN1
BEND5
BEX1
BEX2
BEX4
BEX5
BGLAP
BGN
BHLHA15
BHLHE40
BHLHE41
BICC1
BIN1
BIRC2
BIRC3
BIRC5
BLCAP
BLNK
BLOC1S2
BMF
BMI1
BMP1
BMP10
BMP15
BMP2
BMP2K
BMP3
BMP4
BMP6
BMP7
BMP8A
BMPR1A
BMPR1B
BMPR2
BNC2
BNIP2
BNIPL
BOK
BOP1
BRAF
BRCA1
BRCA2
BRD7
BRE
BRF1
BRI3
BRPF1
BRS3
BRWD3
BSG
BTBD1
BTBD10
BTBD3
BTBD7
BTC
BTF3L1
BTG2
BTG3
BTN1A1
BTRC
BUB1
BUB1B
BUB3
BUD31
BYSL
BZW1
C10orf10
C10orf116
C10orf54
C11orf17
C11orf2
C12orf29
C12orf30
C12orf39
C12orf75
C13orf15
C15orf48
C16orf35
C17orf81
C18orf12
C18orf2
C19orf33
C19orf6
C1QB
C1QBP
C1orf186
C1orf187
C1orf38
C1orf63
C21orf33
C21orf45
C2orf28
C2orf40
C3orf10
C4orf23
C4orf27
C5orf26
C5orf39
C6orf108
C6orf15
C6orf64
C9orf140
C9orf167
C9orf86
CA10
CA8
CA9
CAB39
CAB39L
CABLES1
CACNA1G
CACNA2D2
CACNA2D3
CACYBP
CADM1
CADM4
CALCA
CALCOCO2
CALCR
CALM1
CALM2
CALM3
CALML4
CAMK1D
CAMK2D
CAMK2N2
CAMK4
CAPN9
CAPRIN1
CAPRIN2
CAPZA3
CARD14
CARD18
CARM1
CASC3
CASP1
CASP10
CASP14
CASP2
CASP3
CASP4
CASP6
CASP7
CASP8
CASP9
CASR
CAST
CAT
CAV1
CAV2
CBFA2T2
CBFA2T3
CBL
CBLL1
CBLN2
CBLN3
CBLN4
CBX3
CBY1
CCAR1
CCDC18
CCDC34
CCDC85B
CCDC94
CCK
CCKAR
CCKBR
CCL14
CCL16
CCL19
CCL20
CCL23
CCL24
CCL3L1
CCL3L2
CCL3L3
CCL4
CCL4L1
CCL4L2
CCL5
CCL7
CCNA1
CCNA2
CCNB1
CCNB1IP1
CCNB2
CCNC
CCND2
CCND3
CCNDBP1
CCNE1
CCNE2
CCNF
CCNG1
CCNG2
CCNH
CCNL2
CCNY
CCR1
CCR3
CCR6
CCR9
CCRK
CD14
CD164
CD19
CD1A
CD1B
CD200R1
CD27
CD28
CD300C
CD320
CD33
CD34
CD36
CD37
CD38
CD4
CD40
CD40LG
CD47
CD53
CD68
CD69
CD70
CD74
CD80
CD81
CD82
CD83
CD86
CD9
CD99
CDC2
CDC20
CDC20B
CDC25A
CDC25B
CDC25C
CDC2L5
CDC2L6
CDC37
CDC42
CDC45L
CDC6
CDC7
CDC73
CDCA3
CDCA4
CDCA7
CDCA7L
CDCA8
CDCP1
CDH1
CDH11
CDH12
CDH13
CDH15
CDH17
CDH2
CDH22
CDH3
CDH5
CDH6
CDH7
CDK10
CDK2
CDK2AP1
CDK3
CDK4
CDK5
CDK5R1
CDK5RAP1
CDK5RAP3
CDK6
CDK7
CDK8
CDKL1
CDKL2
CDKL3
CDKN1B
CDKN1C
CDKN2A
CDKN2B
CDKN2C
CDKN2D
CDKN3
CDT1
CDX1
CDX2
CEACAM1
CEACAM21
CEBPB
CEBPD
CEBPE
CEND1
CENPF
CENPK
CENPO
CEP120
CEP350
CERK
CFD
CFDP1
CFHR1
CFLAR
CFLP1
CGRRF1
CHAF1A
CHAF1B
CHD6
CHD8
CHD9
CHEK1
CHEK2
CHGA
CHI3L1
CHI3L2
CHIC1
CHID1
CHKA
CHML
CHMP4C
CHPT1
CHRD
CHRNA4
CHRNB4
CHRNE
CHST5
CHST7
CHST8
CHTF18
CIAO1
CIAPIN1
CIB1
CIB2
CIRBP
CISH
CIZ1
CKAP2
CKAP4
CKM
CKMT1A
CKS1A
CKS1B
CKS2
CLCF1
CLCN3
CLCP1
CLDN11
CLDN15
CLDN3
CLDN6
CLEC4D
CLEC4G
CLIC1
CLIC3
CLIC4
CLN3
CLPTM1L
CLSPN
CLU
CMTM4
CMTM5
CMTM8
CNKSR1
CNN1
CNN2
CNOT4
CNOT6L
CNOT7
CNP
CNR1
CNRIP1
CNTF
CNTNAP1
CNTROB
COBRA1
COL11A2
COL15A1
COL18A1
COL1A1
COL1A2
COL3A1
COL4A1
COL4A2
COL4A3
COL8A1
COMMD5
COPB2
COPS2
COPS3
COPS5
COPS7B
COPS8
COQ4
CORO1A
CORO1C
CORO7
COX19
COX5A
COX6A2
COX7B
COX7C
COX8A
CPA4
CPA5
CPEB4
CPNE1
CPXM1
CR2
CRABP1
CRABP2
CRCT1
CREB1
CREB3
CREB5
CREBBP
CREG1
CREM
CRIP1
CRISP2
CRK
CRKL
CRLF1
CRLF2
CRNKL1
CRNN
CRP
CRTAM
CRTC1
CRTC2
CSDA
CSDC2
CSE1L
CSF1
CSF1R
CSF2
CSF3
CSF3R
CSH1
CSH2
CSK
CSN2
CSNK1E
CSNK2A1
CSPG4
CSPG5
CSRNP1
CSRP3
CST6
CTAGE1
CTBP1
CTBP2
CTDSPL2
CTF1
CTHRC1
CTLA4
CTNNB1
CTNNBIP1
CTNND1
CTRL
CTSD
CTSE
CTSZ
CTTN
CTU1
CUEDC1
CUGBP2
CUL1
CUL3
CUL4A
CUX1
CWH43
CXCL1
CXCL10
CXCL11
CXCL12
CXCL13
CXCL17
CXCL5
CXCL6
CXCR3
CXCR4
CXCR5
CXCR6
CXCR7
CXXC1
CXXC4
CXorf40A
CYB561D2
CYBB
CYCS
CYCSP35
CYLD
CYP11A1
CYP17A1
CYP19A1
CYP1A1
CYP1B1
CYP24A1
CYP26A1
CYP26B1
CYP27B1
CYP2B6
CYP2J2
CYP39A1
CYP4X1
CYR61
CYSLTR2
CYTL1
CYTSB
DAB2
DACH1
DACH2
DAD1
DAND5
DAPP1
DAXX
DBI
DBT
DBX2
DCAF7
DCBLD2
DCLK2
DCLK3
DCN
DCT
DCTN6
DCUN1D2
DCUN1D3
DCX
DDAH1
DDB1
DDR1
DDR2
DDX10
DDX17
DDX18
DDX21
DDX5
DDX53
DDX54
DDX56
DDX6
DEAF1
DEC1
DECR1
DEDD2
DEF6
DENR
DEPDC1
DEPDC1B
DERL2
DES
DFFA
DGCR8
DGKG
DHCR24
DHH
DHODH
DHPS
DHRS9
DHX29
DIAPH1
DICER1
DIO2
DIO3
DIO3OS
DISP2
DIXDC1
DKFZP564O0823
DKFZp686P12164
DKK1
DKK3
DLC1
DLEC1
DLGAP1
DLGAP5
DLK1
DLL1
DLX3
DLX4
DLX5
DMAP1
DMP1
DMTF1
DNAJB4
DNAJB7
DNAJC1
DNAJC15
DNAJC9
DNASE2
DNMT1
DNMT3A
DNMT3B
DNTT
DOCK9
DOHH
DOK1
DOK2
DPAGT1
DPH1
DPP4
DPPA4
DPPA5
DPYD
DRAM2
DSC2
DSC3
DSCC1
DSG2
DSP
DSPP
DTL
DTX3L
DUS2L
DUS4L
DUSP10
DUSP14
DUSP16
DUSP23
DUSP26
DUSP28
DUSP4
DUSP5
DUSP6
DUSP7
DUX4C
DVL1
DVL1L1
DYNC1H1
DYNC1I2
DYNC1LI1
DYNLL1
DYNLRB2
DYRK1A
DYRK1B
DZIP1
DZIP1L
E2F1
E2F2
E2F3
E2F4
E2F5
E2F6
E2F7
E2F8
E4F1
EBF3
EBNA1BP2
ECE2
ECM1
ECSCR
ECSIT
ECT2
EDN3
EDNRA
EDNRB
EEF1A2
EEF2K
EFEMP1
EFNA1
EFNA2
EFNB2
EGF
EGFL7
EGFR
EGR1
EGR2
EHD4
EHF
EID3
EIF1
EIF2AK2
EIF2AK3
EIF2S1
EIF2S2
EIF2S3
EIF3A
EIF3B
EIF3CL
EIF3D
EIF3F
EIF3H
EIF4A1
EIF4A2
EIF4E
EIF4E3
EIF4EBP1
EIF4EBP2
EIF4EBP3
EIF4ENIF1
EIF4G1
EIF5A2
EIF5AL1
ELAVL1
ELF3
ELK1
ELL
ELL2
ELL3
ELN
ELP4
EML3
EMP1
EMP3
EMX2
EN2
ENC1
ENDOD1
ENDOG
ENG
ENHO
ENO1
ENO2
ENOX1
ENOX2
ENPP2
ENPP7
EP300
EPB41
EPB41L1
EPB41L3
EPB41L4A
EPB41L4B
EPC2
EPCAM
EPGN
EPHA2
EPHA4
EPHB2
EPHB4
EPHB6
EPO
EPOR
EPS15
EPS8
EPX
ERAL1
ERBB2
ERBB2IP
ERBB3
ERBB4
ERCC1
ERCC5
EREG
ERGIC1
ERGIC2
ERMP1
ESM1
ESPL1
ESR1
ESR2
ESRRA
ESRRB
ESX1
ETF1P1
ETS1
ETS2
ETV4
ETV5
ETV7
EXOG
EXTL3
EYA1
EYA2
EYA3
EYA4
EZH2
EZR
F2
F2R
F2RL1
FAAH
FABP1
FABP4
FABP5
FABP5L1
FABP7
FADD
FAIM
FAIM2
FAM108A1
FAM120B
FAM148B
FAM163A
FAM167A
FAM170A
FAM171A1
FAM172A
FAM20A
FAM20B
FAM3A
FAM53B
FAM58A
FAM5B
FAM5C
FAM92A1
FAP
FAS
FASLG
FASN
FAT3
FAT4
FATE1
FBLN1
FBLN2
FBLN5
FBLN7
FBXL16
FBXL17
FBXL2
FBXL3
FBXO15
FBXO31
FBXO5
FBXW7
FCER2
FCGR1A
FCGR3B
FCGRT
FCRL4
FCRL6
FDFT1
FEN1
FER
FERD3L
FERMT1
FEZF1
FFAR1
FGF1
FGF10
FGF11
FGF13
FGF17
FGF18
FGF19
FGF2
FGF20
FGF23
FGF3
FGF4
FGF5
FGF7
FGF8
FGF9
FGFBP1
FGFBP2
FGFBP3
FGFR1
FGFR2
FGFR3
FGFR4
FGFRL1
FGR
FHIT
FHL1
FHL2
FIGF
FIGNL1
FILIP1L
FJX1
FKBP3
FKBP5
FKBPL
FKSG2
FLG
FLJ32987
FLNB
FLNC
FLT1
FLT3
FLT4
FMOD
FMR4
FN1
FNDC1
FNDC3B
FOSB
FOSL1
FOXA1
FOXA2
FOXB1
FOXD1
FOXD3
FOXE3
FOXF1
FOXG1
FOXI3
FOXJ1
FOXJ3
FOXL1
FOXL2
FOXM1
FOXN2
FOXO1
FOXO3
FOXO4
FOXP3
FOXP4
FOXQ1
FRMD3
FRS2
FRS3
FRZB
FSHR
FST
FSTL1
FSTL3
FTMT
FUT4
FXR1
FXYD3
FXYD4
FZD2
FZD3
FZD4
FZD5
FZD8
FZD9
FZR1
G3BP1
GAB1
GAB2
GABPA
GADD45A
GADD45B
GADD45G
GADD45GIP1
GAGE1
GAL3ST1
GALNT14
GALNT6
GALR1
GALR2
GANAB
GAPDH
GAPT
GARS
GAS1
GAS5
GAS6
GAS7
GAS8
GAST
GATA1
GATA2
GATA3
GATA6
GCG
GCLC
GDF10
GDF15
GDF2
GDF7
GDF9
GDI2
GDNF
GDPD2
GEMIN4
GFAP
GFER
GFI1
GFI1B
GFRA3
GFRA4
GGN
GGNBP1
GGNBP2
GGPS1
GH1
GHR
GHRH
GHRHR
GHRL
GHRLOS
GHSR
GIN1
GINS1
GINS2
GINS3
GINS4
GJA1
GJB1
GJB2
GJC1
GKAP1
GLB1
GLI1
GLI2
GLI3
GLIS2
GLIS3
GLO1
GLP-1
GLP1R
GLP2R
GLUL
GLYCAM1
GMNN
GMPR2
GNA11
GNAI1
GNB2L1
GNG2
GNG3
GNL2
GNL3
GNL3L
GNRH2
GNRHR
GNRHR2
GOLGA8B
GORASP2
GPA33
GPATCH2
GPC1
GPC3
GPC5
GPD2
GPER
GPR124
GPR132
GPR172B
GPR18
GPR45
GPR55
GPR84
GPR87
GPRC5A
GPRC5B
GPX2
GRAMD4
GRAP2
GRB10
GRB14
GRB7
GREB1
GREM1
GRHL1
GRHL2
GRHL3
GRLF1
GRN
GRPR
GRSF1
GRWD1
GSDMA
GSDMC
GSDMD
GSK3B
GSPT2
GSTT2
GSTT2B
GSX2
GTPBP4
GUCA2B
GUCY1A3
GUCY1B3
GUCY2C
GUK1
GZF1
GZMB
GZMK
H1F0
H2AFX
H2AFY2
H2AFZ
HABP2
HACE1
HAS1
HAS2
HAS3
HAVCR1
HBA1
HBP1
HBXIP
HCFC1
HCFC2
HDAC1
HDAC10
HDAC11
HDAC2
HDAC3
HDAC4
HDAC6
HDAC7
HDAC8
HDAC9
HDC
HDGF
HDGFRP3
HECA
HELLS
HELT
HEPACAM
HEPN1
HERC2P2
HERPUD1
HERPUD2
HES3
HES5
HES6
HES7
HEY2
HGF
HGFAC
HHAT
HIF1A
HIF3A
HIGD1A
HINFP
HIPK1
HIPK2
HIPK4
HIST1H2AC
HIST1H2AM
HIST1H2BG
HIST1H2BO
HIST1H3H
HIST2H2AA3
HIST2H2AC
HIST2H3C
HIST3H3
HIVEP1
HK3
HLX
HMFN1864
HMGA1
HMGA2
HMGB2
HMGB3
HMGCR
HMGN5
HMX2
HMX3
HN1
HNF1A
HNF1B
HNRNPA1
HNRNPA2B1
HNRNPC
HNRNPD
HNRNPH1
HNRNPK
HNRNPU
HNRPDL
HOOK3
HOPX
HOTAIR
HOXA1
HOXA10
HOXA13
HOXA6
HOXA9
HOXB13
HOXB4
HOXB7
HOXC10
HOXC13
HPCAL4
HPGD
HPN
HPSE
HRAS
HRASLS
HRC
HRSP12
HSBP1
HSD3B1
HSF4
HSFY1
HSP90AA1
HSP90AA2
HSP90B1
HSPA1A
HSPA4
HSPA7
HSPA8
HSPA9
HSPB1
HSPB2
HSPB7
HSPG2
HTATIP2
HTR2B
HUWE1
HYAL1
HYAL2
Ht006
IBSP
ICAM1
ICAM3
ICMT
ID1
ID2
ID4
IDO1
IER2
IER3
IER3IP1
IER5
IFI16
IFI30
IFI44
IFI6
IFIT5
IFITM1
IFITM2
IFITM3
IFLTD1
IFNA1
IFNAR2
IFNB1
IFNG
IFNGR1
IFRD1
IFT80
IFT88
IGF1
IGF1R
IGF2
IGF2BP3
IGF2R
IGFBP1
IGFBP2
IGFBP3
IGFBP4
IGFBP5
IGFBP6
IGHD2-15
IGHD4-11
IGSF6
IKBKB
IL10
IL10RA
IL10RB
IL11
IL13
IL13RA1
IL15
IL17A
IL17B
IL17C
IL17D
IL17RB
IL17RD
IL19
IL1A
IL1B
IL1RL1
IL2
IL20RA
IL21
IL21R
IL22
IL24
IL25
IL27
IL27RA
IL2RA
IL2RB
IL2RG
IL3
IL31
IL33
IL34
IL4
IL5
IL5RA
IL6R
IL6ST
IL7
IL8
IL8RB
IL9
ILK
ILKAP
IMPDH2
ING1
ING2
ING3
ING4
ING5
INGX
INHA
INHBA
INHBB
INO80B
INPP4A
INPP5E
INPPL1
INS
INSR
INTS3
INTS7
IPMK
IQGAP1
IQGAP3
IRAK3
IRF1
IRF2
IRF9
IRS1
IRS2
IRS4
IRX1
IRX4
ISG20
ISL1
ISYNA1
ITGA11
ITGA2
ITGA2B
ITGA3
ITGA6
ITGAL
ITGAM
ITGAV
ITGAX
ITGB1
ITGB2
ITGB3
ITGB4
ITGB5
ITIH5
ITK
ITM2C
ITPR3
IVL
IWS1
JAG1
JAK1
JAK2
JAK3
JARID2
JDP2
JMJD5
JUB
JUN
JUNB
JUND
KANK2
KAT2A
KAT5
KAZALD1
KC6
KCNA1
KCNA2
KCNA3
KCNA6
KCNB1
KCND1
KCNH1
KCNH4
KCNH6
KCNH8
KCNIP4
KCNK16
KCNMA1
KCNN1
KCNN2
KCNN4
KCNRG
KCNS3
KCTD1
KCTD10
KCTD13
KDM1
KDM2A
KDM2B
KDM4A
KDM4B
KDM4C
KDM5A
KDM6A
KDM6B
KDR
KHDRBS1
KIAA0040
KIAA0649
KIAA0712
KIAA0892
KIAA1009
KIAA1524
KIAA1549
KIAA1684
KIAA1804
KIAA1967
KIF11
KIF13B
KIF14
KIF15
KIF20A
KIF27
KIF3A
KIF4A
KIF7
KIFC3
KIN
KIR3DL2
KISS1
KIT
KITLG
KLF1
KLF10
KLF11
KLF13
KLF15
KLF16
KLF3
KLF4
KLF5
KLF6
KLF7
KLF9
KLHL11
KLHL6
KLHL7
KLK1
KLK10
KLK12
KLK2
KLK3
KLRC2
KLRC3
KLRG1
KNG1
KNTC1
KPNA2
KRAS
KREMEN2
KRT1
KRT10
KRT121P
KRT13
KRT14
KRT15
KRT16
KRT17
KRT18
KRT19
KRT2
KRT20
KRT3
KRT4
KRT5
KRT6C
KRT72
KRT8
KRT82
KRTAP1-1
KRTAP3P1
KTELC1
L3MBTL2
LAG3
LALBA
LAMP3
LAPTM4B
LARP6
LAS1L
LASP1
LAT
LATS1
LATS2
LAX1
LBX1
LCE2B
LCK
LCN2
LCN6
LDLR
LEF1
LEFTY2
LEP
LEPR
LGALS1
LGALS16
LGALS3
LGALS4
LGALS9
LGR4
LGR5
LHCGR
LHX2
LHX3
LHX9
LIF
LIFR
LIG1
LILRB2
LILRB4
LIMD1
LIMS1
LIMS2
LIN28
LIN28B
LLGL1
LMO2
LMO4
LMOD1
LOC255130
LOC359798
LOC643576
LOC644587
LOC644672
LONP1
LOR
LOX
LPAR1
LPAR2
LPAR3
LPAR4
LPAR5
LPAR6
LPGAT1
LRIG1
LRIG3
LRP5
LRP6
LRPPRC
LRRC10
LRRC28
LRRC3B
LRRC4
LRRC8D
LRWD1
LSM10
LTB4R2
LTBP3
LTBR
LTF
LUC7L
LUM
LYL1
LYNX1
LYRM1
LZTFL1
LZTR1
LZTS2
MACROD1
MAD1L1
MAD2L1
MAD2L2
MADD
MAFA
MAGEB16
MAGED1
MAGEH1
MAGI1
MAML1
MAMSTR
MAP2
MAP2K1
MAP2K2
MAP2K3
MAP2K4
MAP2K5
MAP2K6
MAP2K7
MAP3K1
MAP3K3
MAP3K5
MAP3K7
MAP4K1
MAPK1
MAPK11
MAPK12
MAPK13
MAPK14
MAPK15
MAPK3
MAPK4
MAPK6
MAPK7
MAPK8
MAPK8IP1
MAPK8IP3
MAPK9
MAPKAP1
MAPKAPK2
MAPKAPK3
MAPKAPK5
MARCH2
MARCH7
MARCH8
MARCKS
MARK2
MAS1L
MAST1
MAT2B
MATN3
MATR3
MAX
MBD1
MBD2
MBP
MCAM
MCL1
MCM10
MCM2
MCM3
MCM4
MCM5
MCM6
MCM7
MCM8
MCRS1
MDK
MDM2
MDM4
MECOM
MED1
MED12
MED15
MED22
MED6
MEF2C
MEGF10
MEGF8
MEGF9
MEIS1
MELK
MEMO1
MEN1
MEOX1
MEOX2
MESDC2
MEST
MESTIT1
MET
METAP2
METTL14
MFAP2
MFI2
MFN2
MFNG
MFRP
MFSD2A
MGAT5
MGC138368
MGC149454
MGEA5
MGMT
MGRN1
MIA2
MIA3
MIB1
MIF
MIF4GD
MIIP
MINA
MIR17HG
MIXL1
MKI67
MKNK1
MKNK2
MLL
MLL2
MLL5
MLLT4
MME
MMP1
MMP10
MMP11
MMP12
MMP13
MMP14
MMP17
MMP19
MMP2
MMP23A
MMP28
MMP7
MMP9
MMRN1
MNDA
MNT
MOB2
MOBKL1A
MOBKL1B
MOBKL3
MOG
MOGS
MORF4L1
MORF4L2
MOSPD1
MPL
MPP2
MPP3
MRC1
MRPL10
MRPL13
MRPL16
MRPL21
MRPL27
MRPL28
MRPL41
MRPL48
MRPS10
MRPS21
MRPS22
MRPS27
MRPS30
MRPS34
MS4A1
MS4A4A
MS4A7
MS4A8B
MSC
MSI1
MSI2
MSN
MST1
MST1R
MSTN
MSX1
MSX2
MT1G
MT1L
MT1M
MT2A
MT3
MT4
MTA1
MTA2
MTA3
MTCP1
MTDH
MTERFD3
MTHFR
MTMR6
MTMR8
MTMR9
MTOR
MTPN
MTRF1L
MTSS1
MTUS1
MUC1
MUC15
MUC2
MUC4
MUL1
MUSTN1
MVD
MXD1
MXD3
MXD4
MXI1
MYADM
MYB
MYBBP1A
MYBL1
[truncated: 1,514 more rows]
