# Supplementary material for: Effects on human transcriptome of mutated BRCA1 BRCT domain: A microarray study
Source: BMC Cancer. 2012 May 30;12:207. doi: 10.1186/1471-2407-12-207 (PMC3489683; doi:10.1186/1471-2407-12-207)
Supplement: Additional file 7 — Intersections among the three lists of DEGs and the list of genes related to "DNA damage and repair" biological term by Coremine. [file 1471-2407-12-207-S7.xls]

## Sheet: Foglio1
					LEGENDA
					1	2044	set 1
					2	313	set 2
					3	201	set 3
					4	173	set 4
					1 only	1982	a
					2 only	182	b
					3 only	132	c
					4 only	30	d
					1,2	21	e
					1,3	16	f
					2,3	0	g
					1,4	4	h
					2,4	73	i
					3,4	25	j
					1,2,3	0	k
					1,2,4	13	l
					1,3,4	4	m
					2,3,4	20	n
					1,2,3,4	4	o
a (1982)	b (182)	c (132)	d (30)	e (21)	f (16)	g (0)	h (4)	i (73)	j (25)	k (0)	l (13)	m (4)	n (20)	o (4)
AAAS	AA854379	A4GALT	AMIGO3	ATRX	ATL1		CACNB1	AF037219	AK097085		ANKRD32	CDA	AHNAK	CCDC88A
AAGAB	AI015919	ACTR3B	A_32_P69653	CCND1	BTG1		DNAJB9	AK022109	ARID5A		BCL3	PAK1IP1	AK123483	FOS
AATF	AK023647	ADORA2A	BAT2D1	CNTLN	CDKN1A		RARA	AK024898	A_23_P136849		CCDC91	TFPI	ARL8A	NINJ1
AATK	AK090477	AF085874	CFP	CTDSP2	CEP250		TERF1	AK123297	A_24_P118946		CRY2	TREX1	A_24_P565503	SRGAP1
ABCB1	AK126245	AHNAK2	COL19A1	DDIT3	DMPK			AK130644	A_32_P128399		NCL		CCL2
ABCC1	AKT2	AK022223	CXCL3	ERC1	DYRK2			AKAP13	A_32_P179646		NR4A2		DUSP1
ABCC10	ALPL	AK023526	DCP1A	EWSR1	HMGB1			ANKRD11	BCAR1		OBFC2B		FAM115C
ABCC2	ANAPC2	AK096250	DFNB31	FKBP4	NEAT1			ANKRD18A	CEBPA		SKP1		FZD10
ABCC3	ANAPC5	AL832142	DUSP2	FSCN1	NEDD4L			ANP32E	CXCL2		SMC1A		GBP5
ABCC6	ANKRD36	AL832820	EHD2	ITGB3BP	NUDT4			ARHGEF10L	DHRS3		SPSB1		GPR56
ABCD1	ANKRD36B	AMOTL1	ETV3	MRE11A	OBFC2A			ARID5B	EDN1		SPSB3		HES1
ABCD4	ANP32B	ARMC5	GLCCI1	NCOA7	PML			ARPP-19	FGD6		SSB		HMOX1
ABHD4	ANXA6	AV753543	IGF2BP1	NFKBIZ	PRKCE			ASGR1	GK		TNFAIP8		RASA4
ACD	ASRGL1	AW511634	KIRREL3	PCBP4	RUVBL1			A_24_P33213	KIAA1949				RGS16
ACHE	ATF4C	A_23_P210297	LCMT2	RAD50	SLC15A4			A_24_P565496	LOC728723				RHEBL1
ACTG2	ATL3	A_24_P367326	LIMS3	RASSF1	USP28			A_24_P625683	N4BP3				SMAD3
ACTL6A	ATP5G1	A_24_P479065	MED23	SETD2				A_32_P206561	PAQR7				SMOX
ACTN4	A_24_P101072	A_24_P786912	NFIA	TBL1XR1				BC022398	PDK4				TNIP1
ACTR5	A_24_P110082	A_24_P799680	NFIL3	UBA1				BSDC1	PLD6				ZNF239
ACTR6	A_24_P118341	A_24_P916853	PLCH2	YBX1				C13orf29	PLEKHG2				ZNF831
ACTR8	A_24_P161655	A_32_P11673	PLEKHF1	ZWILCH				CD44	RC3H2
ADA	A_24_P247175	A_32_P132936	PPAP2B					CPNE5	SOD2
ADA2B	A_24_P24982	A_32_P156171	PPP1R2P9					CTGF	TBC1D10A
ADAMTSL1	A_24_P32895	A_32_P175991	PTMAP7					CTTNBP2NL	ZBTB24
ADARB1	A_24_P349590	A_32_P180199	SAMD4A					DNAJB2	ZFYVE1
ADAT2	A_24_P357836	A_32_P18630	ST7OT1					ENST00000342294
ADCY4	A_24_P392312	A_32_P19616	THC2626957					FAM100B
ADCY6	A_24_P641673	A_32_P203959	TRPM3					FAM76A
ADD1	A_24_P646543	A_32_P228331	USP35					FLJ22795
ADD2	A_24_P706901	A_32_P23517	VTI1A					FRMD8
ADH1C	A_24_P75708	A_32_P30966						HEY1
ADPRH	A_24_P794833	A_32_P55987						HSP90AB1
ADPRHL2	A_24_P929974	A_32_P76865						HSP90AB3P
ADRM1	A_24_P93462	BC001335						ITPKC
AEN	A_32_P107833	BCL2L13						LOC100133781
AGGF1	A_32_P113533	BIRC7						LOC646346
AGPAT9	A_32_P188143	BX118285						MAN2B1
AGTPBP1	A_32_P211026	C10orf137						MED17
AGXT	A_32_P213002	C13orf18						MOCS2
AHCTF1	A_32_P37584	C17orf53						NBPF10
AHSA1	A_32_P514599	C3orf59						NBPF3
AICDA	A_32_P75661	C5orf53						NMB
AIFM1	BF869497	C8orf22						NOL8
AIMP2	BF895757	C8orf4						NR2F2
AIRE	BX090390	CALD1						NUP160
AKR1C1	BX476711	CANT1						PA2G4
AKR7A2	C11orf75	CCDC17						PAG1
AKT1	C20orf3	CD242823						PARS2
AKT3	C6orf150	CDC42EP4						PHF20L1
ALB	CACNA1E	CLIP4						PHLDB3
ALDH1A3	CACNA1I	CR590573						POFUT2
ALDH2	CAMTA2	CR601260						PPFIBP1
ALDH6A1	CCDC45	DHFR						RAB11FIP1
ALK	CCDC76	DOK7						RP11-94I2.2
ALKBH1	CD239565	DRD2						RPS2
ALKBH2	CDC42BPA	DTX1						SDAD1
ALKBH3	CEACAM19	DUSP5P						SNTA1
ALKBH8	CEP97	ENST00000369158						SORD
AMICA1	CFL1	ENST00000406200						TAF3
AMN1	CHRAC1	ENST00000435613						TBC1D8
ANAPC1	CLPTM1	EPDR1						TCAP
ANGPTL4	CMBL	EPHB3						TFF1
ANGPTL6	CN479126	ERN1						THC2526402
ANKRD1	CNPY3	FJ623959						TMEM89
ANO3	CORT	FLJ35220						TMPRSS3
ANXA7	CREB3L2	FOSL2						TYW1
AP3B1	CSPP1	GALNT10						UBLCP1
APAF1	CSRP1	GATAD1						WISP2
APBA1	CYTH1	GRB2						ZC3H11A
APEX1	DCBLD1	HMGB1L1						ZC3H3
APEX2	DDX27	IL3RA						ZCCHC17
APLF	DDX52	IL6						ZCCHC7
APLP1	DVL3	ITGA5						ZNF398
APOBEC2	EEF1E1	KCND3
APOBEC3B	EIF4B	KLF2
APOBEC3C	EIF5	LILRP2
APOBEC3F	EIF5A	LOC100128178
APOC3	ENST00000313339	LOC100131165
APOF	ENST00000327934	LOC145814
APRT	ENST00000340301	LOC283454
APTX	ENST00000368503	LOC284112
ARF4	ENST00000370659	LOC284454
ARG2	ENST00000374057	LOC729082
ARHGAP24	ENST00000378679	LOC90499
ARHGEF5	ENST00000382819	LYPD3
ARID3A	ENST00000393927	MCTP2
ARL11	ENST00000420629	MMP3
ARL6IP5	ENST00000444996	NBEA
ARPC1A	EXOC3	NCRNA00084
ARR3	FKBP1A	NDST2
ASB4	FLNA	NFIX
ASF1B	FLOT1	NFKB1
ASH1L	G6PC3	NR1D1
ASH2L	GGTLC1	OSMR
ASIP	GIPC1	P4HA3
ASNS	GNB1	PANX1
ASPM	GSTM4	PAPPA2
ASPRV1	GTF2I	PAQR6
ASTE1	HIST1H4B	PGM2L1
ATAD5	HIST1H4L	PLB1
ATF2	HSPA5	PLEKHH2
ATF3	HSPD1P6	PMP22
ATF5	IFIT2	PRDM1
ATF6B	IMPDH1	RGSL1
ATG7	INF2	RIPK1
ATM	ITSN1	RNF24
ATMIN	KDELR3	SLC39A3
ATP10B	KLHL23	SLCO1A2
ATP6V0D1	KRT7	SNPH
ATP6V1A	L1CAM	SORT1
ATP6V1D	LAMB2	STX11
ATP7A	LARP1	TBX3
ATR	LLPH	THC2496620
ATRIP	LOC100130910	THC2504848
AURKA	LOC119358	THC2511310
AVEN	LOC339240	THC2542194
AVIL	LOC388152	THC2637307
AWAT2	LOC389458	THC2644897
BACH1	LOC646791	THC2673888
BAI1	LOC730286	THC2679057
BANP	LY6E	TLR2
BAP1	MAF1	TMEM86B
BARD1	METT5D1	TNFRSF10B
BAT4	MGC16121	TNFSF9
BAX	MICALL2	TRAF3IP2
BAZ1A	ND6	VEGFA
BAZ1B	NOL10	ZADH2
BCAP29	NR2F1	ZC3H12A
BCCIP	OLA1	ZFAND5
BCL11B	OS9	ZMAT5
BCL2A1	OSBPL8	ZNF416
BCL2L11	OTX1	hCG_2011852
BCL2L12	PABPC1
BCL2L14	PAPOLA
BCL2L15	PATZ1
BCL2L2	PKM2
BCL6	PLEKHA2
BCL7A	PPP1CC
BECN1	PRKRIR
BHLHE40	PSORS1C1
BID	REST
BIK	RNF122
BIN1	RPL23AP71
BIN3	RRS1
BIRC5	RYBP
BLM	S100A13
BLMH	SAFB2
BLOC1S2	SCARB1
BMI1	SEC14L1
BMP6	SERBP1
BMP7	SFN
BNIP3	SFRS4
BNIP3L	SLC16A6
BPI	SLC30A1
BPTF	SNRNP70
BRAF	SRGN
BRAP	STX1A
BRCA1	SUPT16H
BRCA2	TAF9B
BRCC3	THC2597357
BRD9	THC2619545
BRE	THC2645562
BRF2	TOMM5
BRIP1	TTC7A
BRSK1	TUFT1
BRSK2	TXNIP
BSCL2	U68494
BTAF1	UBA52
BTBD12	USP40
BTBD2	USP42
BTD	USP5
BTG2	UTP14A
BTG3	VPS13A
BTG4	WDR92
BTRC	WIPI2
BUB1	ZC3H13
BUB1B	ZHX1
BUB3	ZMAT2
BXDC5	ZNF286A
BYSL	ZNF37B
C10orf116	ZNF395
C11orf30	ZNF467
C12orf30
C12orf5
C13orf15
C16orf5
C16orf53
C16orf75
C17orf28
C17orf70
C17orf80
C19orf2
C19orf33
C19orf40
C19orf62
C19orf63
C1D
C1QB
C1orf57
C20orf20
C20orf94
C21orf2
C21orf56
C6orf27
C7orf10
C7orf11
C8orf80
C9orf102
C9orf4
C9orf80
CABLES1
CABLES2
CACNG1
CAD
CADM1
CALCOCO2
CALR3
CAND1
CAND2
CAPN1
CAPN10
CARD16
CARM1
CASC5
CASP2
CASP3
CASP5
CASP6
CASP8
CASP8AP2
CAT
CBX3
CBX5
CCAR1
CCDC103
CCDC104
CCDC106
CCDC22
CCL8
CCNA1
CCNA2
CCNB1
CCNB1IP1
CCNB2
CCNE2
CCNF
CCNG1
CCNG2
CCNH
CCNI
CCNO
CCNY
CCT2
CD1B
CD1E
CD226
CD248
CD3EAP
CD5L
CD82
CDC14A
CDC14B
CDC2
CDC20
CDC25A
CDC25B
CDC25C
CDC26
CDC27
CDC34
CDC40
CDC45L
CDC5L
CDC6
CDC7
CDC73
CDCA2
CDCA5
CDCA7L
CDH13
CDK10
CDK2
CDK4
CDK5R2
CDK5RAP1
CDK5RAP2
CDK5RAP3
CDK7
CDK8
CDK9
CDKN1B
CDKN2A
CDKN2B
CDKN3
CDR1
CDR2
CDS1
CDT1
CEBPE
CEBPG
CENPA
CENPB
CENPC1
CENPC2
CENPN
CENPT
CEP164
CEP57
CEP63
CES1
CES3
CETN2
CFD
CFL2
CHAC1
CHAF1A
CHAF1B
CHD1
CHD2
CHD4
CHEK1
CHEK2
CHERP
CHFR
CHKA
CHKB
CHL1
CHTF18
CHTF8
CIAPIN1
CIB1
CIRBP
CKAP4
CKS1A
CKS1B
CKS2
CLASP1
CLCA2
CLCA3P
CLDN3
CLDN6
CLDN8
CLEC10A
CLK1
CLK2
CLK4
CLPTM1L
CLSPN
CLU
CNBP
CNKSR1
CNN1
CNN2
CNOT1
CNOT7
CNOT8
COIL
COL11A1
COL11A2
COL16A1
COLEC11
COMMD3
COMMD6
COPS2
COPS5
COPS6
COPS8
COQ7
COX11
COX11P
COX5A
COX7A2L
COX7C
CPSF3
CPSF6
CPT1C
CRABP1
CRADD
CRB2
CRB3
CRBN
CREB5
CRY1
CRYL1
CRYM
CRYZ
CSDE1
CSH2
CSN1S1
CSNK1A1
CSNK2A1
CSPG5
CST11
CST9
CSTF1
CTAG1A
CTBP1
CTDP1
CTNND1
CUL1
CUL2
CUL3
CUL4A
CUL4B
CUL7
CXXC5
CYB5R4
CYC1
CYP17A1
CYP1A1
CYP1B1
CYP26B1
CYP2B6
CYP2E1
CYP2F1
CYP2U1
CYP2W1
CYP3A5
CYP4B1
CYP4X1
CYP4Z1
DAB2IP
DAG1
DAP
DAPK1
DAPK2
DBF4
DBF4B
DBR1
DCAF7
DCK
DCLK1
DCLRE1A
DCLRE1B
DCLRE1C
DCPS
DCTD
DDAH2
DDB1
DDB2
DDI1
DDIT4L
DDR1
DDRGK1
DDX11
DDX12
DDX25
DDX3X
DDX42
DDX56
DEC1
DEFA1
DEFA1B
DEFB106A
DEM1
DET1
DFFB
DGUOK
DHRS2
DHRS4
DHX16
DHX9
DIAPH1
DIO2
DKC1
DLL1
DLL3
DLL4
DMAP1
DMC1
DMWD
DNA2
DNAH12
DNAJA3
DNAJB11
DNAJB1P
DNAJB4
DNAJB7
DNAJC10
DNAJC12
DNAJC3
DNASE1
DNASE1L3
DNMT1
DNMT3A
DNMT3B
DNTT
DOCK7
DONSON
DOT1L
DPAGT1
DPH1
DPY30
DPYD
DRAM1
DRAP1
DRG1
DSCC1
DTL
DTX3L
DTYMK
DUSP10
DUSP11
DUSP12
DUSP14
DUSP15
DUSP22
DUSP5
DUT
DYM
E2F1
E2F2
E2F3
E2F4
E2F6
E2F7
E2F8
EAF1
ECE1
ECH1
ECSIT
ECT2
EDEM1
EGR2
EGR3
EHF
EI24
EIF2A
EIF2AK2
EIF2AK3
EIF2AK4
EIF2C4
EIF4A3
EIF4G1
ELAVL1
ELK3
ELL
ELOVL4
ELOVL7
EMD
EME1
EP300
EP400
EPC1
EPGN
EPHB1
EPHX1
EPRS
EPS8L1
ERBB2
ERBB2IP
ERCC1
ERCC2
ERCC3
ERCC4
ERCC5
ERCC6
ERCC6L
ERCC8
ERG
ERMAP
ERO1L
ESCO1
ESCO2
ESPL1
ETV1
ETV6
ETV7
EVI5
EXD2
EXO1
EXOC4
EXOG
EXTL3
EYA2
EYA3
EZH2
F2
FABP4
FAF1
FAM105A
FAM107A
FAM120C
FAM129A
FAM175A
FAM3A
FAM82A2
FAM84A
FAM84B
FANCA
FANCB
FANCC
FANCD2
FANCE
FANCF
FANCG
FANCI
FANCL
FANCM
FBXL5
FBXO18
FBXO31
FBXO4
FBXO5
FBXO6
FBXO7
FBXW11
FBXW7
FBXW8
FCER1A
FDXR
FEN1
FER1L6
FERMT2
FEZ2
FGF6
FGF8
FGFBP3
FHIT
FKBP10
FKBP2
FKBP6
FKBPL
FKRP
FLAD1
FLJ41588
FLOT2
FOXL2
FOXN2
FOXN3
FOXO1
FOXO3
FOXO4
FPR3
FSHB
FUNDC2
FXN
FXYD3
FZR1
G2E3
GADD45A
GADD45B
GADD45G
GAPDH
GAS5
GAS7
GEMIN4
GGH
GGN
GGNBP1
GGNBP2
GIMAP5
GINS2
GINS4
GIYD1
GIYD2
GJA9
GJD2
GLIPR1L2
GLRX
GLTSCR1
GLTSCR2
GLYAT
GMCL1
GMNN
GNA12
GNB3
GNL2
GNL3
GPD2
GPR124
GPR26
GPR64
GPR78
GPR87
GPS1
GPS2
GPT
GPX1
GPX5
GRAMD4
GRHL1
GRK4
GRP
GRWD1
GSS
GSTA1
GSTA5
GSTK1
GSTM1
GSTM3
GSTP1
GSTT1
GSTT2
GSTT2B
GSTZ1
GTF2F1
GTF2F2
GTF2F2L
GTF2H1
GTF2H2
GTF2H3
GTF2H4
GTF2H5
GTF3A
GTPBP6
GTSE1
GYPA
GZMH
GZMK
GZMM
H2AFB1
H2AFB2
H2AFV
H2AFX
H2AFY
H2AFZ
HABP2
HAP1
HAVCR1
HBB
HBD
HBG1
HBG2
HBZ
HDAC10
HDAC2
HDAC3
HDAC4
HDAC9
HDGFRP3
HELB
HELLS
HELQ
HERC2
HERC4
HERC5
HERPUD1
HEXA
HEXB
HIGD1C
HILS1
HINFP
HINT1
HIPK2
HIRA
HIST1H1B
HIST1H1E
HIST1H1T
HIST1H2AE
HIST1H2AM
HIST2H2AA3
HIST2H2AC
HIST3H3
HJURP
HLA-DOA
HLA-DPB2
HLA-DQA2
HLCS
HLTF
HLX
HMGA1
HMGA2
HMGB2
HMGB3
HMGB4
HMGN1
HMGN2
HMGN4
HMGN5
HMHA1
HMOX2
HN1
HNF1B
HNF4A
HNRNPA0
HNRNPA3
HNRNPC
HNRNPH2
HNRNPK
HNRNPUL1
HNRPDL
HOXA9
HOXB2
HOXD1
HP1BP3
HPRT1
HPS1
HPS6
HPSE
HR
HRASLS5
HSD17B3
HSFY1
HSP90B1
HSPA1L
HSPA4L
HSPA6
HSPA9
HSPE1
HTN3
HTRA2
HUS1
HUWE1
IAPP
ID1
IER2
IER3
IER5
IFI16
IFI27
IFI44
IFT122
IGFBP3
IGHD1-14
IGHD1-7
IGHD5-12
IGHMBP2
IGKC
IGKV2-4
IGKV5-2
IGLV7-46
IL17RB
IL18BP
IL18R1
IL19
IL2
IL9R
IMMP2L
IMMT
IMP4
IMPACT
INCA1
ING2
ING3
ING4
ING5
INGX
INO80
INO80B
INO80C
INS
INTS3
IPO4
IPO8
IRF9
IRS1
ISCA2
ISY1
ITGA11
ITLN1
ITPA
ITPK1
ITPR1
JAZF1
JDP2
JMY
KAT2A
KAT5
KCNH5
KCNH6
KCNN1
KCTD10
KCTD13
KDM2A
KDM3A
KDM4A
KDM4B
KDM6A
KHDRBS2
KHDRBS3
KIAA0100
KIAA0101
KIAA0415
KIAA0892
KIAA1432
KIAA1919
KIF4A
KIN
KIR3DL2
KLF5
KLF6
KLHDC9
KLHL24
KLK9
KLRC4
KLRK1
KNG1
KNTC1
KPNA2
KRAS
KSR1
LAMP3
LASS6
LATS2
LIG1
LIG3
LIG4
LILRA4
LILRA6
LILRB3
LMBR1L
LMNB1
LOC399815
LOC730076
LOC730176
LONP1
LPAR2
LRBA
LRDD
LRIG1
LRIG2
LRIG3
LRP1B
LRRC3B
LSM1
LSM4
LSM7
LSR
LTB
LUC7L3
LYPLA2P1
MAD1L1
MAD2L1
MAD2L2
MAGEA11
MAGEA2
MAGEA2B
MAGEA9
MAGED1
MAGI1
MANEA
MAP1LC3B
MAP2K1
MAP3K1
MAP3K3
MAP3K4
MAP4K1
MAP4K4
MAP9
MAPK1
MAPK13
MAPK14
MAPK15
MAPK8IP1
MAPK8IP2
MARCKSL1
MARK3
MARS
MARS2
MAST1
MAT1A
MATR3
MAX
MBD1
MBD2
MBD4
MBTPS1
MBTPS2
MC1R
MCF2L
MCL1
MCM10
MCM2
MCM3
MCM3AP
MCM4
MCM5
MCM6
MCM7
MCM8
MCM9
MCPH1
MDC1
MDM2
MDM4
MECP2
MED1
MED14
MED21
MED26
MED31
MED4
MEI1
MEIG1
MEIS3
MEIS3P1
MELK
MEN1
METT10D
MFAP5
MFN1
MGC111084
MGC126674
MGC33751
MGC41912
MGC8850
MGMT
MGST1
MGST2
MITF
MKI67
MKRN1
MLH3
MLL
MLL2
MLL3
MLLT1
MMEL1
MMS19
MNAT1
MND1
MNT
MOBKL2A
MOBKL2B
MORF4
MORF4L1
MORF4L2
MPG
MR1
MRC1
MRE11B
MRPL10
MRPL12
MRPL15
MRPL19
MRPL28
MRPL36
MRPL41
MRPL49
MSH3
MSH4
MSH5
MSH6
MSL3
MSR1
MT1X
MT3
MTA1
MTA2
MTCH1
MTFR1
MTHFR
MTMR15
MTMR6
MTOR
MTRF1
MTSS1
MUC15
MUPCDH
MUS81
MUT
MUTYH
MXD1
MXD3
MXI1
MYBL2
MYO18B
MYO1E
MYO6
MYST1
MYST2
MYT1
Magmas
N4BP2
NANP
NARG1
NAT10
NAT2
NAT5
NBN
NBPF1
NCAPD2
NCAPG2
NCAPH
NCBP1
NCK1
NCOA4
NCOA5
NCOR2
NDN
NDNL2
NDRG3
NDUFA1
NDUFA4L2
NDUFAF2
NDUFB2
NDUFC2
NDUFS6
NDUFV2
NECAB3
NEDD1
NEDD4
NEDD8
NEFM
NEIL1
NEIL2
NEIL3
NEK1
NEK11
NEK2
NEK6
NEUROG1
NFATC2
NFIC
NFKB2
NFYA
NGLY1
NHEJ1
NHLH2
NID1
NIP7
NIPBL
NIT1
NKRF
NKX3-1
NKX3-2
NLRP2
NLRP6
NME1
NME2
NMT1
NMT2
NMUR2
NNAT
NOBOX
NOL3
NOLC1
NOP10
NOP56
NOTCH2
NOVA1
NPC1
NPDC1
NPLOC4
NPM1
NQO1
NR1H2
NR1H3
NR4A1
NRAS
NSD1
NSMCE1
NSMCE2
NTHL1
NUDT1
NUDT10
NUDT15
NUDT19
NUDT2
NUDT21
NUDT3
NUDT5
NUDT9
NUFIP1
NUP107
NUP133
NUP188
NUP35
NUP37
NUSAP1
NXN
NXT1
OAZ3
ODF2
ODZ1
ODZ4
OGG1
OGT
OLIG2
OPA1
OPCML
OPN3
OR11A1
ORAOV1
ORC1L
ORC2L
ORC5L
OSBPL1A
OSGIN1
OTUB1
OVCA2
OXGR1
OXR1
OXT
OXTR
P21
PAIP1
PAK3
PALB2
PAN2
PAN3
PANX2
PAPD5
PARK2
PARK7
PARN
PARP1
PARP10
PARP14
PARP2
PARP3
PARP4
PARP9
PAXIP1
PBK
PBOV1
PCDH1
PCGF6
PCNA
PCNXL2
PDIA4
PDIA6
PDRG1
PDS5A
PDXK
PDXP
PEA15
PEF1
PER1
PER3
PES1
PFKFB3
PGAP2
PGAP3
PGBD3
PHF2
PHLPP2
PIAS1
PIAS2
PIAS4
PIF1
PIM1
PITPNM1
PITX1
PITX3
PKIB
PKLR
PKMYT1
PKP1
PLAA
PLCB3
PLCG1
PLCL1
PLEKHB1
PLEKHM1
PLK1
PLK2
PLK3
PLK4
PLK5P
PLP1
PLRG1
PLS1
PLSCR4
PLXNC1
PMAIP1
PMEPA1
PMM1
PMS1
PMS2
PMS2CL
PMS2L1
PMS2L3
PMS2L4
PNKP
POLA1
POLB
POLD1
POLD2
POLDIP2
POLE2
POLG2
POLH
POLK
POLL
POLM
POLN
POLQ
POLR1A
POLR1B
POLR2A
POLR2B
POLR2E
POLR2G
POLR2I
POLR3K
POLS
POMP
POSTN
POT1
POU2F1
PPA1
PPARD
PPAT
PPCS
PPIB
PPM1D
PPM1G
PPME1
PPP1R10
PPP1R13L
PPP1R15A
PPP2CA
PPP2R4
PPP2R5A
PPP4C
PPP4R1
PPP4R2
PPP4R4
PPP5C
PPP6C
PPT1
PPYR1
PRB1
PRELP
PRH1
PRH2
PRIM1
PRIMA1
PRKAR1B
PRKCB
PRKCZ
PRKDC
PRL
PRMT1
PRMT5
PRMT6
PRMT8
PROCA1
PROL1
PROM1
PRPF19
PRPF3
PRPF4
PRPF8
PRRG1
PRSS1
PSAP
PSG4
PSIP1
PSMB2
PSMB3
PSMC1
PSMC3IP
PSMD14
PSMD3
PSMD4
PSMD6
PSME3
PSME4
PSMG2
PSMG3
PSMG4
PSORS1C2
PSRC1
PTBP1
PTCH1
PTCH2
PTCHD3
PTGR2
PTH1R
PTP4A1
PTPLAD1
PTPN2
PTPRD
PTPRJ
PTTG1
PTX3
PUM1
PURA
PVRL1
PVT1
PYCARD
PYDC2
QSOX1
RAB24
RAB3GAP1
RAD1
RAD17
RAD18
RAD21
RAD23A
RAD23B
RAD51
RAD51AP1
RAD51AP2
RAD51C
RAD51L1
RAD51L3
RAD52
RAD54B
RAD54L
RAD9A
RAD9B
RAET1E
RAF1
RAG1
RAG2
RANBP2
RARB
RASGRF1
RASSF2
RASSF3
RASSF5
RB1
RB1CC1
RBAK
RBBP4
RBBP5
RBBP8
RBL1
RBL2
RBM17
RBM3
RBMX
RBX1
RCBTB1
RCC1
RCHY1
RCVRN
RDH11
RDH14
RDM1
REC8
RECQL
RECQL4
RECQL5
REM1
REN
REV1
REV3L
REXO1
REXO2
REXO4
RFC1
RFC2
RFC3
RFC4
RFC5
RFK
RFTN1
RFWD2
RFWD3
RFX1
RFX2
RGN
RGS7
RHBDF1
RHBDL2
RHOBTB2
RHOXF2
RIN1
RING1
RINT1
RMI1
RNASEL
RNF11
RNF113A
RNF135
RNF144B
RNF168
RNF169
RNF2
RNF20
RNF216
RNF39
RNF4
RNF8
RNH1
RNU2-1
ROMO1
RORB
RP1
RP2
RP9
RPA1
RPA2
RPA3
RPA4
RPAIN
RPAP3
RPL13
RPL26
RPL37
RPL5
RPN1
RPRM
RPS15A
RPS27L
RPS3
RPS3A
RPS4X
RPS9
RQCD1
RRAD
RRAGB
RRAS
RREB1
RRM1
RRM2
RRM2B
RRN3
RRP1
RRP1B
RRP9
RSAD2
RSF1
RSPH1
RTEL1
RUFY3
RUNX3
RUVBL2
S100A16
SAP130
SAP18
SAP30
SAP30L
SAPS1
SAPS2
SAT1
SATB1
SBDS
SCFD2
SCHIP1
SCP2
SCXB
SCYL1
SDCBP2
SDF4
SDK2
SEC61G
SEH1L
SEMA5A
SENP3
SENP5
SEPT10
SEPT11
SEPT2
SEPT6
SEPT7
SEPT9
SERPINE2
SERTAD1
SESN1
SESN3
SETD1A
SETD1B
SETD8
SETMAR
SETX
SF1
SF3B1
SF3B3
SFI1
SFPQ
SFRP2
SFRS1
SFRS11
SFRS2IP
SFRS6
SGPL1
SH2D2A
SHD
SHFM1
SHISA5
SHMT1
SHPRH
SHROOM2
SIAH1L
SIPA1L1
SIRT1
SIRT2
SIRT3
SIRT4
SIRT5
SIRT6
SIRT7
SIVA1
SKIV2L
SKIV2L2
SKP2
SLC10A6
SLC10A7
SLC12A9
SLC16A1
SLC19A1
SLC25A15
SLC25A2
SLC25A24
SLC25A31
SLC25A5
SLC27A2
SLC2A4
SLC30A9
SLC38A1
SLC38A2
SLC38A4
SLC39A1
SLC39A2
SLC45A2
SLC5A6
SLC6A2
SLC7A11
SLC7A6
SLCO6A1
SLK
SLMAP
SMARCA1
SMARCA2
SMARCA4
SMARCA5
SMARCAD1
SMARCAL1
SMARCB1
SMARCC1
SMARCC2
SMARCD1
SMC1B
SMC2
SMC3
SMC4
SMC5
SMC6
SMCP
SMEK1
SMEK2
SMPD4
SMUG1
SMYD2
SNAI2
SNAPC1
SNAPC2
SNAPIN
SNHG3-RCC1
SNIP1
SNORA1
SNRPE
SNX20
SOAT1
SOCS3
SOCS4
SOCS7
SOD1
SOX4
SP100
SP7
SPACA5
SPATA16
SPATA20
SPDYA
SPG11
SPHAR
SPINK2
SPO11
SPRR1B
SPRY1
SPSB2
SPTBN1
SPTY2D1
SQSTM1
SRCAP
SRD5A2
SRRT
SSBP2
SSRP1
STAG1
STAG3
STAT1
STAT2
STATH
STEAP3
STIP1
STK11
STK19P
STK3
STK36
STK39
STMN1
STON1
STRA13
STT3A
STX2
STXBP4
SUB1
SUDS3
SULF2
SULT1C2
SULT1C4
SUMO1
SUMO2
SUPT4H1
SUPT5H
SWAP70
SYCE1
SYCE2
SYCP1
SYCP3
SYNGR1
TACSTD2
TADA3L
TAF1
TAF10
TAF12
TAF15
TAF1B
TAL1
TANC2
TAOK1
TAZ
TBC1D9
TBL1X
TBL1Y
TBP
TBPL1
TCEA1
TCEA2
TCEA3
TCEAL1
TCF3
TCF4
TCF7L2
TCHP
TCL1A
TDG
TDP1
TEAD1
TELO2
TEP1
TERF2
TET1
TEX11
TEX15
TFAM
TFAP2A
TFAP4
TFDP2
TFF2
TFF3
TFG
TFPI2
THBS3
THG1L
THOC1
THOC2
THSD1
TIAL1
TIMELESS
TIMP3
TINF2
TIPARP
TIPIN
TLK1
TLK2
TM4SF4
TMBIM1
TMC6
TMEM158
TMEM185A
TMEM189-UBE2V1
TMEM200A
TMEM200C
TMEM5
TMEM54
TMEM97
TMPRSS11D
TMPRSS2
TMSB15A
TNFAIP1
TNFRSF10C
TNFRSF6B
TNKS
TNKS2
TNP1
TOB1
TOB2
TOP1
TOP2A
TOP2B
TOP3A
TOP3B
TOPBP1
TOPORS
TOR1AIP1
TOX3
TP53
TP53AIP1
TP53BP1
TP53BP2
TP53I11
TP53I13
TP53I3
TP63
TP73
TPK1
TPMT
TPP1
TPP2
TPSG1
TRAF1
TRAF5
TRAF6
TRAF7
TRAV2
TREX2
TRGV9
TRIAP1
TRIB2
TRIM24
TRIM28
TRIM69
TRIM72
TRIP10
TRIP11
TRIP13
TRIP6
TRMT2B
TRRAP
TSC22D4
TSG1
TSPAN31
TSSK3
TTC1
TTF2
TTK
TTPA
TTRAP
TUBB1
TUSC4
TWIST1
TXNDC12
TXNL1
TYMS
TYRO3
UBA2
UBASH3B
UBC
UBE2A
UBE2B
UBE2D1
UBE2D2
UBE2D3
UBE2E1
UBE2E2
UBE2E3
UBE2E4P
UBE2H
UBE2I
UBE2K
UBE2L1
UBE2N
UBE2T
UBE2V1
UBE2V2
UBE2W
UBE3A
UBE4A
UBE4B
UBL7
UBQLN1
UBQLN2
UBR1
UBR2
UBR5
UBXN2B
UCHL5
UCP1
UGCG
UGT1A1
UHMK1
UHRF1
UHRF1BP1
UHRF2
UIMC1
ULBP1
ULBP3
UNC5D
UNG
UPF1
UQCRH
USP1
USP10
USP11
USP12
USP12P1
USP14
USP16
USP17
USP17L2
USP22
USP3
USP32
USP39
USP4
USP45
USP46
USP47
USP48
USP50
USP6
USP7
USP8
UTY
UVRAG
VGLL4
VPRBP
VWA5A
WAPAL
WDHD1
WDR20
WDR36
WDR48
WDR62
WDR77
WEE1
WIF1
WIPF2
WNT4
WRAP53
WRN
WRNIP1
WSB1
WSB2
WWOX
WWP2
XAB2
XPA
XPC
XRCC1
XRCC2
XRCC3
XRCC4
XRCC5
XRCC6
XRCC6BP1
XRRA1
YAP1
YIPF2
YWHAG
YY1
ZBTB12
ZBTB17
ZBTB4
ZC3H12D
ZDHHC2
ZDHHC8
ZEB1
ZEB2
ZFP42
ZFP90
ZFY
ZFYVE20
ZFYVE26
ZIK1
ZMAT3
ZMIZ1
ZMPSTE24
ZMYM2
ZMYND11
ZMYND8
ZNF143
ZNF2
ZNF217
ZNF238
ZNF24
ZNF273
ZNF331
ZNF350
ZNF367
ZNF385A
ZNF420
ZNF43
ZNF443
ZNF569
ZNF706
ZNF75D
ZNF76
ZNF830
ZNF93
[truncated: 3 more rows]
